# Supplementary material for: Differences of dynamic responses of single-pile and pile-group foundations in Meizoseismal areas
Source: PLoS One. 2026 Jul 24;21(7):e0354278. doi: 10.1371/journal.pone.0354278 (PMC13399318; doi:10.1371/journal.pone.0354278)
Supplement: S1 Supporting information — 1 Cross-sectional diagram of the physical model and the placement of instruments showing the soil layer boundaries and thicknesses. S2 Fig. 2 Production process of model pile. S3 Fig. 3 Fourier spectra under different seismic waves. S1 File. Model pile compressive strength. S2 File. Four different types of seismic waves. S3 File. Peak accelerations of different types of pile foundations. S4 File. Variations of acceleration amplification factors. S5 File. Time-history responses of acceleration on top of six piles. S6 File. Time-history curve of horizontal displacement of single pile, four piles, and six piles. S7 File. Peak values of horizontal displacements of pile tops. S8 File. Pile foundation bending moments. S9 File. Peak moments of pile bodies. S1 Table. (ZIP) [file pone.0354278.s001.zip]

Archive with 48 entries (37 files):
- supporting information files(1)/
- supporting information files(1)/S1 Fig.1 Cross-sectional diagram of the physical model and the placement of instruments showing the soil layer boundaries and thicknesses.tif
- supporting information files(1)/S1 File. Model pile compressive strength/
- supporting information files(1)/S1 File. Model pile compressive strength/fig3a Compression strength test .tif
- supporting information files(1)/S1 File. Model pile compressive strength/fig3b Compression strength curve.csv
- supporting information files(1)/S1 File. Model pile compressive strength/fig3b Compression strength curve.tif
- supporting information files(1)/S1 Table.pdf
- supporting information files(1)/S10 File.Fundamental frequency changes/
- supporting information files(1)/S10 File.Fundamental frequency changes/fig13 Fundamental frequency changes.csv
- supporting information files(1)/S10 File.Fundamental frequency changes/fig13 Fundamental frequency changes.tif
- supporting information files(1)/S2 Fig.2 Production process of model pile.tif
- supporting information files(1)/S2 File. Four different types of seismic waves/
- supporting information files(1)/S2 File. Four different types of seismic waves/fig4 Four different types of seismic waves.tif
- supporting information files(1)/S2 File. Four different types of seismic waves/fig4a 5010 wave.csv
- supporting information files(1)/S2 File. Four different types of seismic waves/fig4b 5002 wave.csv
- supporting information files(1)/S2 File. Four different types of seismic waves/fig4c Kobe wave.csv
- supporting information files(1)/S2 File. Four different types of seismic waves/fig4d El-Centro wave.csv
- supporting information files(1)/S3 Fig.3 Fourier spectra under different seismic waves.tif
- supporting information files(1)/S3 File. Peak accelerations of different types of pile foundations/
- supporting information files(1)/S3 File. Peak accelerations of different types of pile foundations/fig5 Peak accelerations of different types of pile foundations.tif
- supporting information files(1)/S3 File. Peak accelerations of different types of pile foundations/fig5a Peak accelerations of Single pile.csv
- supporting information files(1)/S3 File. Peak accelerations of different types of pile foundations/fig5b Peak accelerations of Four piles.csv
- supporting information files(1)/S3 File. Peak accelerations of different types of pile foundations/fig5c Peak accelerations of Six piles.csv
- supporting information files(1)/S4 File. Variations of acceleration amplification factors/
- supporting information files(1)/S4 File. Variations of acceleration amplification factors/fig6 Variations of acceleration amplification factors.csv
- supporting information files(1)/S4 File. Variations of acceleration amplification factors/fig6 Variations of acceleration amplification factors.tif
- supporting information files(1)/S5 File. Time-history responses of acceleration on top of six piles/
- supporting information files(1)/S5 File. Time-history responses of acceleration on top of six piles/fig7 Time-history responses of acceleration on top of six piles.tif
- supporting information files(1)/S5 File. Time-history responses of acceleration on top of six piles/fig7a Time-history responses of acceleration on top of six piles (5002 wave).csv
- supporting information files(1)/S5 File. Time-history responses of acceleration on top of six piles/fig7b Time-history responses of acceleration on top of six piles (5010 wave).csv
- supporting information files(1)/S5 File. Time-history responses of acceleration on top of six piles/fig7c Time-history responses of acceleration on top of six piles (EI-Centro wave).csv
- supporting information files(1)/S5 File. Time-history responses of acceleration on top of six piles/fig7d Time-history responses of acceleration on top of six piles (Kobe wave).csv
- supporting information files(1)/S6 File. Time-history curve of horizontal displacement of single pile, four piles, and six piles/
- supporting information files(1)/S6 File. Time-history curve of horizontal displacement of single pile, four piles, and six piles/Fig8. Time-history curve of horizontal .tif
- supporting information files(1)/S6 File. Time-history curve of horizontal displacement of single pile, four piles, and six piles/fig8a Time-history curve of horizontal displacement of single pile.csv
- supporting information files(1)/S6 File. Time-history curve of horizontal displacement of single pile, four piles, and six piles/fig8b Time-history curve of horizontal displacement of four piles.csv
- supporting information files(1)/S6 File. Time-history curve of horizontal displacement of single pile, four piles, and six piles/fig8c Time-history curve of horizontal displacement of six piles.csv
- supporting information files(1)/S7 File. Peak values of horizontal displacements of pile tops/
- supporting information files(1)/S7 File. Peak values of horizontal displacements of pile tops/fig9 Peak values of horizontal displacements of pile tops.csv
- supporting information files(1)/S7 File. Peak values of horizontal displacements of pile tops/fig9 Peak values of horizontal displacements of pile tops.tif
- supporting information files(1)/S8 File. Pile foundation bending moments/
- supporting information files(1)/S8 File. Pile foundation bending moments/fig10 Pile foundation bending moments.tif
- supporting information files(1)/S8 File. Pile foundation bending moments/fig10a Bending moments of Single pile.csv
- supporting information files(1)/S8 File. Pile foundation bending moments/fig10b Bending moments of Four piles.csv
- supporting information files(1)/S8 File. Pile foundation bending moments/fig10c Bending momentsof Six piles.csv
- supporting information files(1)/S9 File. Peak moments of pile bodies/
- supporting information files(1)/S9 File. Peak moments of pile bodies/fig11 Peak moments of pile bodies.csv
- supporting information files(1)/S9 File. Peak moments of pile bodies/fig11 Peak moments of pile bodies.tif
