# Supplementary material for: Differences of dynamic responses of single-pile and pile-group foundations in Meizoseismal areas
Source: PLoS One. 2026 Jul 24;21(7):e0354278. doi: 10.1371/journal.pone.0354278 (PMC13399318; doi:10.1371/journal.pone.0354278)
Supplement: S1 Supporting information — 1 Cross-sectional diagram of the physical model and the placement of instruments showing the soil layer boundaries and thicknesses. S2 Fig. 2 Production process of model pile. S3 Fig. 3 Fourier spectra under different seismic waves. S1 File. Model pile compressive strength. S2 File. Four different types of seismic waves. S3 File. Peak accelerations of different types of pile foundations. S4 File. Variations of acceleration amplification factors. S5 File. Time-history responses of acceleration on top of six piles. S6 File. Time-history curve of horizontal displacement of single pile, four piles, and six piles. S7 File. Peak values of horizontal displacements of pile tops. S8 File. Pile foundation bending moments. S9 File. Peak moments of pile bodies. S1 Table. (ZIP) [file pone.0354278.s001.zip › supporting information files(1)/S1 File. Model pile compressive strength/fig3b Compression strength curve.csv]

Time	Compression strength
s
0	0.292466667
0.033	0.323633333
0.067	0.356593333
0.099	0.38742
0.134	0.3969
0.167	0.38836
0.201	0.382853333
0.234	0.37888
0.267	0.376446667
0.299	0.373673333
0.334	0.37154
0.366	0.37034
0.4	0.369106667
0.434	0.367566667
0.467	0.366673333
0.501	0.366373333
0.533	0.365433333
0.566	0.365133333
0.6	0.364833333
0.633	0.364533333
0.667	0.36424
0.7	0.364533333
0.733	0.365133333
0.766	0.365773333
0.8	0.366373333
0.834	0.367266667
0.867	0.367906667
0.899	0.368806667
0.933	0.37034
0.966	0.37218
1	0.374013333
1.033	0.375853333
1.067	0.377646667
1.101	0.37978
1.134	0.382253333
1.166	0.384093333
1.2	0.386526667
1.233	0.38896
1.267	0.392033333
1.3	0.39506
1.334	0.398433333
1.368	0.401466667
1.4	0.40514
1.434	0.408213333
1.467	0.41184
1.5	0.415513333
1.533	0.419786667
1.566	0.424053333
1.6	0.42926
1.633	0.433833333
1.667	0.43874
1.7	0.444206667
1.733	0.449113333
1.767	0.45428
1.799	0.459493333
1.834	0.4653
1.868	0.4714
1.9	0.477506667
1.934	0.484513333
1.966	0.491553333
2.001	0.4992
2.033	0.50714
2.068	0.51474
2.1	0.52332
2.134	0.533053333
2.166	0.543433333
2.2	0.553846667
2.233	0.56452
2.267	0.575493333
2.3	0.587106667
2.334	0.59932
2.366	0.612466667
2.401	0.626173333
2.434	0.64022
2.466	0.655206667
2.501	0.670153333
2.533	0.685733333
2.567	0.702213333
2.6	0.718993333
2.634	0.73582
2.666	0.7523
2.701	0.76788
2.733	0.782226667
2.768	0.791666667
2.8	0.799606667
2.834	0.805713333
2.867	0.811813333
2.901	0.81826
2.934	0.82586
2.968	0.83534
3	0.846013333
3.034	0.864033333
3.066	0.901306667
3.101	0.941266667
3.133	0.98008
3.167	1.019446667
3.2	1.058513333
3.234	1.09028
3.267	1.117473333
3.3	1.155946667
3.334	1.195306667
3.366	1.237153333
3.4	1.278353333
3.434	1.31652
3.467	1.353453333
3.5	1.389786667
3.533	1.425526667
3.567	1.46062
3.6	1.49482
3.633	1.52842
3.668	1.56138
3.7	1.593746667
3.733	1.625806667
3.767	1.656633333
3.801	1.686566667
3.834	1.71526
3.868	1.743053333
3.9	1.769953333
3.933	1.795866667
3.967	1.821226667
4	1.844113333
4.033	1.86704
4.067	1.889626667
4.1	1.910673333
4.133	1.930526667
4.167	1.95038
4.2	1.970833333
4.234	1.99282
4.267	2.015106667
4.301	2.0371
4.333	2.05998
4.367	2.081073333
4.4	2.101226667
4.433	2.121333333
4.467	2.140893333
4.499	2.16164
4.534	2.183926667
4.567	2.206853333
4.601	2.22944
4.634	2.251433333
4.667	2.27372
4.7	2.2963
4.734	2.318293333
4.766	2.34028
4.8	2.361966667
4.833	2.384253333
4.867	2.40744
4.9	2.429726667
4.933	2.452953333
4.966	2.47584
5.001	2.49872
5.033	2.521013333
5.067	2.5433
5.1	2.565613333
5.134	2.587946667
5.168	2.610273333
5.2	2.632946667
5.234	2.65588
5.266	2.679106667
5.3	2.70208
5.333	2.724706667
5.367	2.74644
5.401	2.769066667
5.433	2.7926
5.467	2.815273333
5.5	2.8379
5.534	2.861126667
5.566	2.88346
5.6	2.905793333
5.633	2.928466667
5.668	2.950153333
5.7	2.973126667
5.733	2.996053333
5.767	3.01868
5.8	3.041953333
5.833	3.064286667
5.867	3.086313333
5.9	3.108646667
5.933	3.130633333
5.967	3.153606667
6	3.17594
6.033	3.198566667
6.068	3.2212
6.1	3.243826667
6.134	3.2668
6.166	3.289726667
6.2	3.31236
6.234	3.334686667
6.266	3.35642
6.3	3.378153333
6.333	3.40048
6.367	3.423413333
6.4	3.44698
6.434	3.470213333
6.466	3.493186667
6.5	3.516413333
6.533	3.537846667
6.567	3.560773333
6.601	3.583406667
6.633	3.605433333
6.667	3.628066667
6.7	3.650693333
6.734	3.673366667
6.766	3.696593333
6.8	3.719526667
6.833	3.74156
6.868	3.764186667
6.9	3.78652
6.933	3.809193333
6.967	3.83182
7.001	3.852313333
7.034	3.846793333
7.066	3.841613333
7.101	3.863646667
7.133	3.892693333
7.167	3.92482
7.2	3.959086667
7.234	3.993353333
7.267	4.02548
7.301	4.056666667
7.333	4.085713333
7.367	4.11232
7.4	4.136186667
7.434	4.15946
7.467	4.181493333
7.5	4.20318
7.534	4.226453333
7.566	4.24968
7.6	4.273553333
7.634	4.29862
7.666	4.321293333
7.7	4.341526667
7.733	4.360886667
7.767	4.381186667
7.8	4.40394
7.833	4.42734
7.866	4.451346667
7.901	4.475946667
7.933	4.500253333
7.966	4.523613333
8	4.546666667
8.034	4.569466667
8.067	4.59192
8.101	4.613726667
8.133	4.637126667
8.167	4.660486667
8.2	4.68264
8.234	4.704793333
8.267	4.726946667
8.299	4.748493333
8.334	4.771246667
8.366	4.79306
8.401	4.81646
8.433	4.839513333
8.467	4.862913333
8.5	4.885973333
8.534	4.909373333
8.566	4.931826667
8.601	4.95428
8.633	4.977333333
8.667	5.000093333
8.7	5.022546667
8.734	5.045
8.766	5.0684
8.801	5.09176
8.833	5.114213333
8.867	5.137306667
8.9	5.15912
8.934	5.181873333
8.967	5.203726667
9.001	5.22618
9.033	5.24928
9.068	5.272333333
9.1	5.295393333
9.133	5.317846667
9.167	5.3403
9.2	5.361846667
9.234	5.3837
9.266	5.405813333
9.3	5.428306667
9.333	5.451966667
9.367	5.475666667
9.4	5.498426667
9.433	5.520573333
9.467	5.54178
9.501	5.563633333
9.533	5.585786667
9.567	5.608846667
9.6	5.632246667
9.634	5.6553
9.667	5.679
9.7	5.70176
9.733	5.723266667
9.767	5.74542
9.8	5.767266667
9.833	5.78972
9.868	5.811873333
9.9	5.835233333
9.934	5.858333333
9.968	5.881993333
10.001	5.905086667
10.033	5.92754
10.066	5.949393333
10.1	5.971506667
10.133	5.993053333
10.167	6.015206667
10.2	6.03736
10.233	6.06012
10.267	6.083173333
10.3	6.10378
10.333	6.125026667
10.367	6.145326667
10.4	6.165633333
10.434	6.185633333
10.467	6.207446667
10.501	6.2296
10.533	6.251446667
10.568	6.272053333
10.6	6.291453333
10.634	6.311413333
10.667	6.33236
10.7	6.352966667
10.733	6.373873333
10.768	6.394773333
10.8	6.416026667
10.834	6.436626667
10.866	6.456633333
10.9	6.477233333
10.934	6.49814
10.967	6.519393333
10.999	6.540293333
11.034	6.559993333
11.068	6.579953333
11.1	6.59996
11.133	6.62026
11.168	6.640566667
11.2	6.660866667
11.233	6.682073333
11.267	6.703626667
11.3	6.723626667
11.334	6.742986667
11.367	6.762386667
11.401	6.782686667
11.433	6.802386667
11.466	6.823293333
11.501	6.843293333
11.533	6.8642
11.567	6.884806667
11.6	6.904506667
11.634	6.924166667
11.666	6.944166667
11.701	6.963266667
11.733	6.983226667
11.766	7.003526667
11.801	7.02478
11.833	7.04568
11.867	7.066286667
11.9	7.085386667
11.934	7.105046667
11.967	7.12414
12.001	7.144446667
12.034	7.164406667
12.066	7.185053333
12.101	7.205013333
12.133	7.225313333
12.168	7.24596
12.2	7.26592
12.233	7.28592
12.267	7.305626667
12.3	7.32498
12.333	7.34468
12.367	7.364686667
12.4	7.384986667
12.434	7.405893333
12.466	7.4268
12.5	7.4474
12.533	7.4668
12.567	7.48586
12.601	7.50496
12.634	7.52496
12.668	7.54526
12.7	7.566166667
12.733	7.587673333
12.766	7.607073333
12.801	7.62708
12.834	7.646733333
12.866	7.665833333
12.9	7.685833333
12.933	7.70614
12.966	7.72644
13	7.746746667
13.034	7.767006667
13.068	7.787006667
13.1	7.807006667
13.134	7.826713333
13.168	7.846366667
13.2	7.866073333
13.233	7.885773333
13.267	7.906673333
13.3	7.92758
13.333	7.948226667
13.366	7.968186667
13.4	7.987286667
13.434	8.006946667
13.467	8.026646667
13.5	8.046946667
13.534	8.066953333
13.567	8.08786
13.6	8.10846
13.634	8.128466667
13.667	8.147866667
13.7	8.16782
13.734	8.18722
13.767	8.206926667
13.801	8.227226667
13.833	8.247833333
13.868	8.268433333
13.9	8.28964
13.934	8.310586667
13.967	8.329946667
14.001	8.3487
14.033	8.3684
14.067	8.388106667
14.101	8.40746
14.133	8.42716
14.168	8.447166667
14.2	8.468366667
14.234	8.489573333
14.267	8.510826667
14.3	8.530526667
14.334	8.54958
14.368	8.56834
14.401	8.587093333
14.433	8.607093333
14.467	8.628
14.501	8.649246667
14.533	8.67076
14.567	8.691406667
14.6	8.71076
14.634	8.73016
14.667	8.748913333
14.7	8.767973333
14.734	8.787673333
14.768	8.808866667
14.8	8.829446667
14.833	8.850066667
14.867	8.871246667
14.9	8.890626667
14.934	8.909653333
14.966	8.928686667
15.001	8.94776
15.033	8.96804
15.067	8.98862
15.1	9.0089
15.133	9.03008
15.168	9.05036
15.201	9.07094
15.233	9.091213333
15.267	9.110293333
15.3	9.13022
15.334	9.150193333
15.368	9.16928
15.4	9.188906667
15.434	9.209826667
15.468	9.230406667
15.5	9.24974
15.533	9.270626667
15.567	9.291546667
15.6	9.31088
15.633	9.329606667
15.666	9.348986667
15.701	9.368666667
15.733	9.38894
15.767	9.40982
15.8	9.4307
15.833	9.45158
15.867	9.4725
15.901	9.492133333
15.933	9.511513333
15.966	9.53024
16	9.548973333
16.033	9.569253333
16.067	9.589533333
16.1	9.610113333
16.134	9.631326667
16.167	9.651313333
16.201	9.671286667
16.233	9.691213333
16.267	9.7109
16.3	9.730273333
16.334	9.750553333
16.368	9.77048
16.4	9.789266667
16.433	9.809533333
16.467	9.83042
16.5	9.851
16.534	9.872513333
16.568	9.892153333
16.6	9.912126667
16.634	9.931166667
16.667	9.949586667
16.701	9.968966667
16.733	9.989546667
16.767	10.01042667
16.8	10.03105333
16.834	10.05222667
16.866	10.07281333
16.901	10.09218667
16.933	10.11122
16.968	10.13055333
17	10.14962667
17.034	10.1696
17.067	10.19078
17.1	10.21136
17.134	10.23194
17.167	10.25316667
17.201	10.2725
17.233	10.29092
17.268	10.3103
17.3	10.32963333
17.334	10.34960667
17.367	10.37018667
17.4	10.39171333
17.434	10.41289333
17.468	10.43381333
17.5	10.45345333
17.534	10.47282667
17.567	10.49065333
17.6	10.50998667
17.633	10.53026667
17.667	10.54994667
17.7	10.57082
17.734	10.59294667
17.768	10.61292
17.8	10.6332
17.833	10.65348
17.867	10.67161333
17.9	10.68974667
17.934	10.70998
17.966	10.72965333
18	10.74992667
18.034	10.77205333
18.067	10.79358
18.1	10.81416
18.134	10.83288667
18.167	10.85256667
18.201	10.8725
18.233	10.89128
18.268	10.91061333
18.3	10.93118667
18.334	10.95240667
18.367	10.97298667
18.401	10.99357333
18.434	11.01384667
18.468	11.03352
18.5	11.05285333
18.533	11.07158667
18.567	11.09066667
18.6	11.1103
18.634	11.13152
18.667	11.15209333
18.7	11.17327333
18.734	11.19385333
18.766	11.21413333
18.8	11.23290667
18.833	11.25194667
18.867	11.27132
18.9	11.29125333
18.934	11.31153333
18.967	11.33275333
19	11.35393333
19.033	11.37451333
19.067	11.39418667
19.1	11.41292
19.134	11.43135333
19.168	11.45072
19.2	11.47130667
19.234	11.49218667
19.267	11.51370667
19.3	11.53518667
19.333	11.55516
19.368	11.57454
19.401	11.59327333
19.434	11.61230667
19.468	11.63228
19.5	11.65226667
19.533	11.67284
19.568	11.69372
19.601	11.71494667
19.633	11.73492
19.667	11.75425333
19.701	11.77363333
19.734	11.79266
19.768	11.81233333
19.8	11.83196667
19.834	11.85255333
19.868	11.87316667
19.9	11.89374667
19.934	11.91492667
19.967	11.93460667
20	11.95488667
20.034	11.97361333
20.067	11.99329333
20.101	12.01293333
20.133	12.0323
20.168	12.05318667
20.2	12.07406
20.233	12.09528
20.267	12.11496667
20.3	12.13459333
20.333	12.15332667
20.367	12.173
20.401	12.19268
20.433	12.21265333
20.466	12.23354
20.501	12.25472
20.533	12.2753
20.568	12.29497333
20.601	12.31465333
20.634	12.33398667
20.667	12.35335333
20.701	12.37298667
20.734	12.39326667
20.768	12.41449333
20.8	12.43566667
20.834	12.45625333
20.867	12.47592
20.901	12.49496
20.934	12.51309333
20.966	12.53276
21	12.55334667
21.034	12.57362
21.067	12.5939
21.1	12.61448
21.134	12.63505333
21.167	12.65598667
21.2	12.67686
21.234	12.69619333
21.268	12.71496667
21.3	12.73339333
21.334	12.75213333
21.367	12.77271333
21.401	12.79423333
21.433	12.81571333
21.467	12.83724
21.5	12.85811333
21.533	12.87685333
21.567	12.89437333
21.6	12.9125
21.634	12.93154
21.667	12.95151333
21.701	12.97454
21.733	12.99606667
21.768	13.01759333
21.8	13.03787333
21.834	13.05629333
21.867	13.07533333
21.901	13.09376667
21.933	13.11374
21.968	13.13372
22	13.15489333
22.034	13.17612
22.067	13.19606
22.1	13.21663333
22.134	13.23690667
22.167	13.25628667
22.2	13.27562
22.234	13.29439333
22.266	13.31342667
22.301	13.3331
22.334	13.35398667
22.368	13.37580667
22.4	13.39698667
22.434	13.41756667
22.467	13.43664
22.5	13.45567333
22.533	13.47440667
22.568	13.49348
22.6	13.51312
22.634	13.53434
22.667	13.55522
22.7	13.57704667
22.733	13.59702
22.767	13.61635333
22.8	13.63602667
22.834	13.65506667
22.866	13.67379333
22.901	13.69316667
22.933	13.71314667
22.967	13.73526667
23.001	13.75736
23.033	13.77858
23.066	13.79791333
23.1	13.81574
23.135	13.83541333
23.167	13.85384667
23.2	13.87412
23.234	13.89410667
23.267	13.91558
23.301	13.93616
23.333	13.95738667
23.368	13.97766
23.399	13.9973
23.433	14.01637333
23.467	14.0342
23.5	14.05293333
23.534	14.07290667
23.566	14.09378667
23.601	14.11561333
23.633	14.13804
23.666	14.15922
23.701	14.17794667
23.733	14.19672667
23.766	14.21450667
23.801	14.23294
23.833	14.25322
23.867	14.2738
23.901	14.29592667
23.934	14.31804667
23.968	14.33863333
24	14.3574
24.034	14.37643333
24.067	14.39546667
24.1	14.4139
24.133	14.43327333
24.168	14.45385333
24.201	14.47503333
24.233	14.49746
24.267	14.51868
24.3	14.53836
24.333	14.55769333
24.367	14.57491333
24.4	14.59395333
24.434	14.61298667
24.466	14.63356667
24.5	14.65568667
24.534	14.67721333
24.566	14.69904
24.601	14.71867333
24.633	14.73709333
24.668	14.75587333
24.7	14.7746
24.734	14.79393333
24.767	14.81421333
24.801	14.83544
24.834	14.85756
24.866	14.87904667
24.9	14.89962667
24.934	14.9187
24.967	14.93772667
25	14.95616
25.034	14.97459333
25.068	14.99546667
25.1	15.01609333
25.134	15.03697333
25.167	15.0588
25.201	15.08058
25.234	15.10116
25.266	15.11963333
25.3	15.13742
25.333	15.15525333
25.367	15.17522667
25.4	15.19580667
25.433	15.21853333
25.467	15.24065333
25.5	15.26184
25.533	15.28121333
25.567	15.29964
25.6	15.31777333
25.634	15.3368
25.666	15.35678667
25.7	15.37706667
25.734	15.39918667
25.767	15.42131333
25.8	15.44279333
25.834	15.46276667
25.867	15.48214667
25.9	15.49997333
25.934	15.51776667
25.968	15.53684
26	15.55832
26.034	15.57954667
26.068	15.60042
26.1	15.62284667
26.134	15.64373333
26.167	15.6625
26.2	15.68183333
26.234	15.69996667
26.267	15.71899333
26.3	15.73867333
26.334	15.75895333
26.366	15.78047333
26.401	15.80195333
26.434	15.82253333
26.466	15.84250667
26.5	15.86278667
26.535	15.88092
26.567	15.89965333
26.601	15.91932667
26.634	15.9396
26.667	15.96108667
26.7	15.98230667
26.733	16.00288667
26.767	16.02347333
26.8	16.04189333
26.834	16.06127333
26.867	16.08000667
26.9	16.09934
26.934	16.11901333
26.968	16.14054
27.001	16.16232667
27.033	16.18354667
27.068	16.20412
27.1	16.22224667
27.134	16.24128667
27.167	16.26001333
27.2	16.27849333
27.234	16.29876667
27.266	16.32025333
27.3	16.34176667
27.334	16.36355333
27.367	16.38322667
27.401	16.40290667
27.433	16.42164
27.467	16.44067333
27.5	16.45910667
27.534	16.47908
27.566	16.49995333
27.6	16.52118
27.634	16.54236
27.667	16.56328667
27.701	16.58356667
27.733	16.602
27.767	16.62102667
27.801	16.641
27.833	16.66033333
27.867	16.68000667
27.9	16.70089333
27.933	16.72211333
27.968	16.74299333
28	16.76326667
28.033	16.78294667
28.068	16.80198
28.1	16.82041333
28.134	16.84009333
28.167	16.86006667
28.201	16.88094667
28.233	16.90306667
28.266	16.92424667
28.301	16.94452667
28.334	16.96326
28.368	16.98138667
28.4	16.99982
28.434	17.01859333
28.467	17.04007333
28.5	17.0616
28.534	17.08308667
28.567	17.1046
28.601	17.12518
28.634	17.14392
28.668	17.16234
28.7	17.18047333
28.734	17.19984667
28.767	17.21918
28.801	17.24101333
28.834	17.26252667
28.867	17.28431333
28.9	17.30489333
28.933	17.32456667
28.968	17.34269333
29.001	17.36112667
29.033	17.38016
29.067	17.39923333
29.101	17.42012
29.134	17.44164667
29.167	17.46376667
29.2	17.48554667
29.234	17.50492
29.267	17.52395333
29.301	17.54148667
29.334	17.55961333
29.368	17.57958667
29.4	17.59986667
29.434	17.62229333
29.467	17.64438
29.5	17.6653
29.533	17.68463333
29.568	17.70336
29.6	17.72089333
29.634	17.73992
29.667	17.7599
29.7	17.78112
29.735	17.80260667
29.768	17.82443333
29.8	17.84595333
29.833	17.86558667
29.867	17.88342
29.9	17.90060667
29.934	17.91873333
29.967	17.93901333
30.001	17.96053333
30.033	17.98356667
30.067	18.00599333
30.1	18.02656667
30.134	18.0444
30.167	18.06282
30.2	18.08005333
30.234	18.09784
30.267	18.11876
30.301	18.14149333
30.335	18.16392
30.367	18.18634667
30.401	18.20722
30.433	18.22504667
30.467	18.24258
30.501	18.25916667
30.533	18.27789333
30.568	18.29786667
30.6	18.3209
30.634	18.34487333
30.666	18.3676
30.7	18.38817333
30.733	18.40660667
30.767	18.42289333
30.8	18.43917333
30.834	18.45730667
30.867	18.47728
30.901	18.50000667
30.934	18.52338
30.968	18.54701333
31	18.56823333
31.034	18.58696
31.067	18.60384667
31.1	18.62047333
31.134	18.63796
31.166	18.65734
31.2	18.67852
31.234	18.70218667
31.267	18.72581333
31.3	18.74794
31.334	18.76762
31.367	18.78480667
31.4	18.80172667
31.434	18.81861333
31.467	18.83764667
31.5	18.85916667
31.533	18.8819
31.567	18.90617333
31.6	18.9289
31.634	18.94857333
31.666	18.96545333
31.701	18.98238667
31.735	18.99926667
31.767	19.0183
31.801	19.03982667
31.833	19.06285333
31.867	19.08652667
31.901	19.10834667
31.933	19.12798
31.967	19.14611333
32	19.16299333
32.034	19.18052667
32.067	19.19955333
32.101	19.22018
32.133	19.24260667
32.167	19.26563333
32.2	19.28775333
32.234	19.30803333
32.267	19.32586667
32.301	19.34334667
32.334	19.36118
32.367	19.37990667
32.4	19.40049333
32.434	19.42231333
32.467	19.44504
32.501	19.46716667
32.533	19.48744667
32.568	19.50647333
32.6	19.52400667
32.633	19.54274
32.667	19.56146667
32.7	19.5799
32.734	19.59987333
32.766	19.62079333
32.8	19.64138
32.834	19.66196
32.867	19.68254
32.901	19.70282
32.934	19.72248667
32.968	19.74212667
33	19.7612
33.033	19.78083333
33.068	19.80050667
33.1	19.82078667
33.134	19.84167333
33.167	19.86318667
33.2	19.88436667
33.234	19.9053
33.267	19.92647333
33.301	19.94675333
33.333	19.96642667
33.368	19.98636667
33.401	20.00634
33.433	20.02662
33.468	20.0469
33.5	20.06656667
33.534	20.08684667
33.567	20.10742667
33.601	20.12860667
33.634	20.14923333
33.667	20.16946667
33.7	20.18914
33.734	20.20882
33.767	20.22879333
33.8	20.24843333
33.834	20.2681
33.867	20.28748
33.901	20.30742
33.934	20.32739333
33.968	20.34827333
34.001	20.36949333
34.035	20.39038
34.067	20.41096
34.101	20.43032667
34.133	20.44876
34.168	20.46779333
34.199	20.48747333
34.234	20.50744667
34.267	20.52772667
34.301	20.54770667
34.335	20.56828
34.367	20.58946
34.4	20.60974
34.433	20.63001333
34.467	20.6506
34.5	20.66997333
34.534	20.6887
34.566	20.70744
34.6	20.72710667
34.634	20.74738667
34.668	20.76857333
34.7	20.78914667
34.735	20.81006667
34.768	20.83095333
34.8	20.85092667
34.834	20.87056667
34.867	20.88933333
34.901	20.90807333
34.933	20.92804667
34.967	20.94832667
35	20.96796
35.034	20.98853333
35.066	21.00946
35.101	21.02974
35.134	21.05092
35.167	21.07089333
35.201	21.09022667
35.234	21.1093
35.267	21.12833333
35.3	21.14770667
35.335	21.16734667
35.368	21.18887333
35.4	21.20974667
35.434	21.22972
35.467	21.25
35.501	21.27028
35.533	21.29055333
35.567	21.31024
35.601	21.32926667
35.634	21.34924
35.667	21.36857333
35.701	21.38856
35.733	21.40884
35.768	21.42910667
35.8	21.44939333
35.834	21.46966
35.868	21.49024667
35.9	21.51082667
35.933	21.5305
35.967	21.55077333
36	21.57010667
36.034	21.58948667
36.068	21.60882
36.1	21.62879333
36.134	21.65032
36.166	21.6709
36.201	21.69057333
36.234	21.71146
36.267	21.73143333
36.301	21.75140667
36.334	21.77014667
36.367	21.78948
36.401	21.80945333
36.434	21.82973333
36.467	21.84970667
36.501	21.86998667
36.533	21.88966667
36.568	21.91024667
36.6	21.93112
36.634	21.9511
36.667	21.97198
36.701	21.99226
36.734	22.01254
36.767	22.03251333
36.801	22.05184667
36.835	22.07152
36.867	22.09055333
36.901	22.11022667
36.934	22.12990667
36.966	22.15078667
37.001	22.17196667
37.033	22.19288667
37.067	22.21286667
37.1	22.23250667
37.134	22.25217333
37.168	22.27150667
37.2	22.29058
37.235	22.31022
37.267	22.33019333
37.301	22.35047333
37.333	22.372
37.366	22.39318
37.4	22.4144
37.434	22.43468
37.468	22.45370667
37.5	22.47339333
37.534	22.49272667
37.567	22.51209333
37.601	22.53172667
37.634	22.55264667
37.668	22.57322667
37.7	22.59320667
37.734	22.61348
37.767	22.63376
37.8	22.65404
37.833	22.67398
37.867	22.69365333
37.901	22.71302667
37.934	22.73296
37.966	22.75294
38	22.77232
38.035	22.7926
38.067	22.81347333
38.101	22.83434667
38.134	22.85493333
38.167	22.87556
38.201	22.89548667
38.233	22.91516667
38.268	22.93484
38.3	22.95512
38.333	22.97475333
38.367	22.99352667
38.4	23.01346667
38.433	23.03408
38.468	23.05466667
38.5	23.07524667
38.534	23.09582
38.568	23.1167
38.6	23.13668
38.634	23.15540667
38.667	23.17508667
38.701	23.19566667
38.734	23.21654
38.767	23.23776667
38.801	23.25988667
38.833	23.28167333
38.868	23.30164667
38.9	23.32133333
38.934	23.34036
38.968	23.35908667
39.001	23.37846667
39.035	23.3978
39.067	23.41807333
39.101	23.43775333
39.134	23.45773333
39.167	23.47706667
39.201	23.49734
39.233	23.51701333
39.267	23.537
39.301	23.55633333
39.334	23.576
39.367	23.59598
39.4	23.61626667
39.434	23.63654667
39.467	23.65652
39.501	23.6768
39.534	23.69736667
39.568	23.71735333
39.601	23.73792667
39.634	23.75820667
39.667	23.77818667
39.701	23.79751333
39.733	23.81655333
39.768	23.83622
39.801	23.85620667
39.835	23.87708
39.867	23.89860667
39.901	23.91978667
39.933	23.93976
39.967	23.95974
40	23.97907333
40.034	23.99815333
40.067	24.01718667
40.101	24.03655333
40.133	24.05683333
40.167	24.07771333
40.201	24.09859333
40.234	24.11917333
40.268	24.14009333
40.301	24.16067333
40.335	24.18064667
40.368	24.19968667
40.4	24.21936
40.434	24.23994
40.467	24.25956667
40.501	24.27955333
40.534	24.29952667
40.567	24.3195
40.601	24.33978
40.633	24.36006
40.667	24.38004
40.7	24.39936667
40.735	24.41904667
40.767	24.43902
40.801	24.45866
40.833	24.47803333
40.867	24.49831333
40.902	24.51919333
40.934	24.54006667
40.968	24.56035333
41.001	24.58092667
41.033	24.60155333
41.067	24.62058
41.1	24.63991333
41.134	24.65959333
41.168	24.67957333
41.2	24.70014
41.233	24.72012667
41.267	24.7401
41.301	24.76008
41.334	24.78001333
41.368	24.79999333
41.401	24.81967333
41.433	24.83964667
41.467	24.85927333
41.5	24.87895333
41.534	24.89923333
41.566	24.91891333
41.601	24.93884667
41.633	24.95912
41.667	24.9794
41.7	24.99937333
41.734	25.01965333
41.767	25.03993333
41.8	25.05990667
41.834	25.07989333
41.867	25.09956
41.901	25.1192
41.933	25.13887333
41.967	25.15790667
42	25.17758
42.034	25.19755333
42.067	25.21874667
42.101	25.23901333
42.134	25.2599
42.168	25.28112
42.2	25.3023
42.233	25.32168
42.268	25.34040667
42.3	25.35884
42.334	25.37882
42.367	25.39939333
42.401	25.42028
42.433	25.44086
42.468	25.46112667
42.5	25.48050667
42.534	25.50048
42.568	25.51952
42.6	25.53855333
42.634	25.55792667
42.667	25.5776
42.7	25.59723333
42.734	25.61751333
42.768	25.63748667
42.8	25.65776667
42.833	25.67834667
42.867	25.69892667
42.901	25.71890667
42.934	25.73858
42.967	25.75761333
43	25.77668667
43.034	25.79632
43.067	25.816
43.1	25.83658
43.134	25.85625333
43.168	25.87374
43.201	25.88942667
43.233	25.906
43.267	25.92568
43.301	25.94686
43.334	25.96958
43.368	25.99205333
43.4	26.01448
43.433	26.03536
43.468	26.05624
43.5	26.07562
43.533	26.09464667
43.567	26.11462667
43.601	26.1346
43.634	26.15578667
43.668	26.17636
43.7	26.19724667
43.734	26.21877333
43.767	26.23934667
43.801	26.25932
43.834	26.27836
43.867	26.29802667
43.901	26.31706
43.933	26.33614
43.967	26.35612
44.001	26.3767
44.034	26.39757333
44.067	26.41875333
44.101	26.43967333
44.133	26.45995333
44.167	26.47989333
44.201	26.49956
44.234	26.51864
44.268	26.53797333
44.3	26.55765333
44.334	26.57792667
44.367	26.59880667
44.401	26.61998667
44.433	26.64065333
44.467	26.66064667
44.5	26.67976667
44.533	26.69915333
44.568	26.71857333
44.6	26.73826667
44.635	26.75799333
44.667	26.77832
44.701	26.79925333
44.734	26.82052667
44.767	26.84086
44.8	26.86149333
44.833	26.88027333
44.867	26.90060667
44.9	26.92002667
44.934	26.94001333
44.967	26.96004
45	26.98037333
45.035	27.00070667
45.067	27.02073333
45.101	27.04136667
45.134	27.0617
45.168	27.08172667
45.2	27.10145333
45.233	27.12084
45.267	27.14056667
45.301	27.16024667
45.333	27.18058
45.367	27.20060667
45.4	27.22094
45.435	27.24157333
45.467	27.26189333
45.501	27.28253333
45.533	27.30256
45.567	27.32229333
45.6	27.34167333
45.633	27.36109333
45.668	27.38052667
45.7	27.40081333
45.734	27.42114
45.767	27.44181333
45.8	27.46180667
45.834	27.48183333
45.867	27.50216667
45.901	27.52248667
45.933	27.54282
45.967	27.56225333
46	27.58288
46.033	27.60256667
46.068	27.6226
46.1	27.64232
46.134	27.6617
46.167	27.68203333
46.201	27.70176667
46.234	27.72179333
46.267	27.74272667
46.3	27.7637
46.334	27.78433333
46.368	27.80402
46.401	27.82314
46.433	27.84252667
46.467	27.86194667
46.501	27.88164
46.534	27.90230667
46.568	27.9226
46.6	27.94292667
46.634	27.9636
46.668	27.98484
46.7	28.00486667
46.734	28.0252
46.767	28.04427333
46.801	28.06370667
46.834	28.08338667
46.867	28.10311333
46.9	28.12374667
46.934	28.14438
46.966	28.16410667
47.001	28.18413333
47.035	28.20477333
47.067	28.2251
47.1	28.24482667
47.133	28.26515333
47.167	28.28454
47.202	28.30456667
47.234	28.32395333
47.268	28.34398
47.3	28.36400667
47.334	28.38494
47.367	28.40496667
47.401	28.42624667
47.434	28.44532667
47.467	28.46596
47.5	28.48538667
47.534	28.50571333
47.567	28.5251
47.6	28.54452667
47.635	28.56450667
47.667	28.58454
47.7	28.60486667
47.734	28.62550667
47.768	28.64648
47.8	28.66711333
47.833	28.68744667
47.867	28.70712667
47.901	28.72625333
47.934	28.74533333
47.968	28.76445333
48.001	28.78509333
48.033	28.80571333
48.067	28.82635333
48.101	28.84698667
48.134	28.86732
48.167	28.88764667
48.201	28.90797333
48.233	28.92736
48.267	28.94648667
48.301	28.96616667
48.333	28.98558667
48.367	29.00622667
48.402	29.02780667
48.434	29.04813333
48.468	29.06846667
48.5	29.08814667
48.534	29.10818
48.566	29.12820667
48.601	29.14764
48.635	29.16671333
48.667	29.1861
48.7	29.20582
48.734	29.22646
48.768	29.24739333
48.8	29.26806667
48.833	29.28899333
48.867	29.30902667
48.901	29.32905333
48.933	29.34844
48.968	29.36816667
49	29.38755333
49.034	29.40758
49.068	29.42730667
49.1	29.44733333
49.134	29.46856667
49.168	29.48980667
49.201	29.51014
49.234	29.52986667
49.268	29.54989333
49.3	29.56927333
49.333	29.5887
49.367	29.60842667
49.401	29.62841333
49.433	29.64754
49.467	29.66787333
49.5	29.68849333
49.534	29.70943333
49.568	29.72976667
49.6	29.75039333
49.634	29.77042667
49.667	29.79075333
49.7	29.81078
49.733	29.83016667
49.768	29.84929333
49.8	29.86897333
49.834	29.88995333
49.867	29.91088667
49.901	29.93151333
49.934	29.95155333
49.968	29.97158
50	29.99096
50.034	30.01038667
50.068	30.03006667
50.101	30.04979333
50.133	30.07012667
50.167	30.09106667
50.201	30.11173333
50.233	30.13202
50.267	30.15144667
50.302	30.17118
50.334	30.19116
50.368	30.21149333
50.401	30.23122
50.433	30.25094667
50.467	30.27097333
50.502	30.29096
50.534	30.31128667
50.568	30.33196667
50.6	30.3523
50.634	30.37228667
50.668	30.39292
50.7	30.41324
50.734	30.43357333
50.767	30.4533
50.801	30.47273333
50.833	30.49241333
50.867	30.51214667
50.901	30.53152
50.933	30.55126
50.967	30.57188667
51.001	30.59252
51.034	30.61318667
51.068	30.63382667
51.101	30.65350667
51.133	30.67414
51.167	30.69296667
51.2	30.71294667
51.234	30.73392
51.267	30.75361333
51.301	30.77273333
51.333	30.79276
51.368	30.81339333
51.4	30.83402667
51.434	30.85375333
51.468	30.87408667
51.501	30.89442
51.534	30.91504667
51.568	30.93502667
51.601	30.95476
51.634	30.97418667
51.667	30.99416667
51.7	31.01389333
51.734	31.03362667
51.768	31.05330667
51.801	31.07398667
51.834	31.09552667
51.868	31.11524667
51.901	31.13463333
51.934	31.15466667
51.967	31.17498667
52.001	31.19472
52.034	31.21505333
52.068	31.23537333
52.1	31.25570667
52.134	31.2754
52.168	31.29572667
52.201	31.31574667
52.234	31.33578667
52.268	31.35581333
52.301	31.37554
52.334	31.39552667
52.367	31.41585333
52.401	31.43618667
52.435	31.45621333
52.467	31.47624667
52.501	31.49562
52.533	31.51595333
52.567	31.53568667
52.6	31.55601333
52.634	31.57694667
52.667	31.59698
52.701	31.61730667
52.733	31.63734
52.768	31.65706
52.8	31.67674667
52.834	31.69678
52.867	31.71680667
52.901	31.73682667
52.935	31.75652
52.967	31.77654667
53.002	31.79688
53.034	31.81785333
53.068	31.83848667
53.1	31.85851333
53.133	31.87915333
53.168	31.89852667
53.2	31.91796
53.234	31.93734
53.268	31.95612
53.3	31.97614667
53.334	31.99742
53.368	32.01866667
53.401	32.03929333
53.435	32.05962
53.467	32.07995333
53.501	32.09968
53.534	32.11876
53.568	32.13754
53.601	32.15726667
53.635	32.17729333
53.667	32.19852667
53.7	32.21916667
53.734	32.23984
53.768	32.26046667
53.801	32.28016
53.833	32.29988667
53.868	32.31896667
53.9	32.33838667
53.934	32.35811333
53.968	32.3775
54	32.39843333
54.035	32.41971333
54.067	32.43944
54.1	32.46008
54.134	32.4804
54.167	32.49978667
54.201	32.52042
54.233	32.53984
54.267	32.56048
54.302	32.5802
54.334	32.60018667
54.368	32.61991333
54.4	32.64024667
54.435	32.66088
54.467	32.6803
54.501	32.69999333
54.533	32.71971333
54.568	32.74035333
54.6	32.76038
54.634	32.78010667
54.668	32.80044
54.701	32.82076667
54.733	32.8417
54.768	32.86233333
54.8	32.88266667
54.834	32.90238667
54.868	32.92116667
54.9	32.94024667
54.934	32.95967333
54.967	32.98060667
55.001	33.00124
55.034	33.02187333
55.068	33.04250667
55.1	33.06283333
55.134	33.08256
55.167	33.10229333
55.201	33.12076667
55.233	33.14015333
55.267	33.15927333
55.301	33.17960667
55.333	33.20114
55.367	33.22211333
55.401	33.24305333
55.433	33.26308
55.467	33.28306667
55.5	33.3025
55.534	33.32097333
55.568	33.34039333
55.6	33.36038
55.634	33.38136
55.668	33.40229333
55.701	33.42322667
55.735	33.44416
55.767	33.46418667
55.801	33.48362
55.834	33.5033
55.868	33.52272
55.9	33.54180667
55.934	33.56123333
55.968	33.58061333
56.001	33.60189333
56.034	33.62313333
56.068	33.64286
56.1	33.66258
56.135	33.68291333
56.167	33.70259333
56.2	33.72262667
56.234	33.74265333
56.268	33.76238
56.301	33.78301333
56.335	33.80304
56.367	33.82337333
56.401	33.84366
56.434	33.86434
56.467	33.88432
56.501	33.90465333
56.534	33.92498667
56.567	33.94500667
56.601	33.96474
56.634	33.98446667
56.668	34.00385333
56.7	34.02388
56.733	34.04296667
56.768	34.06268667
56.8	34.08362
56.834	34.10456
56.867	34.12522667
56.901	34.14586
56.934	34.16554
56.968	34.18497333
57	34.20435333
57.035	34.22348
57.067	34.24256
57.101	34.26349333
57.134	34.28507333
57.168	34.30570667
57.201	34.32604
57.235	34.34636
57.268	34.36544667
57.3	34.38457333
57.335	34.4043
57.368	34.42398
57.4	34.44341333
57.433	34.46494667
57.467	34.48528
57.501	34.50439333
57.534	34.52408667
57.567	34.54411333
57.6	34.56504667
57.634	34.58602667
57.668	34.60605333
57.701	34.62573333
57.734	34.64546
57.767	34.66484667
57.801	34.68396667
57.833	34.70335333
57.868	34.72398667
57.9	34.74556667
57.934	34.76494667
57.967	34.78467333
58	34.8047
58.035	34.82443333
58.068	34.84411333
58.1	34.86444667
58.134	34.88417333
58.168	34.9045
58.201	34.92483333
58.235	34.94516667
58.267	34.9655
58.301	34.98522667
58.334	35.00555333
58.367	35.02554
58.4	35.04526667
58.435	35.06529333
58.467	35.08438
58.501	35.1041
58.533	35.12443333
58.567	35.14446
58.601	35.16479333
58.634	35.18573333
58.668	35.20480667
58.7	35.22483333
58.733	35.24426667
58.767	35.26394667
58.8	35.28338
58.834	35.30370667
58.868	35.32464
58.901	35.34497333
58.934	35.36469333
58.968	35.38472667
59	35.40440667
59.034	35.42414
59.068	35.44386667
59.1	35.46449333
59.134	35.48512667
59.168	35.50546
59.2	35.52578667
59.234	35.54517333
59.267	35.5646
59.3	35.58338
59.334	35.60246
59.368	35.62278667
59.4	35.64252
59.434	35.6641
59.467	35.68502667
59.5	35.70505333
59.534	35.72508667
59.568	35.74477333
59.6	35.76389333
59.635	35.78297333
59.667	35.80236
59.7	35.82208667
59.734	35.84242
59.767	35.86304667
59.801	35.88307333
59.835	35.90250667
59.867	35.92284
59.901	35.94316667
59.934	35.96315333
59.968	35.98288
60	36.0023
60.033	36.02168667
60.067	36.04077333
60.1	36.0608
60.134	36.08113333
60.168	36.10146
60.201	36.12208667
60.235	36.14242
60.268	36.16244667
60.301	36.18217333
60.333	36.20126
60.368	36.21973333
60.4	36.23851333
60.434	36.25824
60.468	36.27826667
60.501	36.2989
60.535	36.32013333
60.568	36.34017333
60.602	36.35864667
60.634	36.37746667
60.668	36.39624667
60.701	36.41532667
60.734	36.43566
60.767	36.45538667
60.801	36.47511333
60.833	36.49574667
60.867	36.51482667
60.9	36.53360667
60.934	36.55238667
60.967	36.57211333
61.001	36.59089333
61.034	36.61002
61.068	36.6294
61.101	36.64818
61.135	36.66700667
61.168	36.68608667
61.2	36.70486667
61.234	36.72334667
61.268	36.74217333
61.301	36.76000667
61.335	36.77882
61.368	36.79696
61.402	36.81423333
61.434	36.83270667
61.468	36.84994
61.501	36.86721333
61.535	36.88508
61.567	36.90261333
61.6	36.92049333
61.635	36.93772
61.667	36.95438667
61.701	36.97161333
61.733	36.98854
61.768	37.00582
61.8	37.02214
61.835	37.03937333
61.867	37.05539333
61.901	37.07142
61.934	37.08804
61.967	37.10406667
62.001	37.12009333
62.033	37.13642
62.068	37.15118667
62.1	37.16566
62.134	37.17982667
62.167	37.1934
62.201	37.20787333
62.234	37.22174
62.268	37.23591333
62.301	37.24854
62.334	37.26085333
62.368	37.27226667
62.4	37.28273333
62.435	37.29225333
62.467	37.30121333
62.5	37.30982667
62.534	37.31753333
62.567	37.324
62.601	37.32860667
62.633	37.33106
62.667	37.33230667
62.7	37.33016
62.735	37.324
62.767	37.31413333
62.801	37.30241333
62.834	37.28734667
62.868	37.26916667
62.9	37.24793333
62.935	37.22329333
62.968	37.19400667
63.001	37.16104667
63.034	37.12409333
63.067	37.08373333
63.1	37.04152667
63.134	36.99690667
63.166	36.94944
63.201	36.90076667
63.233	36.84963333
63.267	36.79790667
63.3	36.74368
63.335	36.68639333
63.367	36.62664667
63.4	36.56535333
63.434	36.50621333
63.467	36.44828
63.501	36.39099333
63.533	36.3303
63.567	36.27116
63.6	36.21452667
63.634	36.15198
63.667	36.08544
63.701	36.01738
63.735	35.94712667
63.767	35.87567333
63.801	35.80236
63.835	35.73059333
63.868	35.65944667
63.9	35.58583333
63.933	35.50946
63.968	35.43245333
64.001	35.35483333
64.035	35.28182667
64.067	35.22144
64.1	35.17
64.135	35.11948667
64.167	35.05974
64.202	34.98087333
64.233	34.87646667
64.268	34.76098667
64.301	34.62728667
64.334	34.47575333
64.368	34.31526667
64.401	34.16524
64.434	34.01927333
