# Supplementary material for: Differences of dynamic responses of single-pile and pile-group foundations in Meizoseismal areas
Source: PLoS One. 2026 Jul 24;21(7):e0354278. doi: 10.1371/journal.pone.0354278 (PMC13399318; doi:10.1371/journal.pone.0354278)
Supplement: S1 Supporting information — 1 Cross-sectional diagram of the physical model and the placement of instruments showing the soil layer boundaries and thicknesses. S2 Fig. 2 Production process of model pile. S3 Fig. 3 Fourier spectra under different seismic waves. S1 File. Model pile compressive strength. S2 File. Four different types of seismic waves. S3 File. Peak accelerations of different types of pile foundations. S4 File. Variations of acceleration amplification factors. S5 File. Time-history responses of acceleration on top of six piles. S6 File. Time-history curve of horizontal displacement of single pile, four piles, and six piles. S7 File. Peak values of horizontal displacements of pile tops. S8 File. Pile foundation bending moments. S9 File. Peak moments of pile bodies. S1 Table. (ZIP) [file pone.0354278.s001.zip › supporting information files(1)/S2 File. Four different types of seismic waves/fig4a 5010 wave.csv]

Time	Acceleration
s	g
0	2.27553515900741E-4
0.02	2.50590956822005E-4
0.04	2.36508803478096E-4
0.06	2.42292941040159E-4
0.08	2.42522625584551E-4
0.1	2.62702419571111E-4
0.12	2.69221610401932E-4
0.14	3.32330835867705E-4
0.16	3.77258759453296E-4
0.18	5.12585805444423E-4
0.2	6.78309335266716E-4
0.22	8.82955553239565E-4
0.24	0.00102461354720175
0.26	0.00118041002562577
0.28	0.00135649727840923
0.3	0.0014628214202799
0.32	0.00165683645592684
0.34	0.00186412875340511
0.36	0.00205254072485253
0.38	0.00215538535491863
0.4	0.00251193677070671
0.42	0.00263646624378225
0.44	0.0029413533369138
0.46	0.00305019667687447
0.48	0.00335807632413653
0.5	0.00364916331968703
0.52	0.00395581365206574
0.54	0.00412242812533423
0.56	0.00446827625351683
0.58	0.00496482766314872
0.6	0.00493898051164875
0.62	0.00590362535141227
0.64	0.00596961327249192
0.66	0.00688311978365978
0.68	0.00623969105491177
0.7	0.00463629830803194
0.72	0.00609454041597043
0.74	0.00313586374059908
0.76	-0.00359480307648308
0.78	-0.00143019288206154
0.8	-0.00523809475142915
0.82	-0.00911313359249782
0.84	-3.18297503727936E-4
0.86	-0.00862649065521923
0.88	-0.00929235431424021
0.9	0.00548236650065541
0.92	-3.36706304619999E-5
0.94	0.00243934706823908
0.96	0.00866187406860331
0.98	-0.00406950520035585
1	-0.00345117195555107
1.02	-3.652927304807E-6
1.04	-0.00166344197707622
1.06	0.00244352631105986
1.08	0.00270402210767422
1.1	0.00844201572520543
1.12	0.0160169795452128
1.14	0.0142106214381188
1.16	0.0187784204087964
1.18	0.0210453211382867
1.2	0.015598366015435
1.22	0.0217080350012116
1.24	0.0221831451815067
1.26	0.0164644893074043
1.28	0.0157342100744885
1.3	0.0146546481685697
1.32	0.0169323419992117
1.34	0.0181570735330991
1.36	0.0194485390370352
1.38	0.0273230058358882
1.4	0.0290648014673278
1.42	0.0227339189429856
1.44	0.0100307708708247
1.46	0.00541134310984979
1.48	0.0141507314661423
1.5	0.0134080844606599
1.52	0.0124275830254566
1.54	0.0256174073345005
1.56	0.00822887448246536
1.58	-0.037203874805871
1.6	-0.0250641444568053
1.62	0.00306747008740333
1.64	-0.00129530842093823
1.66	-0.00450948738956709
1.68	-0.0198370796643784
1.7	-0.00584775500834251
1.72	0.0101856540856273
1.74	-0.0323584255052804
1.76	-0.0359883992037261
1.78	-0.0270709558400349
1.8	-0.0608800267702984
1.82	-0.0591068162737878
1.84	-0.0482320844853281
1.86	-0.0687000430516778
1.88	-0.0674556391076813
1.9	-0.0431950088888559
1.92	-0.031237284197721
1.94	-0.0332145210483607
1.96	-0.0364879634281735
1.98	-0.015849216144887
2	0.00119533753169765
2.02	-0.0250809891735169
2.04	-0.0650562878241032
2.06	-0.0604921204612717
2.08	-0.0240084661592194
2.1	-0.0256868591557734
2.12	-0.0454477344168391
2.14	-0.0204676686810479
2.16	-0.0176009542915047
2.18	-0.0637320614133049
2.2	-0.0233798390704451
2.22	0.0819476398231878
2.24	0.1143202418399
2.26	0.10274808619113
2.28	0.0985580296408641
2.3	0.0847008036248119
2.32	0.0826341045938797
2.34	0.0963179253916022
2.36	0.0844688017355542
2.38	0.00417754203976264
2.4	-0.0731276793979143
2.42	-0.0443842370311757
2.44	-0.0209511197750812
2.46	-0.031134140651046
2.48	0.00240428413873463
2.5	-0.0395893888261565
2.52	-0.115379968454623
2.54	-0.0513682230816509
2.56	0.054966160255488
2.58	0.0813948203347563
2.6	0.063016650179758
2.62	0.0578657656456564
2.64	0.0534644772284057
2.66	-0.0120944970741175
2.68	-0.0552302764134616
2.7	0.00696961512730109
2.72	0.0406662747170372
2.74	-0.00811869008061647
2.76	-0.0474193618855482
2.78	-0.0393896591839838
2.8	-0.0289047457244389
2.82	-0.0827264289267743
2.84	-0.0963583478467805
2.86	0.00918906942666666
2.88	0.0804355495230589
2.9	0.0631645609003871
2.92	0.0695347134449133
2.94	0.085744419350033
2.96	0.0923615358801444
2.98	0.130151580972542
3	0.0597342728611427
3.02	-0.0682872834524585
3.04	-0.0561979771429781
3.06	0.0097304782168026
3.08	0.0345299941297395
3.1	0.0073763529363779
3.12	-0.0367701113007396
3.14	0.0188202162202194
3.16	0.156068784334961
3.18	0.200862428433377
3.2	0.101547978758238
3.22	0.0163644293634049
3.24	0.00117111208800279
3.26	-0.031463919994847
3.28	-0.0185527116189625
3.3	0.00956655826549794
3.32	-0.122410336506496
3.34	-0.220052736294752
3.36	-0.0958804114085311
3.38	0.0151589022219217
3.4	0.0219308024216251
3.42	0.057096950090684
3.44	0.139806791156775
3.46	0.152253112554546
3.48	-0.0206152755688999
3.5	-0.188795215208257
3.52	-0.154580559836236
3.54	-0.110481853545854
3.56	-0.146758564884156
3.58	-0.171408853147836
3.6	-0.218284674223941
3.62	-0.184332871617615
3.64	0.0230972553318537
3.66	0.16821344387915
3.68	0.138683916650279
3.7	0.0709749662739927
3.72	0.0719559474621663
3.74	0.155780145848627
3.76	0.110949030182834
3.78	-0.0688137134598864
3.8	-0.0633007325016408
3.82	-0.039678930125369
3.84	-0.104628876714837
3.86	-0.0224218203448135
3.88	0.00295564324389157
3.9	-0.0493567724430982
3.92	0.0250738361693109
3.94	0.0256780259829126
3.96	-0.181308106833977
3.98	-0.279142326800041
4	-0.0879670669916195
4.02	0.0313677881445256
4.04	-0.0263383981469817
4.06	0.0349188803640736
4.08	0.00240864969491125
4.1	-0.134020591825855
4.12	0.0440144771884069
4.14	0.109378714803313
4.16	-0.0966931293010372
4.18	-0.0588494271631114
4.2	0.0225794627099982
4.22	0.0299620095414096
4.24	0.11891135464362
4.26	0.0346884285704207
4.28	-0.0655085391315892
4.3	0.0701926954271925
4.32	0.069225793959973
4.34	-0.0958835765037895
4.36	-0.094597573554335
4.38	-0.0415187120755067
4.4	-0.0480781638615618
4.42	-0.112289541501688
4.44	-0.150966794249533
4.46	-0.0397251552776545
4.48	0.00988174159208981
4.5	-0.0435917275065041
4.52	-0.0372849856646684
4.54	-0.00253185102581826
4.56	0.0625425620519295
4.58	0.0464820883870465
4.6	-0.00154212323004441
4.62	0.157845937582223
4.64	0.217548712980712
4.66	0.0255101674056001
4.68	-0.0734923918729632
4.7	-0.0591420510782674
4.72	-0.0992055729041576
4.74	-0.199085202557749
4.76	-0.274739559741763
4.78	-0.169438861845795
4.8	0.00374164618406356
4.82	0.0608643320467932
4.84	0.0588508932948023
4.86	0.0647233882254321
4.88	0.145709487599647
4.9	0.127344045294066
4.92	-0.0681104137253144
4.94	-0.0554700091055601
4.96	0.0670672061489337
4.98	0.0219365599665547
5	0.0273493368005688
5.02	0.0715800246038383
5.04	0.105609764877491
5.06	0.107720152054628
5.08	-0.11071215241913
5.1	-0.299760384692351
5.12	-0.154576338177276
5.14	0.0177696199100547
5.16	0.0070021602409136
5.18	0.0364388646544472
5.2	0.119534302170207
5.22	0.0117563751863276
5.24	-0.207142192728742
5.26	-0.204073884260418
5.28	-0.0346654748325666
5.3	-0.00658347533801497
5.32	-0.0167358496488203
5.34	0.0103596603693907
5.36	-0.0736370748631991
5.38	-0.00218296035416375
5.4	0.129618984806484
5.42	0.0158752317710254
5.44	0.11253659562885
5.46	0.325653455823613
5.48	0.209290932584933
5.5	0.195453979676644
5.52	0.260032980892449
5.54	0.104589036530294
5.56	-0.104588944147911
5.58	-0.202783566608705
5.6	-0.127976361914458
5.62	-0.0105217274625306
5.64	0.0424048588356422
5.66	0.0327920445828482
5.68	0.0205523156934021
5.7	0.0896321713618736
5.72	0.1296430646303
5.74	-0.0097809308486705
5.76	0.011312444778915
5.78	0.197635563153217
5.8	0.166549617934552
5.82	0.119949231168339
5.84	0.0551857956952916
5.86	-0.11566334671307
5.88	0.0177898433628338
5.9	0.0879630110317397
5.92	-0.109154855642025
5.94	-0.0416197322580364
5.96	0.00579567405432449
5.98	-0.0428420521246012
6	0.0544039281158086
6.02	0.0695774242857398
6.04	-0.132482538478856
6.06	-0.288611096157375
6.08	-0.190863624097875
6.1	-0.0873887022878508
6.12	-0.108699947606971
6.14	-0.117499467519313
6.16	-0.105362124686018
6.18	-0.204219265306777
6.2	-0.153329458373057
6.22	0.150923809892868
6.24	0.201661233364159
6.26	0.0286733048471544
6.28	0.0425154463781881
6.3	0.0543515697706433
6.32	-0.0877196686611036
6.34	-0.116232747691665
6.36	0.0707132856480133
6.38	0.233336957794978
6.4	0.201905188759549
6.42	0.133232652434546
6.44	0.118152291680661
6.46	0.13354849038304
6.48	0.020665222150072
6.5	-0.14757911698629
6.52	-0.132187628356191
6.54	0.0438984230585887
6.56	0.147493628444128
6.58	0.103636071034321
6.6	0.0944360422372171
6.62	0.110834383225838
6.64	0.089666922625437
6.66	-0.0366162033613072
6.68	-0.16511654734749
6.7	-0.110323997797348
6.72	0.035908508540939
6.74	0.0521170915531684
6.76	0.0106450115387723
6.78	0.0459913209767737
6.8	0.130793668579534
6.82	0.131661524395896
6.84	-0.0770705551570198
6.86	-0.187385658779229
6.88	-0.0316475516619066
6.9	-0.00132345751874497
6.92	-0.0939835508522618
6.94	-0.0459260909695096
6.96	-0.0552239179588045
6.98	-0.200216767430236
7	-0.223634370448935
7.02	0.0424836091300806
7.04	0.251709512110464
7.06	0.206742962816353
7.08	0.204826801408041
7.1	0.192529034469007
7.12	0.166836034991777
7.14	0.271090914635071
7.16	0.233281729624151
7.18	-0.0204666447932543
7.2	-0.108811007864423
7.22	-0.0211504451422854
7.24	-0.071157359589234
7.26	-0.0948675787589273
7.28	-0.102735689415997
7.3	-0.188877214163049
7.32	-0.0392668917329626
7.34	0.256207198481365
7.36	0.267375770177659
7.38	0.119040725135237
7.4	0.125286803985184
7.42	0.113392849821927
7.44	0.108934190224882
7.46	0.069961252271804
7.48	-0.0995471377811645
7.5	0.0764886515041949
7.52	0.223484816241268
7.54	-0.0674413725353328
7.56	-0.0896620929967209
7.58	-0.0329802427961907
7.6	-0.0833379956654539
7.62	-0.202285605376807
7.64	-0.279666582626174
7.66	-0.0433184271174325
7.68	0.121784881491089
7.7	0.104493549570142
7.72	0.0896322649704079
7.74	0.127861845597303
7.76	0.108142505403713
7.78	0.197458963660927
7.8	0.255764753690314
7.82	0.0736955931863696
7.84	-0.0794643293702101
7.86	-0.00180853516364123
7.88	0.0141272786303688
7.9	-0.0789983925507175
7.92	-0.0145260883202707
7.94	-0.0386738619575435
7.96	-0.28737954801572
7.98	-0.366254410321977
8	-0.153349061804766
8.02	-0.0269298130495689
8.04	-0.0188933198487799
8.06	-0.00543545155520016
8.08	0.075625009724283
8.1	0.0198685937862554
8.12	-0.163997327766479
8.14	-0.171609260021488
8.16	-0.039761948696728
8.18	0.0456533091977914
8.2	0.0617540030717057
8.22	0.0701648789463212
8.24	0.137028309476278
8.26	0.257834909164734
8.28	0.157770354251918
8.3	-0.130950074056894
8.32	-0.226314221118062
8.34	-0.132551810204499
8.36	-0.0921581761062613
8.38	-0.0880611152248444
8.4	-0.0995219219846789
8.42	-0.0936264986003354
8.44	0.0567733877340004
8.46	0.180640096096104
8.48	0.0858576221710036
8.5	-0.00266917977496016
8.52	0.0116790745631738
8.54	-0.0411035986322189
8.56	-0.161024814266616
8.58	-0.189647234619266
8.6	-0.00322563561900762
8.62	0.224250910514156
8.64	0.230532889300098
8.66	0.103281940335268
8.68	0.0219854404850803
8.7	0.0456011508008877
8.72	0.0998210813450591
8.74	0.0111330868732001
8.76	-0.226367257198138
8.78	-0.278287430355727
8.8	-0.123332168617533
8.82	-0.118521000845335
8.84	-0.170460947451344
8.86	-0.100158035225621
8.88	-0.090563174735646
8.9	-0.212898426811836
8.92	-0.0971559371147933
8.94	0.223474457434765
8.96	0.257657370676593
8.98	0.0810822409128858
9	0.0766581049012133
9.02	0.115143981216911
9.04	-0.031450958056699
9.06	-0.097339548855848
9.08	0.133251277247704
9.1	0.29168911760773
9.12	0.15679296377239
9.14	0.057950228306206
9.16	0.0945086497688893
9.18	0.115060888554629
9.2	0.160255033652191
9.22	0.251599354920796
9.24	0.147371738343589
9.26	-0.0961590726309078
9.28	-0.100463147366335
9.3	0.0396040458017746
9.32	0.0283929721973965
9.34	-0.00568915463718151
9.36	0.0709317782734129
9.38	0.0385375978847968
9.4	-0.191675935829616
9.42	-0.268617563495917
9.44	-0.0822001304390911
9.46	0.00263985374416987
9.48	-0.0639261100215082
9.5	-0.0482167654795623
9.52	-0.05740735959128
9.54	-0.203684799897326
9.56	-0.237727349647125
9.58	-0.0421014682220485
9.6	0.109746497689127
9.62	0.104160928313238
9.64	0.112384315382644
9.66	0.17179180187531
9.68	0.230166802711799
9.7	0.205888334606396
9.72	-0.00175064376908618
9.74	-0.271075980998283
9.76	-0.277274602046916
9.78	-0.0846058371587252
9.8	-0.0287088153021781
9.82	-0.0269091969273944
9.84	0.117993232798807
9.86	0.139194851623529
9.88	-0.105652909467485
9.9	-0.249346572968356
9.92	-0.144369688316874
9.94	-0.0947299576629897
9.96	-0.179853166322408
9.98	-0.188339660108306
10	-0.172434463915409
10.02	-0.283979237846113
10.04	-0.311193892662321
10.06	-0.0547149199335709
10.08	0.169284475348866
10.1	0.168183912840769
10.12	0.110821821910497
10.14	0.0965178330588272
10.16	0.157188511929037
10.18	0.26175639007281
10.2	0.195225650828709
10.22	-0.060357415420969
10.24	-0.172581500112695
10.26	-0.0805414331926159
10.28	-0.0361758577221477
10.3	-0.0539173222649227
10.32	-0.11985057193634
10.34	-0.238198772527561
10.36	-0.120193488159761
10.38	0.181754620008621
10.4	0.228820725923241
10.42	0.10278864207117
10.44	0.119323695229514
10.46	0.148616221234818
10.48	0.176562121355106
10.5	0.245932132626389
10.52	0.0881574043555628
10.54	-0.163142014845373
10.56	-0.119109231375845
10.58	0.0104202703850721
10.6	-0.0185310806000387
10.62	-0.0378564823384946
10.64	0.0297958130838406
10.66	0.00455557613640247
10.68	-0.204778018139419
10.7	-0.294941401571717
10.72	-0.129534469075582
10.74	-0.0255088378162543
10.76	-0.0685191377381952
10.78	-0.0915786507236231
10.8	-0.138409194317981
10.82	-0.110215319728775
10.84	0.112244450503869
10.86	0.225748900443987
10.88	0.0868740348196776
10.9	-0.0096838957815688
10.92	0.0191463693520465
10.94	0.0334760080201484
10.96	0.0644311353492086
10.98	0.0266425521939444
11	-0.166374893382786
11.02	-0.205777170966738
11.04	0.00218772076052227
11.06	0.0786347417597618
11.08	-0.0140448935048752
11.1	0.00448264965090874
11.12	0.0149707058038856
11.14	-0.173318652081481
11.16	-0.265352596113902
11.18	-0.0501829729203078
11.2	0.137093782121208
11.22	0.108919533302579
11.24	0.0880759071072893
11.26	0.101390161426153
11.28	0.0827746272002711
11.3	0.141806713044163
11.32	0.225635889386845
11.34	0.154739331761498
11.36	0.0285213327580961
11.38	0.0110061794642933
11.4	0.0277896331645876
11.42	-0.00650271325874651
11.44	-0.0352381794273334
11.46	0.0358015058802705
11.48	0.135718224046828
11.5	0.0556469255080288
11.52	-0.104650789636608
11.54	-0.122395454576538
11.56	-0.076725858393107
11.58	-0.0932742722497669
11.6	-0.144563937080328
11.62	-0.0583934927555665
11.64	0.178049906701888
11.66	0.274255589852591
11.68	0.136975049226537
11.7	0.0167862272967559
11.72	-0.0220675706139964
11.74	-0.0295088045115129
11.76	0.0224601363177064
11.78	-0.0200751305169357
11.8	-0.190795977485813
11.82	-0.207456003973097
11.84	-0.0508891688031049
11.86	0.0143660372209058
11.88	-0.015849570898406
11.9	-0.00197441191547942
11.92	0.0944900169741823
11.94	0.176230721152198
11.96	0.0838807314467581
11.98	-0.100104071760228
12	-0.135329688624756
12.02	-0.0552862063882239
12.04	-0.0271431617826642
12.06	-0.0725773725124109
12.08	-0.120377459476221
12.1	-0.00152651356524957
12.12	0.247663280236177
12.14	0.270524422831996
12.16	0.115250852013412
12.18	0.123028249330807
12.2	0.167714237090353
12.22	0.131646646343143
12.24	0.210670636256797
12.26	0.272208442189401
12.28	0.0572730216939077
12.3	-0.18173147085921
12.32	-0.17155123382311
12.34	-0.10091849689473
12.36	-0.138681388318239
12.38	-0.132256595635242
12.4	-0.0141665281086674
12.42	-0.0288939773138112
12.44	-0.242373631419736
12.46	-0.325496189765618
12.48	-0.185520989667772
12.5	-0.0745391101685009
12.52	-0.0392949132510864
12.54	-0.0296393774045949
12.56	-0.00667283265882696
12.58	0.143064871107061
12.6	0.265754665308216
12.62	0.130658353951024
12.64	-0.0490881841816827
12.66	-0.0288437124004931
12.68	0.0193506421471049
12.7	-0.0333068834815664
12.72	-0.0105124722292591
12.74	0.118147779514052
12.76	0.0908131788523363
12.78	-0.121917438537575
12.8	-0.201081011760591
12.82	-0.0539904140683101
12.84	0.0660336335355539
12.86	0.0714812729188274
12.88	0.161824631619736
12.9	0.269993501714252
12.92	0.0588945259159609
12.94	-0.256670405846164
12.96	-0.229227361029163
12.98	-0.0930898798655062
13	-0.123248128014228
13.02	-0.133862530869763
13.04	-0.142420477720882
13.06	-0.257904750444578
13.08	-0.226624863568872
13.1	0.00403077343223329
13.12	0.0954102505964242
13.14	0.0220369027219872
13.16	8.80204503906753E-4
13.18	-0.00937982097109332
13.2	-0.01328101165982
13.22	0.131885728689057
13.24	0.232986776953013
13.26	0.0436398727101412
13.28	-0.170325987238686
13.3	-0.132539720047794
13.32	-0.0278372863049205
13.34	-0.040140529275617
13.36	-0.0941787186615279
13.38	-0.0566054346158272
13.4	0.0720973213866066
13.42	0.107805619721107
13.44	0.0137086909738796
13.46	-0.0352086730839165
13.48	-0.00277040721829123
13.5	-0.0296985089539978
13.52	-0.137215114374149
13.54	-0.120530536856208
13.56	0.0714961625716967
13.58	0.16347909886379
13.6	0.0750165914641898
13.62	0.0202930918183961
13.64	0.0397613020198368
13.66	0.0194929479857693
13.68	-0.0727303892446186
13.7	-0.119311183516516
13.72	0.00145707854431622
13.74	0.172616849425787
13.76	0.196993694662232
13.78	0.120699557674557
13.8	0.071525041661377
13.82	0.0728128244986277
13.84	0.0405842224259071
13.86	-0.16653599780294
13.88	-0.355801036382018
13.9	-0.229811060967149
13.92	-0.027848452172462
13.94	-0.0484380993867221
13.96	-0.113729625612106
13.98	-0.0858910720744913
14	-0.127681969122038
14.02	-0.260219490543104
14.04	-0.210971247950118
14.06	0.0669167170054353
14.08	0.202466712527214
14.1	0.0947217970190972
14.12	0.0453578192225046
14.14	0.0624153886363468
14.16	-0.0448858464168922
14.18	-0.127481152963157
14.2	0.03376424148059
14.22	0.231473322857845
14.24	0.155627797048294
14.26	-0.0215421567598646
14.28	-0.0337076010714961
14.3	-0.0197386163252134
14.32	-0.0671353770608164
14.34	0.035953877477896
14.36	0.242890306049533
14.38	0.240833771285578
14.4	0.0775030486706295
14.42	0.0468648960466501
14.44	0.106365169311174
14.46	0.0658759325772736
14.48	0.0135790249736951
14.5	0.106735286939082
14.52	0.239686238901412
14.54	0.181386773235924
14.56	-1.0940281024216E-4
14.58	-0.0809322789668195
14.6	-0.068716441513331
14.62	-0.0402579818224864
14.64	-0.0458435151202231
14.66	-0.0671159550897959
14.68	0.032742990315401
14.7	0.180237962885702
14.72	0.162817394694723
14.74	0.0643682103090477
14.76	0.0515375930144008
14.78	0.0807965248605686
14.8	0.167024840375002
14.82	0.27812484516553
14.84	0.149055902113779
14.86	-0.147132409317771
14.88	-0.213629151988381
14.9	-0.132489663476558
14.92	-0.141367991094283
14.94	-0.116880044947151
14.96	-0.119720717564234
14.98	-0.246737880988968
15	-0.193265608561038
15.02	0.0767027010748516
15.04	0.177841317739861
15.06	0.0539310409781501
15.08	-0.0321028892500662
15.1	0.00132996421137431
15.12	0.00964893128979833
15.14	-0.140330085372674
15.16	-0.293576789986426
15.18	-0.197854847501293
15.2	0.00570884178614009
15.22	0.0565575303495525
15.24	0.0267330683807087
15.26	0.0911230598824949
15.28	0.152368644672771
15.3	-0.00860066076590915
15.32	-0.247127185140229
15.34	-0.19815464215619
15.36	0.00206010397369785
15.38	-0.00137020129319318
15.4	-0.0647882549878009
15.42	-0.00655735274354676
15.44	-0.0206546497480062
15.46	-0.183311012028422
15.48	-0.209650805560205
15.5	0.00100254760665948
15.52	0.165329286543558
15.54	0.153316372865463
15.56	0.112089396403401
15.58	0.142554368233035
15.6	0.211841135932346
15.62	0.144925498545519
15.64	-0.117158472140342
15.66	-0.267367783926787
15.68	-0.154294450406802
15.7	-0.057279653701265
15.72	-0.0744468085838248
15.74	-0.0634815644784227
15.76	-0.112601709931884
15.78	-0.198542064837705
15.8	-0.0251131467623952
15.82	0.253623363851859
15.84	0.261587424444722
15.86	0.162280038366384
15.88	0.153692654929288
15.9	0.137951606935317
15.92	0.152236148719776
15.94	0.174701550637493
15.96	0.00926413215323946
15.98	-0.187522005253485
16	-0.137773276942386
16.02	-0.00803576105997331
16.04	-0.0164028262888198
16.06	-0.0442984917141812
16.08	0.0564419088060318
16.1	0.165892411250682
16.12	0.0740959927984252
16.14	-0.115708816332083
16.16	-0.112646699075576
16.18	0.0290091788040509
16.2	0.0521804377462835
16.22	0.0205072115905688
16.24	0.0978486647188624
16.26	0.124375425447924
16.28	-0.0611186989148363
16.3	-0.233184686786019
16.32	-0.178888441986997
16.34	-0.0866703135307923
16.36	-0.0923015336430735
16.38	-0.0898673943206765
16.4	-0.0530703108966527
16.42	0.0476926225910303
16.44	0.222002465141917
16.46	0.264514579167228
16.48	0.123058006742974
16.5	0.022003801716662
16.52	0.0202721930519994
16.54	0.0133430489234164
16.56	-0.0699647719429148
16.58	-0.210533016506115
16.6	-0.21877280572438
16.62	-0.0257949986660815
16.64	0.10689777091827
16.66	0.067859505643084
16.68	0.0319890241458433
16.7	0.042668883628343
16.72	-0.0273303124852076
16.74	-0.21290126077354
16.76	-0.292389908563966
16.78	-0.105979655149031
16.8	0.065367780236871
16.82	0.0219713832111012
16.84	-0.0193663445748074
16.86	-0.00844788262060343
16.88	-0.0870911514776286
16.9	-0.0902294960019849
16.92	0.119817123555391
16.94	0.237633182092257
16.96	0.113988087965153
16.98	0.0259116211777026
17	0.0581416261942191
17.02	0.0688919597267769
17.04	0.0430957933362143
17.06	-0.0439813425171024
17.08	-0.17822376911357
17.1	-0.187919843359825
17.12	-0.0810732493084491
17.14	-0.0669146065067646
17.16	-0.116617909810377
17.18	-0.0994227420699084
17.2	-0.111585373679856
17.22	-0.117050799924631
17.24	0.0854643936549509
17.26	0.298619535043078
17.28	0.222597671251865
17.3	0.0705794496693187
17.32	0.0702817758959736
17.34	0.0596668927159715
17.36	0.00899254099337027
17.38	0.119068020983323
17.4	0.277827662746966
17.42	0.192842238470515
17.44	0.00595590575955301
17.46	-0.0149987392148836
17.48	0.00780847186405879
17.5	-0.00728589125948765
17.52	0.020954554619151
17.54	-0.0251567955788295
17.56	-0.164784886246171
17.58	-0.165024929242637
17.6	-0.0434963359089725
17.62	-0.029533116726276
17.64	-0.0664097570044996
17.66	-0.0403672164809032
17.68	-0.0778451645847011
17.7	-0.11397423554668
17.72	0.0407990310683786
17.74	0.169803086292519
17.76	0.0793506444576963
17.78	0.0131713628188525
17.8	0.0713806515900744
17.82	0.0931577986421891
17.84	0.151125125665021
17.86	0.266938458097452
17.88	0.167660276321371
17.9	-0.0926632666778857
17.92	-0.182863295026058
17.94	-0.145455202450696
17.96	-0.129618805000698
17.98	-0.100043888359248
18	-0.104781873672402
18.02	-0.113048526313477
18.04	0.0208385112044719
18.06	0.172267113989775
18.08	0.178923960907627
18.1	0.138229842064382
18.12	0.102594161978213
18.14	0.0616349164571585
18.16	0.0642299025959768
18.18	0.0417262876198975
18.2	-0.0575021201548285
18.22	-0.076328993542292
18.24	0.0293507737032329
18.26	0.0938517143948971
18.28	0.065253855486713
18.3	0.0616456252339588
18.32	0.13983959905823
18.34	0.17776273238561
18.36	0.0806935981970588
18.38	-0.0298725078950964
18.4	-0.0141635542619637
18.42	0.068591041824331
18.44	0.0986276790963052
18.46	0.0607206668130868
18.48	0.083133136858137
18.5	0.198410823391964
18.52	0.165979317976885
18.54	-0.0405757491278992
18.56	-0.116674967398255
18.58	-0.0513657392253345
18.6	-0.0614873249354158
18.62	-0.0642774322665649
18.64	0.0151618507924787
18.66	-0.0417286317385565
18.68	-0.20500424177368
18.7	-0.173259248471532
18.72	-0.0247369488412477
18.74	-0.00999814417532114
18.76	-0.0336088435648914
18.78	0.0106560569414203
18.8	0.0419219615029479
18.82	0.0692982573474254
18.84	0.0809492174381252
18.86	-0.00287076414767125
18.88	-0.0811089357611982
18.9	-0.0440543612000202
18.92	-0.00678207384084419
18.94	-0.0388109059386313
18.96	-0.0122220574446359
18.98	0.0621868790196422
19	0.0163145906661737
19.02	-0.0931715213817531
19.04	-0.0929874232366944
19.06	-0.0432770725182583
19.08	-0.0506199867655832
19.1	-0.0725698763471701
19.12	-0.0527003638600252
19.14	0.0342866951731366
19.16	0.117760984036795
19.18	0.0893958387158994
19.2	0.0265416822794632
19.22	0.0459818322171721
19.24	0.07505565409424
19.26	0.0684670263609603
19.28	0.119876573109553
19.3	0.172847385980329
19.32	0.0643114149675943
19.34	-0.125130214600055
19.36	-0.181744525651878
19.38	-0.104295377777497
19.4	-0.0393486606475583
19.42	-0.0283387879721431
19.44	8.63734014295765E-4
19.46	0.0831242484347477
19.48	0.116728039682674
19.5	0.0221193957156306
19.52	-0.0720311593224711
19.54	-0.0569272216735991
19.56	-0.0250702527362143
19.58	-0.0530835239069395
19.6	-0.0807860561906842
19.62	-0.0320427673737221
19.64	0.0620230607956894
19.66	0.0875423443133878
19.68	0.0392061528503055
19.7	0.0290597125115197
19.72	0.0483231351732642
19.74	0.026675868817813
19.76	0.0189047078119548
19.78	0.0111578401946021
19.8	-0.0947523250122876
19.82	-0.194104172582403
19.84	-0.146946250497006
19.86	-0.0620407654228099
19.88	-0.0507336671719265
19.9	-0.0351396995637906
19.92	-0.0335289443841988
19.94	-0.142994993719449
19.96	-0.209394112466891
19.98	-0.0918803069326593
20	0.0301153238284514
20.02	0.0135219542631166
20.04	-0.0119239854584055
20.06	0.0269005833668223
20.08	0.0191519507053652
20.1	-0.0741555459879765
20.12	-0.119332690556326
20.14	-0.0438490568989084
20.16	0.00504216686273353
20.18	-0.0224970544716048
20.2	-0.015972190195302
20.22	-3.2475796308455E-4
20.24	-0.00616737928871831
20.26	0.0428521729027905
20.28	0.10500676292989
20.3	0.101735702440522
20.32	0.0789747493394604
20.34	0.0752654863888225
20.36	0.0529106013455644
20.38	0.0237050833512162
20.4	0.0251333355883571
20.42	-0.0011147399540403
20.44	-0.0796443242118891
20.46	-0.127122482481413
20.48	-0.0977662652310749
20.5	-0.0483728645517331
20.52	-0.034319363667743
20.54	-0.0485298294012586
20.56	-0.0613832554137497
20.58	-0.0269044439841674
20.6	0.0891301093720443
20.62	0.176966729528146
20.64	0.12953176702448
20.66	0.0619843363923626
20.68	0.073802735888192
20.7	0.0712339765368156
20.72	0.019781343241999
20.74	0.0380862893782343
20.76	0.111269912933352
20.78	0.0968271271511345
20.8	0.0150701175688008
20.82	-0.0159964605323313
20.84	0.0176443596645733
20.86	0.0527134031959321
20.88	0.017006521037968
20.9	-0.0406924252873746
20.92	-0.00227658723416837
20.94	0.0753810504199985
20.96	0.0838547710330706
20.98	0.0558434530585592
21	0.037787194203639
21.02	0.0411550507982229
21.04	0.0782158145577768
21.06	0.0946950142021929
21.08	0.0289525237532285
21.1	-0.0461818214863874
21.12	-0.0322506446911562
21.14	-0.00538970924576928
21.16	-0.0452154997561434
21.18	-0.0579188482117951
21.2	-0.0220121104587922
21.22	-0.0582376530464882
21.24	-0.129555564921093
21.26	-0.0996232529440648
21.28	-0.0278485727268661
21.3	-0.0185452825906012
21.32	-0.0297124396854238
21.34	-0.0271270912056252
21.36	-0.0342833191258994
21.38	-0.0674134160176106
21.4	-0.100182587328406
21.42	-0.0778750528235705
21.44	-0.023343175772562
21.46	-0.00589725045314011
21.48	-0.0196594555650988
21.5	-0.0126313240345312
21.52	0.0173480951083801
21.54	0.00552336190963675
21.56	-0.061700361564283
21.58	-0.100389304068566
21.6	-0.0828338051576215
21.62	-0.0622896063174112
21.64	-0.0516882668942628
21.66	-0.0337543545975855
21.68	-0.0314618650008672
21.7	-0.023210005132697
21.72	0.0558706673553873
21.74	0.136500443408976
21.76	0.106386904894316
21.78	0.0306708182544575
21.8	0.0160643015274179
21.82	0.0338659199212708
21.84	-0.0118375221543206
21.86	-0.0762450899011536
21.88	-0.00795499800552303
21.9	0.109145012683162
21.92	0.0941220327713631
21.94	0.0167582822199627
21.96	0.0035857495568093
21.98	0.00638945006803822
22	-0.0428056404140913
22.02	-0.0700867123569136
22.04	0.0128594769857983
22.06	0.107854744420573
22.08	0.0999603718806024
22.1	0.0632246909959102
22.12	0.0658132558716457
22.14	0.0600203317041261
22.16	0.0544090012016401
22.18	0.0786110009318324
22.2	0.0358885347868504
22.22	-0.0657375966246485
22.24	-0.0659485129285464
22.26	-0.0106883912031422
22.28	-0.0248841777505724
22.3	-0.0445671670300847
22.32	-0.0167016168730483
22.34	0.00830336856906285
22.36	-0.0185518508045284
22.38	-0.0695601737065947
22.4	-0.0604834061974339
22.42	-0.00764387792844149
22.44	0.00501572958708169
22.46	-0.0114955572100038
22.48	0.0236486879514463
22.5	0.116579751983995
22.52	0.138760762767748
22.54	0.0403360403879848
22.56	-0.0342149020692544
22.58	-0.0155304398960077
22.6	0.0082973340606689
22.62	-0.00882762489286521
22.64	-0.0110358859429762
22.66	0.0570309471554149
22.68	0.114497813564902
22.7	0.0556533729616271
22.72	-0.0258667511507004
22.74	-0.00764133053194715
22.76	0.0279523985572863
22.78	0.00344347300414739
22.8	0.0147919912347138
22.82	0.0929611454316222
22.84	0.107442564570469
22.86	0.0175804235999506
22.88	-0.0441579492171103
22.9	-0.028326441092721
22.92	-0.0224779823629866
22.94	-0.0462730300495227
22.96	-0.0616645718038915
22.98	-0.0745215301106125
23	-0.0734056319320495
23.02	-0.0391401056283132
23.04	-0.0276507487942949
23.06	-0.0604754201487638
23.08	-0.0708765963055457
23.1	-0.0529094575668372
23.12	-0.065506271471097
23.14	-0.0736289099487003
23.16	-0.029985586262213
23.18	-0.0150619943026937
23.2	-0.0563085836611511
23.22	-0.0732732215473497
23.24	-0.0538285687168786
23.26	-0.0391205660196092
23.28	-0.0503152187936412
23.3	-0.0812736721229583
23.32	-0.0809862410176897
23.34	-0.028260021953369
23.36	4.75641456201481E-4
23.38	-0.0270967930692251
23.4	-0.0319795727003625
23.42	-0.0146341917458994
23.44	-0.0348978778421444
23.46	-0.0284360524195727
23.48	0.0395135840188527
23.5	0.0629101537771372
23.52	0.02424726791158
23.54	0.0103273761435403
23.56	0.0268215615160209
23.58	0.0165912102079999
23.6	-0.00660317972975219
23.62	0.025796726982396
23.64	0.0780921885830775
23.66	0.0615947356697232
23.68	0.0127178066975749
23.7	5.5596198111038E-4
23.72	0.00199587583243603
23.74	4.7535861346318E-4
23.76	0.00847843541428624
23.78	-0.0164806191415076
23.8	-0.0850624928497425
23.82	-0.100405439380736
23.84	-0.0385564877543581
23.86	-2.93861779979978E-4
23.88	-0.00299154002652275
23.9	0.0114779086401426
23.92	0.0346219466810421
23.94	0.0531168956459531
23.96	0.0580088638165064
23.98	0.0186709718184433
24	-0.0265874010103381
24.02	-0.0226909633245359
24.04	-0.00992057084098018
24.06	-0.0220787502889341
24.08	-0.0131692586869015
24.1	-0.00198866420145865
24.12	-0.0466734396449492
24.14	-0.0881591834972651
24.16	-0.0579710085844831
24.18	-0.0173363623398195
24.2	-0.0149836851419674
24.22	-0.0115570500876322
24.24	0.00568974562278452
24.26	0.0406682648487952
24.28	0.0939793469764147
24.3	0.0931928710834274
24.32	0.0427471416004772
24.34	0.0382047916381961
24.36	0.0545736048883493
24.38	0.039425862957013
24.4	0.0376788825121625
24.42	0.0587026467860108
24.44	0.0385940936801394
24.46	-0.0195586487133592
24.48	-0.0349621017930549
24.5	-0.00995726739167909
24.52	-0.00840935519139336
24.54	-0.0141203933385608
24.56	-0.0179663868429554
24.58	-0.0184184422645167
24.6	0.0231731613469521
24.62	0.0698518643994649
24.64	0.0729056243413394
24.66	0.0533382000768885
24.68	0.0310548898302536
24.7	0.0217229911918474
24.72	0.0212522403320304
24.74	-0.0160124536105825
24.76	-0.0635445185586867
24.78	-0.0520207189033296
24.8	-0.00272140218111412
24.82	0.0218249541394578
24.84	0.0145344005317703
24.86	0.00665943469979857
24.88	0.0162637319654735
24.9	-0.00646910509577552
24.92	-0.0676312605992957
24.94	-0.0637544903931295
24.96	-0.00588855888969085
24.98	-4.9496815452846E-4
25	-0.0247942268562091
25.02	-0.0164966213215423
25.04	-0.0112502464329698
25.06	-0.0408849147315036
25.08	-0.0652565853817189
25.1	-0.0441377732320672
25.12	-0.0157323908560778
25.14	-0.0177417286085265
25.16	-0.0180199928945001
25.18	-0.00987280828812604
25.2	-0.0174430849704456
25.22	-0.0177152774153314
25.24	0.0106978720089184
25.26	0.0362195081841737
25.28	0.0237177513851854
25.3	-0.00455850837764392
25.32	-0.010905097234461
25.34	-0.0147696805831723
25.36	-0.0222901259571851
25.38	0.0162527569693011
25.4	0.0722324992610604
25.42	0.0551931792392696
25.44	0.00585339069382896
25.46	0.00142084306152165
25.48	0.00913700579232744
25.5	0.00203407292463651
25.52	-0.0100646044410839
25.54	-0.028423883630575
25.56	-0.030247305778838
25.58	-0.0080271579917879
25.6	-4.28969730983687E-5
25.62	-0.0189288593829004
25.64	-0.0298095223702877
25.66	-0.0257122120931749
25.68	-0.0319633939564596
25.7	-0.0273450382990943
25.72	0.0203673713532578
25.74	0.0732927207778067
25.76	0.0759849839287623
25.78	0.0427788567124152
25.8	0.0331149449914422
25.82	0.0368547269189015
25.84	0.017127591450456
25.86	0.0245130318828415
25.88	0.063292612762963
25.9	0.0545584496421985
25.92	0.0225192118444043
25.94	0.0256432880838657
25.96	0.0293817226668563
25.98	0.0257157369977167
26	0.0357953632040181
26.02	0.0525685220195484
26.04	0.0563259031749453
26.06	0.0374949634629746
26.08	0.0170055101080139
26.1	0.0104604283623266
26.12	0.00876657303327731
26.14	-6.86888831847705E-4
26.16	-0.00130020799175943
26.18	0.0248178349134439
26.2	0.0519827591087898
26.22	0.0532610075014767
26.24	0.0422509601544046
26.26	0.0418795918597481
26.28	0.0437119800493205
26.3	0.0445310846983865
26.32	0.063693574459079
26.34	0.0756292445982409
26.36	0.0419857900815227
26.38	-0.00674671550308337
26.4	-0.0211745401505037
26.42	-0.0106375553352845
26.44	0.00156088586091585
26.46	0.0158939899891496
26.48	0.0367024698082084
26.5	0.0493295955117343
26.52	0.0290773966398513
26.54	-0.00652883345614496
26.56	-0.0055361356619572
26.58	0.0289553093527985
26.6	0.0378701156763828
26.62	0.027083166913218
26.64	0.0392333225559951
26.66	0.0389323444861821
26.68	0.00475603912324345
26.7	-0.0202551836389117
26.72	-0.0342192833807375
26.74	-0.0474934019336296
26.76	-0.0429950737670209
26.78	-0.0234092994379318
26.8	-0.0192835945745486
26.82	-0.0384352900482561
26.84	-0.0497124438646111
26.86	-0.0233493618012549
26.88	0.0125809285351089
26.9	0.0143686133828302
26.92	0.005987974880764
26.94	0.0128576085555206
26.96	0.00125322363727789
26.98	-0.0307546322610079
27	-0.0447967596117715
27.02	-0.0488418192779907
27.04	-0.0503308891638543
27.06	-0.0406427992331916
27.08	-0.0309508836216818
27.1	-0.0300153596766532
27.12	-0.0122558355120545
27.14	0.021892526391194
27.16	0.0188715347056099
27.18	-0.0113946711125444
27.2	-0.0146710149788097
27.22	-0.00826953119347906
27.24	-0.0197726217661778
27.26	-0.0307569869115505
27.28	-0.0403120216064101
27.3	-0.0548817846981734
27.32	-0.0579526351282625
27.34	-0.0386961695282557
27.36	-0.0122951499951788
27.38	0.00483566438223233
27.4	0.0104466337143951
27.42	0.0115013371101049
27.44	0.027037099504338
27.46	0.0428020322916684
27.48	0.030358603776926
27.5	0.0124389776902782
27.52	-1.4923570201234E-4
27.54	-0.0164890325520311
27.56	-0.0250462398486343
27.58	-0.0346927894908009
27.6	-0.051025627829135
27.62	-0.0401291372831781
27.64	5.13296264476551E-4
27.66	0.027434505292966
27.68	0.0301250839963051
27.7	0.0286556451393861
27.72	0.0256233867941567
27.74	0.0218040649024748
27.76	0.0237466454334956
27.78	0.0281872086065414
27.8	0.0206953129624488
27.82	-0.00241721787943056
27.84	-0.0174702483292125
27.86	-0.0150051584949852
27.88	-0.0182775047847252
27.9	-0.0228402533450864
27.92	-0.0160781599736986
27.94	-0.024165439841465
27.96	-0.0157914408568667
27.98	0.021602012635728
28	0.0270682978115651
28.02	0.0123888636595139
28.04	0.0214300864231509
28.06	0.0315312755906877
28.08	0.0195857706108217
28.1	0.0133083134143961
28.12	0.0188391471682634
28.14	0.0105796810324752
28.16	-0.00743114979773829
28.18	-0.0161976822240233
28.2	-0.021571127003174
28.22	-0.0215408059761514
28.24	-0.00823158026782927
28.26	-0.0021902183708468
28.28	-0.0220211668419738
28.3	-0.0323592002406511
28.32	-0.0125012341047838
28.34	-0.00902503298503417
28.36	-0.0224536453877132
28.38	-0.0181765535026377
28.4	-0.0260989809545609
28.42	-0.0535570155574646
28.44	-0.0586703478923418
28.46	-0.045290092842204
28.48	-0.0309153157459207
28.5	-0.0177574544297996
28.52	-0.00920429393592731
28.54	-0.0112607246222849
28.56	-0.0224323777628663
28.58	-0.0269578115044604
28.6	-0.0207080446119218
28.62	-0.0217497908143627
28.64	-0.0342621272206198
28.66	-0.0370831116574364
28.68	-0.0272445591473804
28.7	-0.0271209974204281
28.72	-0.0301128280677619
28.74	-0.0201826331724578
28.76	-0.0164503407227902
28.78	-0.0249594161411634
28.8	-0.0298213200370538
28.82	-0.0272863248812648
28.84	-0.0253925676680594
28.86	-0.0288522120183177
28.88	-0.0346713625200903
28.9	-0.0293472929237833
28.92	-0.0149301248349762
28.94	-0.0157761194037613
28.96	-0.0278514133329157
28.98	-0.0290738036485377
29	-0.0254668537467044
29.02	-0.0227753143541589
29.04	-0.0172732797479665
29.06	-0.0132808476552503
29.08	-0.0075348590767356
29.1	0.00599861396376181
29.12	0.0222688164794985
29.14	0.0201160558090416
29.16	0.00278824547053538
29.18	-0.00897898455834565
29.2	-0.0163958925366947
29.22	-0.0124222763683058
29.24	0.00116462277718029
29.26	0.00224700748581628
29.28	-0.00732747369157208
29.3	-0.013313054402401
29.32	-0.0162214433197716
29.34	-0.0133413891137953
29.36	-0.0031720715599059
29.38	-0.00634003168248265
29.4	-0.0187590730645976
29.42	-0.0103277294645888
29.44	0.0106210212901114
29.46	0.0162570551675737
29.48	0.0118017175000025
29.5	0.0093524718769237
29.52	9.89727878370643E-4
29.54	-0.00800349817621493
29.56	-0.0107430642007633
29.58	-0.0067777808747751
29.6	0.00387040541616926
29.62	0.00414621276875559
29.64	0.00284980726019917
29.66	0.0200270732745837
29.68	0.0299180485656715
29.7	0.0303751572052893
29.72	0.0427372278485099
29.74	0.0388341928420198
29.76	0.0160787216136194
29.78	0.0143465453328732
29.8	0.0226004161296424
29.82	0.0206829942755282
29.84	0.0202969347975041
29.86	0.0142307476125067
29.88	0.00554219124463669
29.9	0.0185450406916792
29.92	0.0330939056871544
29.94	0.0273126811061581
29.96	0.0209472193307861
29.98	0.0183685648939265
30	0.012506425558675
30.02	0.00535619074764676
30.04	0.00330709866527796
30.06	-0.00265788238828742
30.08	-0.0161145811007997
30.1	-0.0151565083550058
30.12	-0.00481524604576289
30.14	-0.00448750022976197
30.16	-0.00562576728405297
30.18	0.00229599338633769
30.2	0.0106407345135771
30.22	0.0126555318133193
30.24	0.00568669701269691
30.26	-0.00296795851869498
30.28	-0.00266712344101357
30.3	-0.00163944203825496
30.32	-0.00895551742080514
30.34	-0.0163660201224906
30.36	-0.0135911134345486
30.38	-0.007104005276435
30.4	-0.00997317608365373
30.42	-0.0168878472036069
30.44	-0.0175629775055069
30.46	-0.0122949394261856
30.48	-0.00511866000809989
30.5	-0.00128462989637579
30.52	-0.00108159686055242
30.54	0.00205881915069642
30.56	0.00936218894025282
30.58	0.00874760366662839
30.6	-0.00242367986748721
30.62	-0.0101960800758508
30.64	-0.00770021802165899
30.66	-0.00964385955999242
30.68	-0.0188602089818334
30.7	-0.0102918559667102
30.72	0.0142438083948958
30.74	0.0251612041051236
30.76	0.0229392639746907
30.78	0.0230022118967505
30.8	0.0239220417295041
30.82	0.0240799433454893
30.84	0.0249233559122383
30.86	0.0244199777437594
30.88	0.0212355148530055
30.9	0.0218663282124464
30.92	0.0271623385842706
30.94	0.0257343374809801
30.96	0.0251441963568571
30.98	0.027409446301516
31	0.0210160689471435
31.02	0.0195046105972254
31.04	0.0254385712725459
31.06	0.0252544223331904
31.08	0.0214905296487367
31.1	0.0164673487622063
31.12	0.0121835735409374
31.14	0.0158289373184209
31.16	0.0159726244800038
31.18	0.00670811145651609
31.2	-0.00387077328414384
31.22	-0.00901817462406613
31.24	-0.00651208184664783
31.26	-0.00622619318340577
31.28	-0.00675541218021895
31.3	0.00144256776315027
31.32	0.0118665514746373
31.34	0.013512173553975
31.36	0.0118754016427899
31.38	0.0138082112835159
31.4	0.0133390578924546
31.42	0.0107951088892022
31.44	0.0111998428824379
31.46	0.0029914794191827
31.48	-0.0129849406401056
31.5	-0.0183765450789152
31.52	-0.00945739321028039
31.54	1.17386106146265E-4
31.56	0.00534171111320357
31.58	0.0128025554359727
31.6	0.0188458968573647
31.62	0.0182526116825798
31.64	0.0144700836392587
31.66	0.0171290164666971
31.68	0.0228291167403799
31.7	0.020644774346064
31.72	0.0169554131163724
31.74	0.015670886430707
31.76	0.00969647776080618
31.78	-0.00225813165835435
31.8	-0.0173753996986015
31.82	-0.0120241651508746
31.84	0.011050998297755
31.86	0.00518485666494952
31.88	-0.00687857254269023
31.9	0.0103975803424936
31.92	0.0050288819760074
31.94	-0.0157979654839852
31.96	0.00280341937804401
31.98	0.0200302672174865
32	0.00565369407409846
32.02	-0.00712693881915345
32.04	-0.00691912398807377
32.06	-0.00499969529280587
32.08	-0.0125842357417595
32.1	-0.0229991207992771
32.12	-0.0171459061203576
32.14	-0.00454133916128772
32.16	-0.00408935489523711
32.18	-0.00626220938465826
32.2	-0.00477863635852822
32.22	-0.0144033780530059
32.24	-0.0213699946506916
32.26	-0.00875921169445999
32.28	0.00418200269108742
32.3	0.0042514065762799
32.32	0.00137802203046128
32.34	0.00515557438404772
32.36	0.0106722437041599
32.38	0.00731122346911127
32.4	0.00194323577570598
32.42	0.00301874726625732
32.44	0.00250084106215616
32.46	0.00218365422925547
32.48	0.00713388255817906
32.5	0.0135528943467642
32.52	0.0151779261062863
32.54	0.0166705235860439
32.56	0.022631945211975
32.58	0.0223979383883266
32.6	0.0156689266100772
32.62	0.012334766326306
32.64	0.00950291122673634
32.66	0.00682517925482723
32.68	0.00636146848647167
32.7	0.00665546980657612
32.72	0.00645165780334068
32.74	0.00485568630909544
32.76	0.00439707222106017
32.78	0.00431012407342431
32.8	0.00371913579204319
32.82	0.00298522714559203
32.84	-1.15093786278404E-4
32.86	-0.00698533371590196
32.88	-0.0114137762923276
32.9	-0.0168727218403333
32.92	-0.0163434829198167
32.94	1.79332886773104E-5
32.96	0.00739334467288694
32.98	-0.00540927423608252
33	-0.0134629190549461
33.02	-0.0133216621060692
33.04	-0.0149150914787168
33.06	-0.0143884844761882
33.08	-0.0148764828727981
33.1	-0.0174753864181333
33.12	-0.0192710249209584
33.14	-0.018936654736261
33.16	-0.0172001134996922
33.18	-0.0150092715320706
33.2	-0.014286406269694
33.22	-0.0141871958404533
33.24	-0.0170943985049898
33.26	-0.0206925235091401
33.28	-0.0167245489452313
33.3	-0.0145443465079334
33.32	-0.0121102808347666
33.34	-0.00211479511616093
33.36	8.97255266509384E-4
33.38	-0.00417141004497281
33.4	-0.00859565389909494
33.42	-0.0089864554328998
33.44	-0.00617763967611092
33.46	-0.00661573050748278
33.48	-0.00865209232408993
33.5	-0.00795641468427657
33.52	-0.0065624042301
33.54	-0.0087282939173298
33.56	-0.00524812801448515
33.58	0.00299413639045609
33.6	-0.00215621606278726
33.62	-0.0119156550761464
33.64	-0.010612188493712
33.66	-0.0103485500387609
33.68	-0.0147282864182461
33.7	-0.0133938899688957
33.72	-0.0073021385597986
33.74	0.00264080614561316
33.76	0.00950113825645306
33.78	0.00713774493873093
33.8	0.00255618765093506
33.82	-0.00357409999811084
33.84	-0.0107891645161495
33.86	-0.0122975761842447
33.88	-0.0062247067745544
33.9	-0.00446182120027225
33.92	-0.013740320718544
33.94	-0.0203878041452034
33.96	-0.0198183991619142
33.98	-0.0196180160884464
34	-0.0173002846176767
34.02	-0.0114590202845413
34.04	-0.00906439383199311
34.06	-0.00722033162481551
34.08	-0.00379615660498638
34.1	5.53603020528841E-4
34.12	0.00611270291136056
34.14	0.0104139942166157
34.16	0.0128663521569596
34.18	0.0097622035876163
34.2	0.00187718636531062
34.22	0.00175516154503969
34.24	0.0078268356608129
34.26	0.00637832067119039
34.28	0.00558817720172025
34.3	0.00874290584883696
34.32	0.00708913573008056
34.34	0.00643481798885323
34.36	0.0103869511738588
34.38	0.0095286398533456
34.4	0.00545982434669782
34.42	0.00541096590509393
34.44	0.00393187127615989
34.46	9.17488283144457E-4
34.48	0.0042281073643919
34.5	0.00834853026994504
34.52	0.0049461871103646
34.54	0.00204593189485891
34.56	0.00202945296641059
34.58	2.28216587179801E-4
34.6	3.914626827478E-5
34.62	-1.92867066190663E-4
34.64	-0.00442862711682915
34.66	-0.00706732924129607
34.68	-0.00651802512048295
34.7	-0.00363331201456032
34.72	-0.00107757197719144
34.74	-5.30508976280561E-4
34.76	0.00111911780246575
34.78	8.18272445019951E-5
34.8	-0.00268340911899026
34.82	-0.00459601404621803
34.84	-0.00734529785559696
34.86	-0.0112660861238346
34.88	-0.0142124061533381
34.9	-0.0143014045738916
34.92	-0.0121188049716622
34.94	-0.00908505917104874
34.96	-0.00783286516350933
34.98	-0.00666551254157391
35	-0.00524664021523066
35.02	-0.00787999709060652
35.04	-0.0122001343315396
35.06	-0.0130621039895113
35.08	-0.0127819355459264
35.1	-0.014936985268816
35.12	-0.0164963941448425
35.14	-0.0150569671581315
35.16	-0.0132182303943441
35.18	-0.0146186197458755
35.2	-0.0149326893493436
35.22	-0.0101163111978777
35.24	-0.0083501068420815
35.26	-0.0113840567514527
35.28	-0.0170620093537612
35.3	-0.0210518801310114
35.32	-0.0151864447558014
35.34	-0.00725619255468718
35.36	-0.00833151856132539
35.38	-0.0118172864629571
35.4	-0.0115843406434809
35.42	-0.0127175321750551
35.44	-0.0145896304263487
35.46	-0.0108544573263205
35.48	-0.00697637597758922
35.5	-0.00957349282652834
35.52	-0.0107447367215943
35.54	-0.00776422497898419
35.56	-0.00687958168237778
35.58	-0.00811924129791107
35.6	-0.00910847115281284
35.62	-0.0101154700231848
35.64	-0.0096240704843478
35.66	-0.00678338228597046
35.68	-0.00213718632176178
35.7	0.00117816484446094
35.72	9.58200987910862E-4
35.74	3.93310813515412E-4
35.76	-0.0014307000356949
35.78	-0.00283583601578864
35.8	0.00483205414644225
35.82	0.013160124420948
35.84	0.0102062102984824
35.86	0.00623711478647654
35.88	0.00706718321770495
35.9	0.00869747288394682
35.92	0.0117614954709494
35.94	0.0128190121205502
35.96	0.0123226703046139
35.98	0.012577230351882
36	0.0100025135197846
36.02	0.0093624768699612
36.04	0.0123108118038137
36.06	0.0119069899730821
36.08	0.0104372560752864
36.1	0.0099607651691326
36.12	0.00374339869961683
36.14	0.00102414535712851
36.16	0.00967439432616438
36.18	0.00973057493200323
36.2	-0.00273536584513652
36.22	-0.00529518935057095
36.24	-0.00258372683858553
36.26	-0.00621643496736401
36.28	-0.00374271725533718
36.3	0.00103369428121299
36.32	4.90699971440312E-4
36.34	0.00217448315712554
36.36	2.1240504937339E-4
36.38	-0.0037444614271838
36.4	0.00137734654966791
36.42	9.80284675668563E-4
36.44	-0.0084559655223563
36.46	-0.0121778759371975
36.48	-0.00947343408190889
36.5	-0.0071085439451878
36.52	-0.0057427962385501
36.54	-0.00408526149500032
36.56	-0.00329075080578073
36.58	-0.00307417401597623
36.6	-0.00359747497728448
36.62	-0.00339595366544008
36.64	-0.0032658090055983
36.66	-0.00436482159143469
36.68	-0.00360535252729907
36.7	-0.00190365590619408
36.72	-0.00132705255870955
36.74	0.0011228053146618
36.76	0.00142575530074634
36.78	-0.00164057344244254
36.8	-0.00193185288817914
36.82	-0.0025648799661665
36.84	-0.00496085267831115
36.86	-0.0053251115618491
36.88	-0.00469594666927055
36.9	-0.00337622831598058
36.92	-0.00411462483973679
36.94	-0.0038454746234543
36.96	3.17541338601215E-4
36.98	0.00161843684975781
37	0.00140824939839576
37.02	0.00304408104012423
37.04	0.00253211222207075
37.06	9.78241299913139E-4
37.08	7.79478794570622E-4
37.1	1.87707403690343E-4
37.12	5.11688077754675E-4
37.14	9.1953405275822E-4
37.16	0.00101239650277995
37.18	1.64845883961418E-4
37.2	9.1958567185141E-4
37.22	0.00174752160937226
37.24	7.21633411206397E-4
37.26	6.31118544101278E-4
37.28	7.92936463464968E-4
37.3	5.79690694185558E-4
37.32	3.60074974984256E-4
37.34	3.99215604068595E-4
37.36	6.42615952893337E-4
37.38	8.52543493987341E-4
37.4	0.00121959110824501
37.42	0.00255129830023868
37.44	0.0036711821122174
37.46	0.00565516486655622
37.48	0.00667727355670566
37.5	0.0049318965608303
37.52	0.00392219698992591
37.54	0.00470242124863523
37.56	0.0055366320786628
37.58	0.00735772068662893
37.6	0.00817495340230811
37.62	0.00848674656072732
37.64	0.0083877778027905
37.66	0.00771206299750749
37.68	0.00896785143841579
37.7	0.0088144287298422
37.72	0.00436664518599214
37.74	-4.91590817077894E-4
37.76	-4.96543172303824E-5
37.78	1.11818506717419E-4
37.8	1.06674518167343E-4
37.82	0.00582527865556737
37.84	0.0105834101980477
37.86	0.0113115783074309
37.88	0.0113492909837002
37.9	0.0123166569950584
37.92	0.0130878534086834
37.94	0.0120922364917279
37.96	0.0111818761749885
37.98	0.00952150097026856
38	0.00590277709625546
38.02	0.00276100824232379
38.04	0.00537352336688074
38.06	0.00927689130664097
38.08	0.00799363243723018
38.1	0.00417923911145069
38.12	0.00443449242226487
38.14	0.00742199214127752
38.16	0.00819878053209724
38.18	0.0084171061371371
38.2	0.007179538228562
38.22	0.00523297409939253
38.24	0.00218250099999559
38.26	2.74812127249646E-4
38.28	0.00124658044496604
38.3	0.00155820942119793
38.32	6.47128736848673E-4
38.34	3.24333039777735E-4
38.36	-0.0010686241926755
38.38	-0.00127969757205613
38.4	6.5103609951464E-4
38.42	0.00149336047071984
38.44	0.00158312221242179
38.46	0.00142509476948607
38.48	0.00211183069702482
38.5	0.00309026452155885
38.52	0.00319696466908933
38.54	0.00287200231313947
38.56	0.00313052770736548
38.58	0.00320947661126197
38.6	0.00326619876376662
38.62	0.00350009722181789
38.64	0.00356502799053338
38.66	0.00322300668609473
38.68	0.00316421709487628
38.7	0.00283157532747568
38.72	0.00305181616096788
38.74	0.00414212516400382
38.76	0.00384065866526732
38.78	0.00369527932658027
38.8	0.00375286486893839
38.82	0.00274347573992281
38.84	0.0026592427219675
38.86	0.00346823577494138
38.88	0.00471189444958957
38.9	0.0071869440468368
38.92	0.00833123708717647
38.94	0.00926469817429573
38.96	0.0096384590850529
38.98	0.00780502174216196
39	0.00909711239799356
39.02	0.0105088844410015
39.04	0.0107528063738638
39.06	0.0133383162353335
39.08	0.0131228833706152
39.1	0.0128559848312928
39.12	0.0141237518773695
39.14	0.0132617414738356
39.16	0.0124398743377759
39.18	0.0135244064012885
39.2	0.013822184712254
39.22	0.0116715784106369
39.24	0.00979999843431965
39.26	0.00902450018971922
39.28	0.00758065704170346
39.3	0.00611484362129417
39.32	0.006921353187262
39.34	0.00912518274144016
39.36	0.00979579482514918
39.38	0.00943307269097677
39.4	0.0108779459733209
39.42	0.00990409735605625
39.44	0.00851868129011995
39.46	0.00945665311761882
39.48	0.00804572568706343
39.5	0.00702255937180405
39.52	0.00695770735391316
39.54	0.00553253355766059
39.56	0.00596188885282586
39.58	0.00687574611070525
39.6	0.00647978954653143
39.62	0.00702061052250709
39.64	0.00726449785917144
39.66	0.00797458941146983
39.68	0.00821404108351687
39.7	0.00713313998953573
39.72	0.00698993029619606
39.74	0.00662523480477808
39.76	0.00638742483616036
39.78	0.00760529791023306
39.8	0.00865929074573661
39.82	0.00881683257111677
39.84	0.00887854066465342
39.86	0.00902129467109163
39.88	0.00841932328738777
39.9	0.00738369194041522
39.92	0.00631305744343884
39.94	0.00608401429078255
[truncated: 2,097 more rows]
