# Supplementary material for: Differences of dynamic responses of single-pile and pile-group foundations in Meizoseismal areas
Source: PLoS One. 2026 Jul 24;21(7):e0354278. doi: 10.1371/journal.pone.0354278 (PMC13399318; doi:10.1371/journal.pone.0354278)
Supplement: S1 Supporting information — 1 Cross-sectional diagram of the physical model and the placement of instruments showing the soil layer boundaries and thicknesses. S2 Fig. 2 Production process of model pile. S3 Fig. 3 Fourier spectra under different seismic waves. S1 File. Model pile compressive strength. S2 File. Four different types of seismic waves. S3 File. Peak accelerations of different types of pile foundations. S4 File. Variations of acceleration amplification factors. S5 File. Time-history responses of acceleration on top of six piles. S6 File. Time-history curve of horizontal displacement of single pile, four piles, and six piles. S7 File. Peak values of horizontal displacements of pile tops. S8 File. Pile foundation bending moments. S9 File. Peak moments of pile bodies. S1 Table. (ZIP) [file pone.0354278.s001.zip › supporting information files(1)/S2 File. Four different types of seismic waves/fig4b 5002 wave.csv]

Time	Acceleration
s	g
0	5.07651635312728E-6
0.02	-4.00762176693178E-5
0.04	-4.85358382535666E-5
0.06	-4.49369905929179E-5
0.08	-7.66442955598605E-5
0.1	-9.50216088958496E-5
0.12	-1.32173351919303E-4
0.14	-1.89826907011124E-4
0.16	-2.59909002519435E-4
0.18	-3.80861905178608E-4
0.2	-5.92948286204811E-4
0.22	-8.82199981867284E-4
0.24	-0.00104970017353273
0.26	-0.00105546882940568
0.28	-0.00111792896789693
0.3	-0.00123316791321288
0.32	-0.00146078347220041
0.34	-0.00170969218158615
0.36	-0.00162766423124024
0.38	-0.00201440412724603
0.4	-0.00229613027004697
0.42	-0.00192766723916396
0.44	-0.00303827836713039
0.46	-0.00321453784428816
0.48	-0.0020841584004327
0.5	-0.00322194443079601
0.52	-0.00256756708782785
0.54	-0.00193963742240254
0.56	-0.00453512452118829
0.58	-0.0038824328667264
0.6	-0.00394183610129929
0.62	-0.00687559112852654
0.64	-0.00584189994002351
0.66	-0.00533992078896386
0.68	-0.00726220985609012
0.7	-0.0064358791258181
0.72	-0.00634022527751656
0.74	-0.00815448216404231
0.76	-0.00716346003839983
0.78	-0.00660882647013278
0.8	-0.00642657286377191
0.82	-0.00434681664416331
0.84	-0.00751769436750203
0.86	-0.00926401893072002
0.88	-0.00642523426737593
0.9	-0.0102930601675645
0.92	-0.00905181114255726
0.94	-0.00177151676871785
0.96	-0.00340675741854708
0.98	-0.00481382004775643
1	-0.00822698736769411
1.02	-0.0149096755498774
1.04	-0.00579173176861333
1.06	0.00814115069631724
1.08	0.00692734367858655
1.1	-0.0051059824280288
1.12	-0.015915377436063
1.14	-0.0122039785835107
1.16	9.98559480205955E-4
1.18	0.0153217333004089
1.2	0.0272305453617234
1.22	0.0117646365565647
1.24	-0.017439184290249
1.26	-0.0214593941101588
1.28	-0.016092479448903
1.3	-0.00861965599198571
1.32	0.0021098106353223
1.34	-0.00871215297535393
1.36	-0.0238003525253907
1.38	-0.0246974251865219
1.4	-0.0261255978466893
1.42	-0.0267124683126881
1.44	-0.0245036711456863
1.46	-0.0206823496609737
1.48	-0.0204082515093887
1.5	-0.0303190217299774
1.52	-0.0298464129329456
1.54	-0.0109501387350879
1.56	-0.00380478229159818
1.58	-0.025376001394066
1.6	-0.042438523156936
1.62	-0.0301641421989301
1.64	-0.0187497394342389
1.66	-0.0115890059213783
1.68	0.0131346503696569
1.7	0.0433630683831858
1.72	0.0585419230776487
1.74	0.0326647388726554
1.76	-0.010836221028615
1.78	-0.00800835142098749
1.8	0.0185561307887733
1.82	0.0222677276694069
1.84	0.0161459644109599
1.86	0.00459211635791853
1.88	-0.0139957665059066
1.9	-0.011582787604246
1.92	0.0211294863610184
1.94	0.0353960197068603
1.96	0.0104112191997285
1.98	0.00322479597501732
2	0.0272159840404622
2.02	0.0459940393393422
2.04	0.037754901713792
2.06	-0.0174853013434828
2.08	-0.0527393259671651
2.1	-0.00510982465729429
2.12	0.0363345511789999
2.14	0.02721369423419
2.16	0.0258529266915008
2.18	0.0376960107391763
2.2	0.018469263004353
2.22	-0.0342591159572352
2.24	-0.0522244127338176
2.26	-0.0275812679330275
2.28	-0.028529887123535
2.3	-0.0534317198702824
2.32	-0.0625787315533078
2.34	-0.062343039303202
2.36	-0.0685831066612494
2.38	-0.0493872322999885
2.4	0.00126712887420309
2.42	0.0125683283706705
2.44	-0.00941912141004804
2.46	0.00909574819101794
2.48	0.0355001649403637
2.5	0.0365540240253048
2.52	0.07404930971106
2.54	0.124100158506005
2.56	0.0938163871666251
2.58	0.0151388565068177
2.6	-0.0039195272527423
2.62	0.0354752981758986
2.64	0.0168734403149011
2.66	-0.0755992360482713
2.68	-0.114353378444362
2.7	-0.0547122698293663
2.72	0.00746380026192647
2.74	0.00521515839168415
2.76	-0.00935629810127627
2.78	0.0116892463299082
2.8	0.0183264565993742
2.82	-0.0341178055578451
2.84	-0.0749202199815062
2.86	0.00922829808896291
2.88	0.142446561506601
2.9	0.155893137423432
2.92	0.109385869780684
2.94	0.0913030073868358
2.96	0.0655507892839099
2.98	0.107430281339528
3	0.18972474503187
3.02	0.124998167443949
3.04	0.00106366450644636
3.06	-0.0321845998466778
3.08	-0.0505083420210004
3.1	-0.0689411592618464
3.12	-0.0684484454327873
3.14	-0.130025387693275
3.16	-0.195943783243393
3.18	-0.108021254528744
3.2	0.030723564733434
3.22	0.0351737959451856
3.24	0.00827397242675062
3.26	0.0413053574712798
3.28	0.0423314731945656
3.3	0.0604330386312592
3.32	0.170874334359906
3.34	0.208723519320993
3.36	0.0706652578368883
3.38	-0.055844121560053
3.4	-0.039867679538325
3.42	-0.00754223587929666
3.44	-0.0518976483317056
3.46	-0.131615494731093
3.48	-0.149696433093702
3.5	-0.0102596473436868
3.52	0.122451308497324
3.54	0.0938678003993874
3.56	0.101638979987528
3.58	0.14811608339779
3.6	0.11043003455412
3.62	0.177249737002281
3.64	0.280446980951917
3.66	0.148900704334213
3.68	-0.0217731056379769
3.7	0.00320836294650351
3.72	0.0447379511711359
3.74	-0.0171784255939636
3.76	-0.0166663879843116
3.78	0.0362783516039017
3.8	-0.0666759823243234
3.82	-0.183322492984569
3.84	-0.0873124001351269
3.86	0.0064144236148227
3.88	-0.0420222660472091
3.9	-0.0324284078416603
3.92	0.0774256213039001
3.94	0.114404582249281
3.96	-0.0402976548204536
3.98	-0.240502890543216
4	-0.216331955639349
4.02	-0.0668033904825342
4.04	-0.0221523483690335
4.06	-0.014959577795369
4.08	-0.00703357018613881
4.1	0.0191335390053906
4.12	0.156858725584632
4.14	0.202667176510809
4.16	0.0393772027904534
4.18	-0.0269408925117153
4.2	0.060222979817551
4.22	0.0482465047708049
4.24	-0.0127007684047269
4.26	0.0764781911714013
4.28	0.213720460010973
4.3	0.158425311960466
4.32	-0.0367791753088132
4.34	-0.0778628105426039
4.36	0.00495646417072075
4.38	-0.0149840315199524
4.4	-0.0470599953961411
4.42	-0.0852761411216534
4.44	-0.207197753171538
4.46	-0.15778361608213
4.48	0.0735117132541028
4.5	0.156294031174206
4.52	0.0571787117057851
4.54	0.011245105744059
4.56	0.119030842489434
4.58	0.13311380971406
4.6	-0.00966500510196308
4.62	0.035065005071354
4.64	0.0907276094446026
4.66	-0.147196442455624
4.68	-0.231944463810182
4.7	-0.0499080873092168
4.72	-0.0764866374748457
4.74	-0.179409858286895
4.76	-0.00938704481757039
4.78	0.190956958383098
4.8	0.178126592302798
4.82	0.106931538662291
4.84	0.125029348215343
4.86	0.161883744465119
4.88	0.169747393451344
4.9	0.211612036708504
4.92	0.17641155166739
4.94	-0.0573244047593466
4.96	-0.202911959000933
4.98	-0.0699298689492455
5	-0.00318467708470376
5.02	-0.108511312818258
5.04	-0.101844552414753
5.06	-0.0756514769161541
5.08	-0.203776538545989
5.1	-0.284099198497618
5.12	-0.176677717888279
5.14	-0.0363729785798828
5.16	-0.0243924654151546
5.18	-0.0440676222792569
5.2	0.0655077177798433
5.22	0.212639116498468
5.24	0.131131152837771
5.26	-0.122744851969799
5.28	-0.193198212121543
5.3	-0.125180509105864
5.32	-0.0861077578307427
5.34	-0.0447074034897572
5.36	-0.0711786748701729
5.38	-0.0840328541000862
5.4	0.02488423943391
5.42	0.0338031589865417
5.44	-0.134499980804985
5.46	-0.148282476813838
5.48	-0.00496495638903517
5.5	4.62714102544617E-4
5.52	-0.0498718125128389
5.54	0.014317688950919
5.56	0.196403602850285
5.58	0.273167418547754
5.6	0.124136393930599
5.62	0.0396265326012825
5.64	0.0608603608275626
5.66	0.018893244954996
5.68	0.0281123981980478
5.7	0.0842217550029459
5.72	0.00264880494437657
5.74	-0.00330305164879223
5.76	0.0413534541543806
5.78	-0.198892522986594
5.8	-0.253079018271608
5.82	-0.0937925819410382
5.84	-0.186632852376018
5.86	-0.184953730461788
5.88	0.0137250675664266
5.9	0.0479837834700006
5.92	-0.117457895762049
5.94	-0.0835371983269759
5.96	-1.07370594845183E-4
5.98	-0.0957381093868682
6	-0.0426849641538075
6.02	-0.0615305336692805
6.04	-0.0281033683807988
6.06	0.0678005975083094
6.08	-0.15562805809751
6.1	-0.177357765485606
6.12	-0.0526186991421834
6.14	-0.138909589080952
6.16	-0.127912280041257
6.18	-0.152441827308526
6.2	-0.212651282939675
6.22	-0.00117092367340543
6.24	0.148270322549816
6.26	0.0372922961143237
6.28	0.0172929009999221
6.3	0.082364138117781
6.32	0.0135213785545944
6.34	-0.140726398361267
6.36	-0.174142527040169
6.38	0.0328785143256784
6.4	0.207816865865498
6.42	0.178113237003271
6.44	0.106170005104919
6.46	0.0788156896213154
6.48	0.105853940281328
6.5	0.1147001228627
6.52	0.00609069184504631
6.54	-0.129520057128665
6.56	-0.0785990683355549
6.58	0.0245093790912895
6.6	-0.0135866945980505
6.62	-0.0284813261117188
6.64	0.0162233546667195
6.66	0.141979798437595
6.68	0.255605284860437
6.7	0.0696895371663103
6.72	-0.157005009997361
6.74	-0.138888932277015
6.76	-0.0787838655644065
6.78	-0.0786325559743935
6.8	-0.126977552868617
6.82	-0.181419828468832
6.84	-0.086781796564897
6.86	0.0719755031404353
6.88	0.048341242645019
6.9	-0.0464480701430175
6.92	-0.00666993374414168
6.94	0.0221391547285883
6.96	-0.0621068272401185
6.98	-0.0414471349270914
7	0.188405562802927
7.02	0.346804803424642
7.04	0.232451762539581
7.06	0.0759809692510891
7.08	0.0432797049375226
7.1	0.0250991764854102
7.12	0.0375973437049255
7.14	0.0375543640407096
7.16	-0.0697951667839777
7.18	-0.0271933640835518
7.2	0.0722418147625827
7.22	-0.131441655860925
7.24	-0.260717502214223
7.26	-0.12558719720183
7.28	-0.143092759363868
7.3	-0.227133628521554
7.32	-0.0946748450632238
7.34	0.110596778010702
7.36	0.152552220515304
7.38	0.0298177796675337
7.4	-0.0327076506261735
7.42	0.00972668505378984
7.44	-0.0301782701144923
7.46	-0.126266391483076
7.48	-0.0707365692323576
7.5	0.152778117694201
7.52	0.28773556973319
7.54	0.194345727240985
7.56	0.0991333291436311
7.58	0.111672253563884
7.6	0.106665492021365
7.62	0.079929879019647
7.64	-0.0357097340959639
7.66	-0.233969835435964
7.68	-0.26565559540271
7.7	-0.157049740016074
7.72	-0.134292942313896
7.74	-0.221996703138563
7.76	-0.227541297517771
7.78	-0.0506731955837338
7.8	0.0261378175411307
7.82	-0.0308123611229575
7.84	0.0762869242710005
7.86	0.148614373488087
7.88	0.0358482956085651
7.9	0.0537051011310932
7.92	0.0932121655940669
7.94	-0.00796527795618271
7.96	0.0689768841028772
7.98	0.232033691353456
8	0.144570236252225
8.02	-0.00202767903235095
8.04	-0.00435061695007426
8.06	0.0177035715483709
8.08	-0.0473084507320181
8.1	-0.170724376068639
8.12	-0.133147398116493
8.14	0.114060358227896
8.16	0.214457837181997
8.18	0.120631752468623
8.2	0.105598227304384
8.22	0.116385117871961
8.24	0.119977698456864
8.26	0.142882820520177
8.28	-0.0241573651833696
8.3	-0.248640458777284
8.32	-0.201615540072609
8.34	-0.0571173952932073
8.36	-0.0474043117696026
8.38	-0.0720309161523254
8.4	-0.0811546032143601
8.42	-0.0509811077086275
8.44	0.131490841414921
8.46	0.289738764502751
8.48	0.164110305507633
8.5	-0.0213235769181957
8.52	-0.0156707123420895
8.54	0.0213487575352753
8.56	-0.0133623790494527
8.58	-0.0874452942839012
8.6	-0.145995428007341
8.62	-0.0256844219190445
8.64	0.156789601811106
8.66	0.153838290295899
8.68	0.108966298624806
8.7	0.135783742532504
8.72	0.162730768603395
8.74	0.240386727671708
8.76	0.252958954535818
8.78	0.051366574229061
8.8	-0.109027291006615
8.82	-0.0484803431966882
8.84	0.0132673714032117
8.86	-0.032167795426042
8.88	-0.0222340128680179
8.9	0.0336889071801206
8.92	-0.0714153364092657
8.94	-0.254423473858974
8.96	-0.207962070670805
8.98	0.00453803504168695
9	0.0521279178962347
9.02	-0.0134557176155597
9.04	0.0631198648574642
9.06	0.153276259138559
9.08	0.013636201322496
9.1	-0.226065162720983
9.12	-0.253470622939017
9.14	-0.103304880933536
9.16	-0.0777690296162058
9.18	-0.109279843817886
9.2	-0.0566732294646001
9.22	-0.16239251198441
9.24	-0.303803615106921
9.26	-0.119174351554852
9.28	0.0989274959703692
9.3	0.0627503482555227
9.32	-0.00633156336709503
9.34	0.011156239394917
9.36	0.0410843576981976
9.38	-0.0544259620566925
9.4	-0.256757628389814
9.42	-0.232833185849512
9.44	0.00793711327966598
9.46	0.076170997645687
9.48	-0.00548816555307724
9.5	0.0180056681444657
9.52	0.0385100448350333
9.54	-0.105717134921492
9.56	-0.185571701843974
9.58	0.00481981957692938
9.6	0.197142206019547
9.62	0.148219312173082
9.64	0.0700208313265509
9.66	0.0969309235035233
9.68	0.119803820707328
9.7	0.186583327357296
9.72	0.214981838523777
9.74	0.0153716817025825
9.76	-0.144177954106245
9.78	-0.0453187608541451
9.8	0.0427974058212708
9.82	0.00934913532391857
9.84	0.0272335561480562
9.86	0.145996791749877
9.88	0.253861890550487
9.9	0.190622352034095
9.92	0.0234859972009671
9.94	0.0216927421478437
9.96	0.121476618811511
9.98	0.0837538274322911
10	0.0512663185498014
10.02	0.191578855057709
10.04	0.234485746508099
10.06	-0.0171749762154135
10.08	-0.236465511457913
10.1	-0.1891424063623
10.12	-0.122561317443502
10.14	-0.131286425418938
10.16	-0.102384347606509
10.18	-0.167562319669362
10.2	-0.281673883945244
10.22	-0.151548922289717
10.24	0.0598814153040821
10.26	0.0588221936711543
10.28	0.029341295548549
10.3	0.0902039042424492
10.32	0.0972277159535968
10.34	0.15360762121976
10.36	0.282393927498944
10.38	0.180885879616117
10.4	-0.0483363330597006
10.42	-0.0612579547386389
10.44	-0.0150284022901439
10.46	-0.0525427441019635
10.48	-0.0366388746009881
10.5	-0.106655420633419
10.52	-0.283473921875081
10.54	-0.21111153547119
10.56	0.0573347626026361
10.58	0.138472226863119
10.6	0.0428314974624969
10.62	0.0047575003537688
10.64	0.0772474081275167
10.66	0.11662603010411
10.68	-0.0437639076014582
10.7	-0.241530077756188
10.72	-0.195543952797767
10.74	-0.076504833989931
10.76	-0.0904515634071889
10.78	-0.0812559949906192
10.8	-0.0705718638155287
10.82	-0.153268610575271
10.84	-0.0743655898027515
10.86	0.192394024658126
10.88	0.272780828795002
10.9	0.149370723937022
10.92	0.112649798069433
10.94	0.137088253589878
10.96	0.127222076470485
10.98	0.178121892847099
11	0.153219640477091
11.02	-0.0795327227106165
11.04	-0.201658943783339
11.06	-0.0627746303002637
11.08	0.0431316371268247
11.1	0.00725431982332574
11.12	0.00969285469231613
11.14	0.121884378256804
11.16	0.149433821911807
11.18	-0.0592052156416285
11.2	-0.22506001961964
11.22	-0.137145364926883
11.24	-0.0811754244428338
11.26	-0.134697857185507
11.28	-0.110551068951299
11.3	-0.150049386746202
11.32	-0.264134639405928
11.34	-0.166903320021221
11.36	0.0334163435648337
11.38	0.061707531108221
11.4	0.0102964277406833
11.42	0.0366263575598147
11.44	0.139042752335079
11.46	0.211298957460414
11.48	0.0780877076339835
11.5	-0.165803028968761
11.52	-0.18820897475554
11.54	-0.0122453131960725
11.56	0.0834701339705003
11.58	0.0687380535947406
11.6	0.0747280881080535
11.62	0.172491662457013
11.64	0.280814086847304
11.66	0.224514585615972
11.68	0.0403304665785892
11.7	-0.0658757562778135
11.72	-0.0405869350988093
11.74	-0.0355004092381828
11.76	-0.154940636259691
11.78	-0.181892135671528
11.8	0.00394546956368924
11.82	0.0563594051694218
11.84	-0.0949687061536323
11.86	-0.0864662490660218
11.88	0.0290280127037722
11.9	0.00394980676041976
11.92	0.029167801860311
11.94	0.234289829289866
11.96	0.331513018522189
11.98	0.146645982754905
12	-0.0849023050636801
12.02	-0.0889623621838933
12.04	0.00387056525623439
12.06	-0.0683995614591516
12.08	-0.111864519719437
12.1	0.0506075220036932
12.12	0.0849392977746061
12.14	-0.0300653021535659
12.16	0.0283042539417534
12.18	0.0784755461025943
12.2	-0.0143737778697569
12.22	-0.0131480606523235
12.24	0.0111894492011991
12.26	0.0174294905268989
12.28	0.172885373414391
12.3	0.254371893286169
12.32	0.0832698633046045
12.34	-0.0543503554603469
12.36	-0.0242205224428631
12.38	0.0024039489212112
12.4	-0.0450967378328034
12.42	-0.0440741222177625
12.44	0.1163757187078
12.46	0.272667177252406
12.48	0.206585646058373
12.5	0.0741829436753885
12.52	0.0762132271325758
12.54	0.112992642790026
12.56	0.113087081689186
12.58	0.0576435597505181
12.6	-0.130356082150271
12.62	-0.252871139438173
12.64	-0.0815768080984129
12.66	0.116226425554783
12.68	0.0741088085688732
12.7	-0.00692138068863882
12.72	0.0537420143703729
12.74	0.100033563785286
12.76	-0.0196413827403266
12.78	-0.15354248520184
12.8	-0.105946210714721
12.82	0.0124771573671746
12.84	0.0208713796217499
12.86	-0.014807296874988
12.88	0.0557798388629586
12.9	0.155676301033826
12.92	0.0479141875302993
12.94	-0.199837013287517
12.96	-0.254088513216297
12.98	-0.122715503746252
13	-0.0704222272990774
13.02	-0.0841777506448318
13.04	-0.0705251646485957
13.06	-0.143572674953993
13.08	-0.264394902682517
13.1	-0.209411136283371
13.12	-0.0555364018000222
13.14	-0.0315968202876253
13.16	-0.0616978292915972
13.18	-0.035344272888247
13.2	-0.0529667102197097
13.22	-0.052326838239316
13.24	0.134133115454397
13.26	0.302927380421052
13.28	0.209378005615026
13.3	0.0711373517633607
13.32	0.080667200462646
13.34	0.10121535504917
13.36	0.0836911243203119
13.38	0.00786110907166821
13.4	-0.150222336896643
13.42	-0.155995662071762
13.44	0.024771941515209
13.46	0.071319624691333
13.48	-0.0222404158880112
13.5	-0.0146981339201141
13.52	0.0638230308250771
13.54	0.0455569767025269
13.56	-0.0854757324600271
13.58	-0.166916563297237
13.6	-0.0757092623004254
13.62	0.0453710579673327
13.64	0.0397332937512542
13.66	-0.0166858298325149
13.68	-0.00264990188714053
13.7	0.13259584078643
13.72	0.268465437991155
13.74	0.163759947153642
13.76	-0.0698403919327421
13.78	-0.124673981692148
13.8	-0.0856474574044472
13.82	-0.122667358922767
13.84	-0.191030608387634
13.86	-0.262495717258236
13.88	-0.219228748832494
13.9	-0.0144587888593287
13.92	0.073316259731837
13.94	-0.0197639850618517
13.96	-0.0411154168843984
13.98	0.00631383148774596
14	-0.0462966663023457
14.02	-0.160400984977982
14.04	-0.137126738690612
14.06	0.085322347184469
14.08	0.234706703761723
14.1	0.136466931417746
14.12	0.0351183332201216
14.14	0.0524391376264611
14.16	-0.00887359384394931
14.18	-0.159746629423423
14.2	-0.156247223788339
14.22	0.0392501421534282
14.24	0.141211412356012
14.26	0.021755907035622
14.28	-0.0679727245766938
14.3	0.00887056394910731
14.32	0.0279137581051519
14.34	-0.0738436530107375
14.36	-0.0129142468369887
14.38	0.209545295361687
14.4	0.258585694776907
14.42	0.140657157079153
14.44	0.0863622485110373
14.46	0.0943621378193854
14.48	0.0703209305150946
14.5	-0.0478617737272794
14.52	-0.157986582239303
14.54	-0.0398083447100277
14.56	0.165588496130367
14.58	0.19285080126596
14.6	0.127957439159762
14.62	0.0739133948143257
14.64	0.0808964518933821
14.66	0.211958428820381
14.68	0.207309624108263
14.7	-0.0555319836539776
14.72	-0.190199399587159
14.74	-0.110772553907308
14.76	-0.0702520979285312
14.78	-0.071129983463224
14.8	-0.130269753969709
14.82	-0.201100766984122
14.84	-0.0587070831571765
14.86	0.0855103021196711
14.88	-0.00957318500566711
14.9	-0.0407539798546778
14.92	0.0689434030682626
14.94	0.0565223865177691
14.96	-0.0204869001179299
14.98	0.0498371683968286
15	0.234505214205042
15.02	0.269331295359492
15.04	0.0857914474323577
15.06	-0.0394868684534654
15.08	-0.0353388192081305
15.1	-0.029605851213406
15.12	-0.0305041150402868
15.14	-0.120246493729461
15.16	-0.242597327612502
15.18	-0.133635967596754
15.2	0.0746414624530263
15.22	0.0932281117187073
15.24	0.0436815157528219
15.26	0.080341338676795
15.28	0.126287535846658
15.3	0.0734405550298546
15.32	-0.0982355902852375
15.34	-0.192528662835861
15.36	-0.0496864749996999
15.38	0.105248026886682
15.4	0.0614795734259593
15.42	-0.00693859967281374
15.44	0.0545587816237754
15.46	0.0800368707659807
15.48	-0.0734285955895139
15.5	-0.221207092801308
15.52	-0.156117948735603
15.54	-0.0317947208743239
15.56	-0.0257657511539042
15.58	-0.0292907672600631
15.6	0.0048917241861575
15.62	0.0747545626607664
15.64	0.217629270400093
15.66	0.21831862458767
15.68	0.0372798624355189
15.7	-0.0062725293423374
15.72	0.044948415427944
15.74	0.0279327392179141
15.76	0.0673713510016077
15.78	0.0621581872198292
15.8	-0.0452163062017548
15.82	-0.0152734502209016
15.84	-0.0151093233085889
15.86	-0.213839119366148
15.88	-0.258109500080402
15.9	-0.150127010177622
15.92	-0.210328242071517
15.94	-0.298651834794136
15.96	-0.176130511135976
15.98	0.0689735987183785
16	0.191601467785229
16.02	0.107737382380312
16.04	0.0283060507022367
16.06	0.073790026184313
16.08	0.123113068289893
16.1	0.0801400326117907
16.12	-0.0815772379585724
16.14	-0.207808986740972
16.16	-0.103632876272587
16.18	0.031915700933885
16.2	-2.32021731198604E-5
16.22	-0.0238784526732107
16.24	0.0398193499419117
16.26	0.0294581816268441
16.28	-0.148727850120476
16.3	-0.297240920168593
16.32	-0.198152651790419
16.34	-0.068663537764722
16.36	-0.0882670141141939
16.38	-0.0901998258838308
16.4	-0.0938832673771297
16.42	-0.0874836987282075
16.44	0.140797505982537
16.46	0.336219305523805
16.48	0.192889767289444
16.5	0.0267459382075741
16.52	0.0348876809427994
16.54	0.0548441965978491
16.56	0.0719172835574643
16.58	0.00460237824495509
16.6	-0.226708157895294
16.62	-0.327792230740404
16.64	-0.138903920587263
16.66	0.0465791652795507
16.68	0.072829122183848
16.7	0.0814315551689906
16.72	0.110605818780652
16.74	0.141886676926148
16.76	0.146514247142471
16.78	0.017194878569772
16.8	-0.0997629063073724
16.82	-0.0115318717553262
16.84	0.0295286895673852
16.86	-0.0998848339256155
16.88	-0.0826460342095027
16.9	0.0140247912524906
16.92	-0.154190777490042
16.94	-0.342636767217076
16.96	-0.257779795273115
16.98	-0.174139551506076
17	-0.192977802186065
17.02	-0.116537485411356
17.04	-0.0418779522077034
17.06	-0.0264542949825386
17.08	0.114957308872814
17.1	0.241039197082551
17.12	0.0990525431321909
17.14	-0.0449862751967427
17.16	0.0600952972464515
17.18	0.122068568506952
17.2	0.043148469603768
17.22	0.114410149978701
17.24	0.230091323060272
17.26	0.102416127689099
17.28	-0.0770885847169795
17.3	-0.0418005005191516
17.32	0.0554093140983129
17.34	0.0114562030125163
17.36	-0.0309231903469567
17.38	0.108987148885237
17.4	0.285300030085633
17.42	0.239835879497256
17.44	0.0267314414702231
17.46	-0.063990388432349
17.48	-0.0546135842395094
17.5	-0.0894271363957852
17.52	-0.0374267007189101
17.54	-0.0395709797324378
17.56	-0.171301080464363
17.58	-0.0377042282627555
17.6	0.0882638284900145
17.62	-0.143888224156645
17.64	-0.210857400004949
17.66	-0.0904536419134436
17.68	-0.125182020058691
17.7	-0.203010294982124
17.72	-0.264445051069001
17.74	-0.120926924925189
17.76	0.12902266285756
17.78	0.0607059625029783
17.8	-0.0306973500512566
17.82	0.0589908776330675
17.84	-0.00542152963769413
17.86	-0.0634166323023474
17.88	0.146286366931421
17.9	0.335205652227354
17.92	0.26426644674174
17.94	0.13801552512969
17.96	0.156185846361345
17.98	0.161833465386683
18	0.113872553187557
18.02	0.124560643950764
18.04	-0.0436645083986522
18.06	-0.308381533963549
18.08	-0.229848459255098
18.1	-0.0500933803111027
18.12	-0.0555291429718615
18.14	-0.0578364739916918
18.16	-0.0911306154432355
18.18	-0.151560173257644
18.2	0.00299784383236047
18.22	0.22519048880927
18.24	0.182007675054899
18.26	0.00137347149608661
18.28	-0.0584983206566848
18.3	-0.0194505419215045
18.32	0.0237968166370191
18.34	-0.0108134534257485
18.36	-0.138844738723053
18.38	-0.193809446354774
18.4	-0.0539964923376683
18.42	0.0883024461110452
18.44	0.0703853633594308
18.46	0.0703456225729165
18.48	0.188090421572637
18.5	0.260933759258978
18.52	0.154298399243416
18.54	-0.0457909614091991
18.56	-0.124092601925137
18.58	-0.0632714433605851
18.6	0.00134891872371557
18.62	7.53447064866094E-4
18.64	-0.059625464447327
18.66	-0.0214632292345197
18.68	0.11754670923567
18.7	0.0201614029231476
18.72	-0.208180617281731
18.74	-0.130131687380178
18.76	0.0171617677573474
18.78	-0.0599223031002056
18.8	-0.0686142741350811
18.82	0.0907773432204484
18.84	0.218511616412857
18.86	0.198917994215545
18.88	0.0419118110830638
18.9	-0.0573407233636548
18.92	-0.00955252791935733
18.94	0.00944448213651022
18.96	-0.0747314555012407
18.98	-0.100243272366585
19	0.0582077941552516
19.02	0.227493868773659
19.04	0.176815669542569
19.06	0.0331144239393571
19.08	-0.00299779507865685
19.1	0.0129666473088351
19.12	-0.0128924985373757
19.14	-0.120807533906701
19.16	-0.233035304225628
19.18	-0.15650727217802
19.2	0.0198407684228874
19.22	0.00888621431499843
19.24	-0.0966802945801505
19.26	-0.0331232317133982
19.28	0.0233569998360361
19.3	-0.130639939065923
19.32	-0.195898109542528
19.34	-0.00740720767093665
19.36	0.152898840517657
19.38	0.153568576351132
19.4	0.110983919508177
19.42	0.111049866790189
19.44	0.13251920623571
19.46	0.06946406153017
19.48	-0.0965229293274635
19.5	-0.201172581866532
19.52	-0.0957799433609405
19.54	0.0751601759066028
19.56	0.0778616487398959
19.58	0.00265598474435163
19.6	0.025367908488769
19.62	0.152713161331795
19.64	0.311336724763674
19.66	0.284318362237072
19.68	0.0606285580950247
19.7	0.00949273030776568
19.72	0.116531707068626
19.74	0.0881300444990538
19.76	0.105427800717846
19.78	0.221912731433589
19.8	0.0590834107449046
19.82	-0.254208717436332
19.84	-0.269816833189191
19.86	-0.112279639438873
19.88	-0.0793253237201921
19.9	-0.0704009541341679
19.92	0.00158479568541959
19.94	-0.036515429230598
19.96	-0.212590443918721
19.98	-0.287133950160896
20	-0.145832316248117
20.02	0.0198348402747725
20.04	0.0470632746355624
20.06	0.0286755993774717
20.08	0.105483919425853
20.1	0.228328567193553
20.12	0.177784727108999
20.14	-0.0608547494412457
20.16	-0.1698913565535
20.18	-0.0823210948300081
20.2	-0.06829596577825
20.22	-0.108517979396224
20.24	-0.0639988498784597
20.26	-0.110432357568605
20.28	-0.268576866854013
20.3	-0.250731094141517
20.32	-0.0880039836927395
20.34	-0.0637970373038792
20.36	-0.12153699131993
20.38	-0.0806835134317263
20.4	-0.0732871847320115
20.42	-0.179812932869884
20.44	-0.119653146430822
20.46	0.187273629079047
20.48	0.350000005854161
20.5	0.242689597451433
20.52	0.17718608359783
20.54	0.184384638701003
20.56	0.151347268509013
20.58	0.242741150530711
20.6	0.340173071291114
20.62	0.140467628084819
20.64	-0.0846056473816514
20.66	-0.0601643680634505
20.68	-0.0081396109539356
20.7	-0.0328693376538293
20.72	-0.0401563699887886
20.74	0.0406195915363669
20.76	0.197830202721593
20.78	0.184524919428235
20.8	-0.0332853810131637
20.82	-0.105303398387535
20.84	-0.0149688382838944
20.86	0.00239833892493571
20.88	-0.0438821073455284
20.9	-0.154044802321174
20.92	-0.246655508473425
20.94	-0.0890559385737184
20.96	0.12783650383943
20.98	0.119413104228956
21	0.0614925153460976
21.02	0.0703206151036512
21.04	0.0966971988842627
21.06	0.2111454158945
21.08	0.261623529070893
21.1	0.0611333992340848
21.12	-0.131931478621527
21.14	-0.0991734685586192
21.16	-0.0186540417924337
21.18	-0.0333878145364451
21.2	-0.0235559003610671
21.22	0.0756719443244503
21.24	0.0647771798191367
21.26	-0.118419017208666
21.28	-0.202132406130552
21.3	-0.0946333087822778
21.32	-0.00200498855612512
21.34	-0.0101315539208778
21.36	-0.0184068667995903
21.38	0.0861801865617732
21.4	0.212518908411647
21.42	0.109946144377519
21.44	-0.111372463075275
21.46	-0.153442830202509
21.48	-0.124438879626373
21.5	-0.15120894195931
21.52	-0.149532698563936
21.54	-0.182052485614897
21.56	-0.17216667246074
21.58	0.0481653499225904
21.6	0.193473573903646
21.62	0.0874663070166495
21.64	0.0409992048944815
21.66	0.103496688425444
21.68	0.118616152346625
21.7	0.186487874251674
21.72	0.248225068748788
21.74	0.0919365020051745
21.76	-0.11651743281299
21.78	-0.12293923881211
21.8	-0.0466266930020255
21.82	-0.0861548035116692
21.84	-0.188094049325431
21.86	-0.174641209356227
21.88	-0.00557293370142052
21.9	0.123041650441486
21.92	0.0506177649053579
21.94	-0.0852562971797745
21.96	-0.112023272349399
21.98	-0.0855227190032056
22	-0.118497744430686
22.02	-0.178028337114191
22.04	-0.0898581089213199
22.06	0.147747986710113
22.08	0.22918586785349
22.1	0.110091168830385
22.12	0.0754743650346401
22.14	0.104737224913281
22.16	0.0916737114573485
22.18	0.170794407147423
22.2	0.219291070533065
22.22	0.0225084474892016
22.24	-0.176935236615687
22.26	-0.151568830691797
22.28	-0.0698420220277784
22.3	-0.0775212771891101
22.32	-0.122909295179519
22.34	-0.110706853903203
22.36	0.00522181248348596
22.38	0.114800304006786
22.4	0.0830176399307274
22.42	0.00125609035215541
22.44	0.00329261308337664
22.46	0.0278741180042629
22.48	-0.0205759193549009
22.5	-0.10430969028742
22.52	-0.0999468385726927
22.54	0.0181763455427878
22.56	0.112707465399518
22.58	0.103232093983825
22.6	0.057031085368342
22.62	0.0516872047544905
22.64	0.0882323146491662
22.66	0.0552075017733514
22.68	-0.0889471095314449
22.7	-0.146255470316394
22.72	-0.031926332041625
22.74	0.0487233107758104
22.76	0.00654199198701723
22.78	-0.0308196467297608
22.8	0.00351983029881877
22.82	0.00924751629648787
22.84	-0.12529166907787
22.86	-0.261607021059856
22.88	-0.207294834188637
22.9	-0.10336435385621
22.92	-0.108714398777279
22.94	-0.123041531530986
22.96	-0.11322954422763
22.98	-0.0804723376887797
23	0.0624598435424312
23.02	0.181866694567963
23.04	0.108316173186257
23.06	0.0112776670709782
23.08	0.0535309984660616
23.1	0.102776065777658
23.12	0.0399394966564998
23.14	0.0131268743609087
23.16	0.148304026681874
23.18	0.232380999949383
23.2	0.129501958002686
23.22	0.060665232526602
23.24	0.0702193382790038
23.26	0.0232788894401885
23.28	-0.00573180468067403
23.3	-0.0593386092183304
23.32	-0.206224358898944
23.34	-0.170393456961754
23.36	0.0375769093912147
23.38	0.05361246493322
23.4	-0.0446878378292333
23.42	-0.0247290116874895
23.44	-0.00978190719679544
23.46	-0.076692621789874
23.48	-0.0792657543727268
23.5	0.033985078727014
23.52	0.124995270536392
23.54	0.0893285225324265
23.56	0.0114481103717553
23.58	0.00442433569603055
23.6	0.0354981315968707
23.62	-0.02140650471614
23.64	-0.175683275786075
23.66	-0.213897540252565
23.68	-0.066699686920205
23.7	0.0182841599673914
23.72	-0.0100194278562631
23.74	0.00513370076379453
23.76	0.00177299823106186
23.78	-0.0219758645684546
23.8	0.0900697778433187
23.82	0.2059347057571
23.84	0.150983282009104
23.86	0.0688378537805947
23.88	0.0535960197935427
23.9	0.0466357014130873
23.92	0.0457508033636604
23.94	-0.0147183186480077
23.96	-0.159171053501893
23.98	-0.19623484754933
24	-0.0608617203932841
24.02	0.0460840176661951
24.04	0.018737102285088
24.06	-0.00523891707094071
24.08	0.058285614460066
24.1	0.0448931590253261
24.12	-0.0943485117029657
24.14	-0.113817735781259
24.16	0.0223176963053177
24.18	0.0834475185946194
24.2	0.0618188695078102
24.22	0.0738689974887969
24.24	0.0882962145804148
24.26	0.101721065021795
24.28	0.15165725018705
24.3	0.155440926247912
24.32	0.0707361656344114
24.34	0.0173798635869673
24.36	0.0406830173713822
24.38	0.0402476050538681
24.4	0.0226191600876785
24.42	0.0805537657679236
24.44	0.135508666254908
24.46	0.0580995875066901
24.48	-0.0664984189180476
24.5	-0.0960735494184024
24.52	-0.065913552992133
24.54	-0.0591162867603522
24.56	-0.0709766121722107
24.58	-0.0924005930718851
24.6	-0.121550971347715
24.62	-0.115786267659859
24.64	-0.0566452618082866
24.66	0.00429843751433085
24.68	0.017126904300124
24.7	0.00585278465334098
24.72	0.0385468352766505
24.74	0.134589697780849
24.76	0.190044272775051
24.78	0.09452622573768
24.8	-0.0370697924832282
24.82	-0.0460930566646506
24.84	-0.0159946426899391
24.86	-0.0332833635329617
24.88	-0.0501782502967976
24.9	-0.0427131907709842
24.92	0.0260823801953222
24.94	0.116520918635072
24.96	0.0743066682244929
24.98	-0.0383518773913765
25	-0.0307460719579387
25.02	0.0202716290951485
25.04	-0.0394379448211866
25.06	-0.108661965170847
25.08	-0.0315304030795855
25.1	0.104593244098855
25.12	0.123560242405059
25.14	0.0632899136672026
25.16	0.0447231757511135
25.18	0.0306640643475241
25.2	-0.00216421203998101
25.22	0.0540764833224255
25.24	0.168296327992146
25.26	0.142540042144117
25.28	-0.0134636704829812
25.3	-0.0828358666416088
25.32	-0.0375537316541885
25.34	-0.030382386186392
25.36	-0.0552809477765649
25.38	0.023132508617463
25.4	0.13781202769217
25.42	0.0897387542580494
25.44	-0.0503379520001738
25.46	-0.0662966540083135
25.48	-0.0125198556201689
25.5	-0.015205410021303
25.52	-0.0176297492308159
25.54	-0.0569700129333349
25.56	-0.192980157881349
25.58	-0.225569945367049
25.6	-0.0837229487188047
25.62	-9.10669500211011E-5
25.64	-0.0385236263444709
25.66	-0.0557099487634218
25.68	-0.0153955063282574
25.7	-0.00942848368122361
25.72	-0.101725395850741
25.74	-0.156445140853829
25.76	-0.0494383880365575
25.78	0.0238433173060244
25.8	-0.035671838763136
25.82	-0.0358211529714255
25.84	0.0135044709544932
25.86	-0.027230148305079
25.88	-0.0971868544742282
25.9	-0.10299971194271
25.92	-0.0496623031749029
25.94	-0.0132954764319498
25.96	-0.0358157481461769
25.98	-0.0367866799471882
26	-0.0202031783364301
26.02	-0.0742543157173634
26.04	-0.126326793364797
26.06	-0.0867870335041709
26.08	-0.0107855846527096
26.1	0.0301688505686622
26.12	0.0329536752317931
26.14	0.0329722667518803
26.16	0.0359542322685941
26.18	0.0577812954220979
26.2	0.109130693914921
26.22	0.0845794834689505
26.24	-0.019177763761594
26.26	-0.0415535589097067
26.28	-0.0138296159823075
26.3	-0.0323289030606334
26.32	-0.0214589114933078
26.34	-0.0125357648882447
26.36	-0.0781638588590713
26.38	-0.104218674634934
26.4	-0.0573846316880199
26.42	-0.0169924934994363
26.44	0.0150202874711579
26.46	0.0302364352723179
26.48	0.0465181872340485
26.5	0.099307727645898
26.52	0.0839298086429145
26.54	-0.0275272426046833
26.56	-0.0633533402005509
26.58	0.00639296601337348
26.6	0.0450195191442212
26.62	0.0278037695035597
26.64	0.0229773840488334
26.66	0.0684086005503283
26.68	0.132335848194597
26.7	0.125097198050667
26.72	0.0359217436121703
26.74	-0.0177847452216171
26.76	0.0102388455404645
26.78	0.0284071136615474
26.8	0.0342323211427153
26.82	0.0708356024442368
26.84	0.0170486254825568
26.86	-0.128068320344296
26.88	-0.14094260745145
26.9	-0.0254458985925174
26.92	0.0275979172702296
26.94	0.00848418786530159
26.96	0.00449725364419019
26.98	0.0456611392770863
27	0.0783755294754991
27.02	0.0308413726942399
27.04	-0.0269215220650889
27.06	-0.0227547162386987
27.08	-0.0248316541955416
27.1	-0.0455918009315223
27.12	-0.0554582460734603
27.14	-0.0877311125113573
27.16	-0.103312892838992
27.18	-0.0494356429485379
27.2	8.66483489240321E-4
27.22	-0.00785343262807999
27.24	-0.0206432546247628
27.26	0.0013653867810231
27.28	0.0256447309464764
27.3	0.0411526576944284
27.32	0.0790710162353377
27.34	0.106250249877621
27.36	0.0620289103467945
27.38	0.0223935285886179
27.4	0.0573975368345771
27.42	0.0690440260921565
27.44	0.0481686477643323
27.46	0.0595082373580231
27.48	0.0118496427117722
27.5	-0.0744124778126211
27.52	-0.0674021504070416
27.54	-0.0357328580050219
27.56	-0.0377698802007447
27.58	-0.0385897060082701
27.6	-0.0675456674124597
27.62	-0.0828057500659105
27.64	-0.0160161186641362
27.66	0.0738988300934691
27.68	0.100336785308905
27.7	0.0578473513263198
27.72	0.0353241836848043
27.74	0.0635809113099361
27.76	0.0670626285591485
27.78	0.0690876956945595
27.8	0.0969751435803163
27.82	0.0648271918567464
27.84	0.010553422342919
27.86	0.0171538322912058
27.88	0.0137937162521999
27.9	-0.0152229311046873
27.92	-0.0186302427075916
27.94	-0.0497649629408844
27.96	-0.0984422901887541
27.98	-0.0788448176510186
28	-0.0361844165250826
28.02	-0.028833087141088
28.04	-0.0341917091058914
28.06	-0.0334464860071607
28.08	-0.01418200984447
28.1	-0.00973070392263488
28.12	-0.044113093934356
28.14	-0.0650009387801651
28.16	-0.0455870074335778
28.18	-0.0103173153375229
28.2	0.00168181130816961
28.22	-0.00666276915728301
28.24	-0.00522399682468083
28.26	0.0028223002250205
28.28	0.0551043915454791
28.3	0.118823520401056
28.32	0.0749772949226667
28.34	0.00706349235171389
28.36	0.0205046759318648
28.38	0.0254898599134974
28.4	-0.00631386006441013
28.42	-0.0166814459879781
28.44	0.0374052884300127
28.46	0.124770501679164
28.48	0.115088778658922
28.5	0.0507873323081757
28.52	0.054407428801832
28.54	0.0530012590049841
28.56	0.0502556507777766
28.58	0.11257001523922
28.6	0.0993800893081151
28.62	-0.0286856409904413
28.64	-0.0748040220184457
28.66	-0.00955007929068932
28.68	0.010294612335355
28.7	-0.0209144868208736
28.72	0.00739857423388695
28.74	0.0696800943370542
28.76	0.0424481761081281
28.78	-0.0488322110481903
28.8	-0.0674939066590654
28.82	-0.0296102954496932
28.84	-0.0216761111450814
28.86	-0.0247531738760905
28.88	-0.0340715410458693
28.9	-0.0392171918700231
28.92	0.0350856824253344
28.94	0.122098957751094
28.96	0.0927302715786436
28.98	0.0233087117766336
29	0.0104012048387507
29.02	0.0107770926763737
29.04	0.019165723977733
29.06	0.0311972088104469
29.08	-0.0321952290892254
29.1	-0.11737132254424
29.12	-0.0932241573840279
29.14	-0.0314850113115442
29.16	-0.0408830148056971
29.18	-0.0542038312135642
29.2	-0.0461468087826359
29.22	-0.0788305631741072
29.24	-0.10370037786567
29.26	-0.0599121859990155
29.28	-0.0142744952592093
29.3	-0.0156826268022528
29.32	-0.0156413246747524
29.34	-0.00634222815427384
29.36	-0.0229163740669331
29.38	-9.86130229505361E-4
29.4	0.0756743556808286
29.42	0.0776152393282896
29.44	0.0207379209606077
29.46	0.00650305192938368
29.48	0.0049577208657992
29.5	0.00905952993982452
29.52	0.012816967706801
29.54	0.00717912089506387
29.56	0.0539530676565133
29.58	0.071763056707034
29.6	-0.0031553804902254
29.62	-0.0251099221722975
29.64	0.0189488155705044
29.66	0.022071594310911
29.68	-1.12433531622616E-5
29.7	0.0107597515405585
29.72	0.047932543154347
29.74	0.0259673551010807
29.76	-0.0335518615274771
29.78	-0.0283327892137964
29.8	-0.0406908280209332
29.82	-0.0933639582815594
29.84	-0.0910353791527325
29.86	-0.101803600705018
29.88	-0.125883020396017
29.9	-0.0658058712035292
29.92	-0.00294073536499358
29.94	-0.019970949293575
29.96	-0.0441093871162482
29.98	-0.023048513046528
30	0.00445105050336488
30.02	0.0354398456410302
30.04	0.0831527295394053
30.06	0.0582112770132387
30.08	-0.0410298464877836
30.1	-0.06156496080322
30.12	-0.00991415284708441
30.14	0.00128823242279644
30.16	-0.0274466166177508
30.18	-0.0806325815605835
30.2	-0.103517569031
30.22	-0.0205449039186785
30.24	0.077718563277665
30.26	0.0797695451299767
30.28	0.0305059974876003
30.3	0.00610446133901341
30.32	0.0134343332737348
30.34	0.0109875910721151
30.36	-0.020228750232131
30.38	-0.0455156886424913
30.4	-0.047190791021441
30.42	-0.0370014843399961
30.44	-0.0296500116694219
30.46	-0.0375851572626266
30.48	-0.0312040789077214
30.5	0.00395216589679268
30.52	0.0224485962528356
30.54	0.0140953462312701
30.56	-0.00143992437145781
30.58	-0.015014919644456
30.6	-0.00312961893216608
30.62	0.0125913027212349
30.64	-0.0147351169502498
30.66	-0.0475533962373922
30.68	-0.0275617124027539
30.7	0.0290698777445073
30.72	0.0565752266871339
30.74	0.0360798044630994
30.76	0.0276850116481154
30.78	0.030574821046977
30.8	0.0235360750998455
30.82	0.0541813275067136
30.84	0.057046431509094
30.86	-0.0239038161517244
30.88	-0.058079127678659
30.9	-0.0280363913310354
30.92	-0.0369400141447004
30.94	-0.0514747610087765
30.96	-0.0337344467683348
30.98	-0.0436063603086568
31	-0.0914890769578616
31.02	-0.0979445279534402
31.04	-0.0366156247508789
31.06	0.00671961663584132
31.08	0.00912916169268753
31.1	0.0185756743831861
31.12	0.0117444644817892
31.14	0.00805548521840388
31.16	0.0600733009869028
31.18	0.082831675223389
31.2	0.0256382315411783
31.22	-0.0197497902881384
31.24	-0.029077466800417
31.26	-0.0394790009394074
31.28	-0.0512034691064499
31.3	-0.0847034393041905
31.32	-0.100317824767052
31.34	-0.0286749850622648
31.36	0.0323633103133902
31.38	0.00796063578264663
31.4	-0.00121644242086667
31.42	0.0232922526154797
31.44	0.038324914531517
31.46	0.0763098562295445
31.48	0.0905419688825286
31.5	0.0188147093941935
31.52	-0.0578574233656085
31.54	-0.0578624897332635
31.56	-0.0262629791302545
31.58	-0.0346691476357407
31.6	-0.0552222594580663
31.62	-0.0356971323746364
31.64	0.0134770864339169
31.66	0.060998275110619
31.68	0.054498165012659
31.7	-5.96253403137279E-4
31.72	-0.00931478659145631
31.74	0.0142709980961124
31.76	-0.0134352189654126
31.78	-0.0275072684565004
31.8	0.0403294498650288
31.82	0.0909783794888984
31.84	0.0562144062214707
31.86	0.0174329973847062
31.88	0.0286497836518117
31.9	0.0345649025866824
31.92	0.0142079551846405
31.94	0.0325196678718166
31.96	0.0850174224564812
31.98	0.0814414962229576
32	0.0232538002951522
32.02	-0.00890203676077874
32.04	-0.00730262099985952
32.06	-0.0100850476134534
32.08	-0.0278511977953229
32.1	-0.0581154004644097
32.12	-0.0570285271726816
32.14	0.001181469201576
32.16	0.0294762750955209
32.18	-0.00374867492416755
32.2	-0.00573695502242732
32.22	0.0228027336595354
32.24	0.015699633708448
32.26	0.0149816723432419
32.28	0.0540059230993181
32.3	0.05918933714403
32.32	0.0165392565808327
32.34	0.00940877136295911
32.36	0.0354578276002532
32.38	0.0306241422015456
32.4	0.0182212530027924
32.42	0.0268120027722429
32.44	0.0224988798072638
32.46	0.00491731915241052
32.48	-0.00377390727528912
32.5	-0.0115754311646113
32.52	-0.013645631366162
32.54	-0.0113830331491206
32.56	-0.0162007155607154
32.58	0.0121064496515717
32.6	0.0627619957930686
32.62	0.0393540989046366
32.64	-0.033610374458557
32.66	-0.0436301304966818
32.68	-0.0181860643052054
32.7	-0.0200918018698821
32.72	-0.00357116620654783
32.74	0.0103558502791888
32.76	-0.0504119977865438
32.78	-0.099633016133707
32.8	-0.0527727611296536
32.82	-2.42330162058762E-4
32.84	-9.53993405217394E-4
32.86	-0.00105878181647361
32.88	0.00578932432557325
32.9	0.016398345785467
32.92	0.0499567287366725
32.94	0.0416163995670179
32.96	-0.0158815855812986
32.98	-0.0234913822053768
33	-0.00271756077169204
33.02	-0.0196523747233721
33.04	-0.0188893670330877
33.06	0.0161634115038074
33.08	0.00627055582906451
33.1	-0.0457325827323346
33.12	-0.0566668858441939
33.14	-0.0206349561063481
33.16	-0.00729863850657174
33.18	-0.0202801115430734
33.2	-0.011948510797505
33.22	-0.0138752334429252
33.24	-0.0562931088017638
33.26	-0.0730594469966964
33.28	-0.0321849580354352
33.3	0.00196323514505081
33.32	-0.00457721801463152
33.34	-0.00554729538775289
33.36	0.0149257156140224
33.38	0.00726131948084299
33.4	-0.0397568943541156
33.42	-0.0542976856728133
33.44	-0.00347136492289677
33.46	0.0216051865412802
33.48	-0.0150016704631674
33.5	-0.0198106433947517
33.52	0.00472997873126532
33.54	-0.0229700524178418
33.56	-0.0651497431849717
33.58	-0.0547379266256007
33.6	-0.0127745228542359
33.62	0.00710900898034165
33.64	-0.0109046586379995
33.66	-0.0145195423318283
33.68	0.0109819189778586
33.7	-0.00152914657474193
33.72	-0.050209172438805
33.74	-0.0664591421307014
33.76	-0.0353707273699132
33.78	0.00342871653139203
33.8	0.00733985474029994
33.82	-0.00676256525506228
33.84	-5.17636839601511E-4
33.86	-0.00981904703586643
33.88	-0.0492012898740464
33.9	-0.0511210915274819
33.92	-0.0101395858962547
33.94	0.0120832065817863
33.96	6.57307802087101E-4
33.98	-0.0160060269088612
34	-0.00910719097461569
34.02	0.010828138793718
34.04	-0.00216398691112997
34.06	-0.0383456949286773
34.08	-0.0410514887467736
34.1	-0.0178774122909883
34.12	5.38609342031732E-4
34.14	0.0196202215279969
34.16	0.0234089987127283
34.18	0.0162573481405684
34.2	0.0349333568573348
34.22	0.0571108962767484
34.24	0.0516902660787077
34.26	0.0459299095609842
34.28	0.0565653829223726
34.3	0.056422799829176
34.32	0.0410663042952322
34.34	0.0492128363168964
34.36	0.0690139974878327
34.38	0.0376530117044794
34.4	-0.0119557223256138
34.42	-0.00825179469170307
34.44	0.00418654707151315
34.46	-0.0159924598892688
34.48	-0.0166768151310619
34.5	0.0115509298063587
34.52	0.00263481057670483
34.54	-0.0463473872381084
34.56	-0.0524208943694526
34.58	-0.0144286580658563
34.6	-0.00780879897697151
34.62	-0.0126250087989066
34.64	0.00920562778596487
34.66	0.0118684738675139
34.68	-0.0158054240149233
34.7	-0.0322115246168661
34.72	-0.0174929924439535
34.74	0.014997796847651
34.76	0.0253740945145194
34.78	0.019224974516665
34.8	0.0355400399562714
34.82	0.0440588465931867
34.84	0.0139717009582147
34.86	-0.0196578472337557
34.88	-0.0254205294840445
34.9	-0.00508237151116484
34.92	0.00790562103154533
34.94	-0.00827437896616425
34.96	-0.0208168280953552
34.98	-0.0268002244197759
35	-0.0407040262681865
35.02	-0.0148953826981005
35.04	0.0267263000776252
35.06	0.0126865670921585
35.08	-0.00477498007687775
35.1	0.00623606114135456
35.12	-0.00158923750311214
35.14	-0.0173372102639728
35.16	-0.024977626375532
35.18	-0.0178756324326378
35.2	0.0103847667213413
35.22	0.013662181143047
35.24	0.00730534060236823
35.26	0.0300353400838455
35.28	0.0306273500742357
35.3	0.0285529496520216
35.32	0.0621940060879473
35.34	0.0558062068740099
35.36	0.0149539308709564
35.38	0.0112990153395335
35.4	0.0216746228456207
35.42	0.0234332887185431
35.44	0.0260586808294335
35.46	0.0310967401319253
35.48	0.0340832561307664
35.5	0.00436457567128049
35.52	-0.031225452979563
35.54	-0.0162501462971753
35.56	0.00160458916813425
35.58	-0.00892871111543581
35.6	-9.93535899043213E-4
35.62	0.00723830589464742
35.64	-0.0189613786000865
35.66	-0.0387107753716521
35.68	-0.0272324353397838
35.7	-0.0133138512024403
35.72	-0.0155162038352117
35.74	-0.0208773778384644
35.76	-0.0170563866407685
35.78	-0.0191121143179745
35.8	-0.0313175914133224
35.82	-0.0291980123995063
35.84	-0.00773588169905166
35.86	0.00650897021405855
35.88	-0.00415424341630867
35.9	-0.00901899722978159
35.92	0.00854896964760395
35.94	-0.00434563643101057
35.96	-0.0388753451126739
35.98	-0.0199298601474537
36	0.0171435014870235
36.02	0.012500055638723
36.04	0.00660411662765739
36.06	0.00881931916744852
36.08	-3.11074963415773E-4
36.1	0.00664833496435395
36.12	0.0225098244869351
36.14	0.0235821757705476
36.16	0.0127412059789927
36.18	-0.00538945729042333
36.2	-0.00488013057954324
36.22	0.0102622493876352
36.24	0.00289571409981026
36.26	-0.00507048013078634
36.28	0.0124107045637816
36.3	0.0300010079552873
36.32	0.0353011236894751
36.34	0.0338380719409368
36.36	0.0310495418802803
36.38	0.034264366754097
36.4	0.0286209904418331
36.42	0.00105597984218419
36.44	-0.016735274137165
36.46	0.00733550929375166
36.48	0.0415927493500244
36.5	0.0370784150359133
36.52	0.0110126182532779
36.54	0.00683472298583489
36.56	0.0185080876482888
36.58	0.0194374062207786
36.6	0.00606590030133628
36.62	-0.0108058640509373
36.64	-0.0170924400245801
36.66	-0.00968052712087473
36.68	-0.00171887358513074
36.7	0.00332462412642168
36.72	0.0149883744278042
36.74	0.0301320304713634
36.76	0.0348578544914033
36.78	0.0124556222496067
36.8	-0.0269781299841077
36.82	-0.0248735774480583
36.84	0.0117912251067568
36.86	0.0102453311574487
36.88	-0.00158511995382687
36.9	0.0139171844271814
36.92	0.00941673126644307
36.94	-0.00706011433152266
36.96	-5.11550174145576E-4
36.98	0.0114506329956126
37	0.0159238182051733
37.02	0.00694102255273244
37.04	0.00133191398520918
37.06	0.0298514545336331
37.08	0.0518913072556722
37.1	0.0282429979122892
37.12	2.37589359282147E-6
37.14	-0.00756778055544384
37.16	-0.00698529248792325
37.18	-0.00170510912905385
37.2	0.00408659053264588
37.22	0.013451678083927
37.24	0.031388767402509
37.26	0.0420218598721505
37.28	0.0320854504014572
37.3	0.0148091452630755
37.32	0.013492995757068
37.34	0.0274073174955404
37.36	0.0249562675131822
37.38	0.00819584868035244
37.4	0.019340030234392
37.42	0.0387996860048732
37.44	0.0298968144945318
37.46	0.0219659061121843
37.48	0.0238975970543484
37.5	0.018270007344138
37.52	0.0130898481101044
37.54	0.0154613943946281
37.56	0.0264907369357442
37.58	0.0309560475970161
37.6	0.0224167981236487
37.62	0.0176368672438211
37.64	0.0109163079763745
37.66	0.00692933484184679
37.68	0.0118965840865117
37.7	-0.00205150883881916
37.72	-0.0210646203323662
37.74	-0.0183671774036123
37.76	-0.00863388018498667
37.78	0.00846583414975429
37.8	0.0151656530916919
37.82	0.00146185235844981
37.84	0.00818542562280243
37.86	0.00795537099222406
37.88	-0.0171316601279547
37.9	-0.00237983617229213
37.92	0.0262713204564797
37.94	0.0203503559265766
37.96	0.0182987059327051
37.98	0.022506620602227
38	0.0186129482156786
38.02	0.0174395343445588
38.04	0.00757515383895544
38.06	0.00502087382305652
38.08	0.0190490539593948
38.1	0.0161017229436329
38.12	0.0124853097325706
38.14	0.0211929063075971
38.16	0.0138285933447524
38.18	0.00177035937443813
38.2	-0.0113247194221947
38.22	-0.0238747091468662
38.24	-0.00859910052958307
38.26	0.00816155101631088
38.28	0.00677449645548274
38.3	0.00900636490362814
38.32	0.00944495923336857
38.34	0.0125749764635253
38.36	0.0218604535640519
38.38	0.0195720991670215
38.4	0.0192788882430374
38.42	0.0224782450077824
38.44	0.0138623968020611
38.46	0.0131042220477623
38.48	0.0188630632523136
38.5	0.00591465774474772
38.52	-0.0147676103956669
38.54	-0.021763306338955
38.56	-0.0156224998919614
38.58	-0.0120990600874482
38.6	-0.0180503337138834
38.62	-0.0190981242637607
38.64	-0.0189317635596344
38.66	-0.0280304584119606
38.68	-0.0137892024988963
38.7	0.0224636832579738
38.72	0.0203186182917961
38.74	-0.00517042282104518
38.76	-0.00116781240906275
38.78	0.00770890078368849
38.8	0.00422446339840341
38.82	0.0147449867250966
38.84	0.0327459378343746
38.86	0.0273830014982295
38.88	8.73784001802986E-4
38.9	-0.00661081922361401
38.92	0.00756486350034862
38.94	0.00338499631884029
38.96	-0.00315034218894973
38.98	0.0106605778167221
39	0.00689823361033202
39.02	-0.0175947040406174
39.04	-0.0289743991361903
39.06	-0.0247492512678149
39.08	-0.0177990004288665
39.1	-0.0186087721744816
39.12	-0.0195203415896301
39.14	-0.0135431616836254
39.16	-0.0198421060206015
39.18	-0.0302278143746763
39.2	-0.0208265895130086
39.22	-0.0127090622052573
39.24	-0.0159686310091527
39.26	-0.0111364923152127
39.28	-0.00867676937731764
39.3	-0.0112398646013854
39.32	0.00228560899428521
39.34	0.0173946713335891
39.36	0.0143637352852041
39.38	0.00660662932899883
39.4	0.00141940229089697
39.42	5.61440792330808E-4
39.44	0.00913545278654489
39.46	0.0140055274493265
39.48	0.00638807574961456
39.5	-0.0120418158846954
39.52	-0.0275383037283323
39.54	-0.0154568812001775
39.56	0.00194234542366516
39.58	-0.00426874878132739
39.6	-0.0125512054185575
39.62	-0.0138785238441779
39.64	-0.0206190331304996
39.66	-0.0286555561497698
39.68	-0.0274358168137208
39.7	-0.0199260966121634
39.72	-0.0224504550949295
39.74	-0.0294543616603074
39.76	-0.0217329109948391
39.78	-0.0136253558416802
39.8	-0.0204551615913013
39.82	-0.0292918233648908
39.84	-0.031168951469792
39.86	-0.0262462539881047
39.88	-0.0232719698838173
39.9	-0.025365662944331
39.92	-0.0197668605396742
39.94	-0.0145135313193306
[truncated: 2,097 more rows]
