# Supplementary material for: Differences of dynamic responses of single-pile and pile-group foundations in Meizoseismal areas
Source: PLoS One. 2026 Jul 24;21(7):e0354278. doi: 10.1371/journal.pone.0354278 (PMC13399318; doi:10.1371/journal.pone.0354278)
Supplement: S1 Supporting information — 1 Cross-sectional diagram of the physical model and the placement of instruments showing the soil layer boundaries and thicknesses. S2 Fig. 2 Production process of model pile. S3 Fig. 3 Fourier spectra under different seismic waves. S1 File. Model pile compressive strength. S2 File. Four different types of seismic waves. S3 File. Peak accelerations of different types of pile foundations. S4 File. Variations of acceleration amplification factors. S5 File. Time-history responses of acceleration on top of six piles. S6 File. Time-history curve of horizontal displacement of single pile, four piles, and six piles. S7 File. Peak values of horizontal displacements of pile tops. S8 File. Pile foundation bending moments. S9 File. Peak moments of pile bodies. S1 Table. (ZIP) [file pone.0354278.s001.zip › supporting information files(1)/S2 File. Four different types of seismic waves/fig4c Kobe wave.csv]

Time	Acceleration
s	g
0	-2.62952244066573E-5
0.02	-4.33206247989245E-5
0.04	-3.6631762374685E-5
0.06	-2.19071065466354E-5
0.08	-1.91306762126064E-5
0.1	-2.15722954399308E-5
0.12	-2.0741959765148E-5
0.14	-1.92284805236757E-5
0.16	-1.91828238049069E-5
0.18	-1.89135471078153E-5
0.2	-1.80605381948635E-5
0.22	-1.97536864814758E-5
0.24	-2.63359489161128E-5
0.26	-3.16619004289873E-5
0.28	-2.95843268765408E-5
0.3	-2.64643060382016E-5
0.32	-2.70672286008927E-5
0.34	-2.68893455272029E-5
0.36	-2.52261123555378E-5
0.38	-2.46301624169251E-5
0.4	-2.42687003369271E-5
0.42	-2.11489431664063E-5
0.44	-1.34321507539032E-5
0.46	-6.96857087567198E-6
0.48	-5.63454304106222E-6
0.5	-6.49464296357946E-7
0.52	6.97684874497745E-6
0.54	4.22158290969482E-6
0.56	-5.94375022119047E-6
0.58	-1.02578846394586E-5
0.6	-9.8262953379557E-6
0.62	-1.51621746880492E-5
0.64	-2.41797735815695E-5
0.66	-2.92930574548492E-5
0.68	-3.14908338304518E-5
0.7	-3.09346870604549E-5
0.72	-2.62459396096284E-5
0.74	-1.86362955008659E-5
0.76	-1.04104725206152E-5
0.78	-3.68526427650194E-6
0.8	5.41963456152609E-7
0.82	6.53211522436096E-7
0.84	1.35547893515122E-6
0.86	6.94563070081648E-6
0.88	6.82954804747259E-6
0.9	-9.43201286063138E-7
0.92	-4.04529541885661E-6
0.94	-6.66819754555625E-6
0.96	-1.32105450904718E-5
0.98	-1.30279789278248E-5
1	-8.94345535127716E-6
1.02	-9.56188571281136E-6
1.04	-1.02971737556504E-5
1.06	-6.50756018041693E-6
1.08	1.01663717838502E-6
1.1	6.85005324205098E-6
1.12	5.99258439631898E-6
1.14	3.94684003962696E-6
1.16	5.33005939683062E-6
1.18	6.10782001655293E-6
1.2	5.43276129869805E-6
1.22	5.70254734714343E-6
1.24	6.22159983531612E-6
1.26	4.00782608965248E-6
1.28	-2.84641489280837E-6
1.3	-8.46450206712758E-6
1.32	-6.78115356880949E-6
1.34	-3.99444139439714E-6
1.36	-4.90520773312132E-6
1.38	-5.07001809245382E-6
1.4	-3.7404535376945E-6
1.42	-1.29236914424895E-6
1.44	5.68664749495552E-6
1.46	1.22171090223373E-5
1.48	1.11208770091315E-5
1.5	8.68002590909637E-6
1.52	1.01787859859391E-5
1.54	1.09157858084186E-5
1.56	1.0033116521226E-5
1.58	8.07715862510745E-6
1.6	1.60978857077033E-6
1.62	-4.45756356786275E-6
1.64	-2.90374770418827E-6
1.66	1.74513478244256E-9
1.68	-1.05098281944193E-6
1.7	-1.35466826027242E-6
1.72	-4.18774809465519E-8
1.74	2.33410817760408E-6
1.76	9.2102419492345E-6
1.78	1.56790224690589E-5
1.8	1.45182362481215E-5
1.82	1.19961809505471E-5
1.84	1.34239570279155E-5
1.86	1.19260734502624E-5
1.88	6.19904557769956E-6
1.9	7.37977706037417E-6
1.92	1.3077278734133E-5
1.94	7.03453503468241E-6
1.96	-2.71643882360552E-6
1.98	-2.32555198207509E-7
2	3.95126175352646E-6
2.02	1.73524376904734E-6
2.04	3.3873376054904E-6
2.06	1.21485741882532E-5
2.08	1.79939352089007E-5
2.1	1.6121196748697E-5
2.12	1.41051925511563E-5
2.14	1.55300211939641E-5
2.16	1.58586218095747E-5
2.18	1.27865777990667E-5
2.2	6.02103177712195E-6
2.22	3.83340413696256E-7
2.24	1.65445892086137E-6
2.26	4.26144559901033E-6
2.28	3.25335077875352E-6
2.3	5.01711725566728E-6
2.32	1.0908819310321E-5
2.34	9.99670832178165E-6
2.36	2.38605081029829E-6
2.38	1.68703776489703E-6
2.4	5.7530800186564E-6
2.42	5.04868595392039E-6
2.44	3.75172679103256E-6
2.46	7.24123808206433E-6
2.48	1.45795796915585E-5
2.5	2.00567928614159E-5
2.52	1.88727559381981E-5
2.54	1.65725037416152E-5
2.56	1.76603537348457E-5
2.58	1.81331158911597E-5
2.6	1.50137401474634E-5
2.62	8.06373875444313E-6
2.64	2.39487573364138E-6
2.66	3.63122046081635E-6
2.68	6.13480336670164E-6
2.7	5.05756970237481E-6
2.72	4.60194187175454E-6
2.74	7.81592273548295E-6
2.76	1.48127094034566E-5
2.78	2.05041288894998E-5
2.8	1.93142414228753E-5
2.82	1.68483125497715E-5
2.84	1.79467779069287E-5
2.86	1.84261024751883E-5
2.88	1.74018330769714E-5
2.9	1.51898152755334E-5
2.92	8.4686507382194E-6
2.94	2.20489389871538E-6
2.96	1.371649105141E-6
2.98	-2.89435695999377E-6
3	-1.00594184283089E-5
3.02	-9.01476648657931E-6
3.04	-3.05944298449812E-6
3.06	4.96075599475017E-6
3.08	1.72225363974995E-5
3.1	2.31418953697952E-5
3.12	1.9232182583714E-5
3.14	1.75023834581948E-5
3.16	1.95538427624997E-5
3.18	1.91566791848767E-5
3.2	1.79945034449732E-5
3.22	1.83403645986097E-5
3.24	1.83640518053612E-5
3.26	1.7825933400722E-5
3.28	1.7693559700514E-5
3.3	1.54725493115518E-5
3.32	8.25331853393201E-6
3.34	2.13782549963452E-6
3.36	1.39021298937855E-6
3.38	-3.06336978120255E-6
3.4	-1.02618686925272E-5
3.42	-7.02290561867222E-6
3.44	5.80120257465015E-6
3.46	1.75008579721906E-5
3.48	2.12490586128461E-5
3.5	1.85373770528404E-5
3.52	1.72276635045961E-5
3.54	1.84686617192129E-5
3.56	1.81855152658517E-5
3.58	1.72959165529636E-5
3.6	1.52421496303143E-5
3.62	8.24852139847368E-6
3.64	-2.69871747688014E-7
3.66	-8.01069640600997E-6
3.68	-2.91270736411551E-5
3.7	-7.82093226743188E-5
3.72	-1.33952667299706E-4
3.74	-1.58418658211267E-4
3.76	-1.55673061709464E-4
3.78	-1.331419579805E-4
3.8	-7.81505527740352E-5
3.82	-3.44137235863582E-5
3.84	-3.66450220066203E-5
3.86	-5.35142778830273E-5
3.88	-1.39968692101888E-4
3.9	-3.7503928966805E-4
3.92	-5.79345589801144E-4
3.94	-5.0315613152075E-4
3.96	-3.20322469593392E-4
3.98	-3.02215977579013E-4
4	-1.6237522304775E-4
4.02	2.92605912900434E-4
4.04	4.65550430134306E-4
4.06	-4.87300033233232E-5
4.08	-7.78183100393839E-4
4.1	-0.00108964411745213
4.12	-7.34231442421676E-4
4.14	-1.20614373256329E-4
4.16	2.15058334497986E-5
4.18	1.06797380771758E-4
4.2	0.00105781961120145
4.22	0.00156837718221537
4.24	-2.42642230253236E-4
4.26	-0.00265316766706651
4.28	-0.00274708753532598
4.3	-0.00140932888821087
4.32	-0.00101305222684539
4.34	-9.45665711254536E-4
4.36	-2.66647923585656E-8
4.38	2.62498485476305E-4
4.4	-0.00149393478829558
4.42	-0.00330362172395661
4.44	-0.00231427302910537
4.46	0.00102707100157811
4.48	0.00308890353595986
4.5	0.00291139120069489
4.52	0.00371773762382949
4.54	0.0056090892076892
4.56	0.00491370325423627
4.58	0.00236691559791639
4.6	7.47703537808956E-4
4.62	-0.0017139308072949
4.64	-0.00417077965489115
4.66	-9.55497139752255E-4
4.68	0.00499410405146733
4.7	0.00353437837600769
4.72	-0.00256617856527029
4.74	-7.18436718650219E-4
4.76	0.0075094209033576
4.78	0.0120432974868863
4.8	0.0139441830891152
4.82	0.0149440905348432
4.84	0.00940764340894312
4.86	8.8678322322178E-5
4.88	-0.00338134099485456
4.9	-4.05931219846339E-4
4.92	0.00294738284429746
4.94	-7.20079353672634E-4
4.96	-0.0144284933736833
4.98	-0.0245774658003428
5	-0.0186294885213573
5.02	-0.00775547134562038
5.04	-0.00351377798871036
5.06	-0.00132610885938952
5.08	-5.18545138140696E-4
5.1	-0.00646211343085445
5.12	-0.0134471429820715
5.14	-0.0117186049189362
5.16	-0.00404048997414397
5.18	0.00225952922606368
5.2	0.00477590878658847
5.22	0.00132919685786087
5.24	-0.00564898388711125
5.26	-0.00770183579449683
5.28	-0.00431548574404159
5.3	-0.00201281312132201
5.32	-0.00133190621854335
5.34	-3.44961181967424E-4
5.36	-0.00106472261289235
5.38	-0.00467969861087821
5.4	-0.00858026045460186
5.42	-0.0057264736920922
5.44	0.00995884314606444
5.46	0.0273404709607502
5.48	0.024276286291468
5.5	0.00321212419028993
5.52	-0.00782756897305924
5.54	0.00182563180060449
5.56	0.0130185708286241
5.58	0.00871212301223059
5.6	-0.0046795711693578
5.62	-0.0119659249017969
5.64	-0.0106155460362901
5.66	-0.00648678210980973
5.68	-0.00287589842510823
5.7	1.09691835630887E-4
5.72	0.00487354569861482
5.74	0.010384384693667
5.76	0.0130135553219534
5.78	0.0140472398288525
5.8	0.015114443726528
5.82	0.0137887910935867
5.84	0.00517226535087099
5.86	-0.00978086499296255
5.88	-0.0181689721226295
5.9	-0.010182487537515
5.92	0.00658658612062589
5.94	0.0134614575238408
5.96	0.00610946534821856
5.98	0.00213589423513238
6	0.00724414830231539
6.02	0.00895536866642803
6.04	0.00267731769497647
6.06	-0.00693423610192887
6.08	-0.0124305438828282
6.1	-0.0100098653621757
6.12	-0.00687078282143053
6.14	-0.00979924828931222
6.16	-0.0127491438896752
6.18	-0.00871639067668177
6.2	-0.00263581137066536
6.22	0.00233346494612148
6.24	0.0088761438708319
6.26	0.0115786406653259
6.28	0.00649372710853768
6.3	1.52910578267256E-4
6.32	-0.00102124831360653
6.34	0.00461259632555879
6.36	0.0109125110556329
6.38	0.00976267766085457
6.4	0.00559497262467611
6.42	0.00390991369333795
6.44	-0.00195069102052822
6.46	-0.00991459471345328
6.48	-0.00416799479946392
6.5	0.0121446907524054
6.52	0.0135036657275756
6.54	-0.00628613154716073
6.56	-0.0200920995931092
6.58	-0.0106013222555779
6.6	0.00209188551151381
6.62	-0.00243187798453507
6.64	-0.00989430157781704
6.66	6.85240273691909E-4
6.68	0.0153912327378101
6.7	0.00458417824745207
6.72	-0.0240568362961605
6.74	-0.0321569785911003
6.76	-0.00962673596914166
6.78	0.0112666834051046
6.8	0.00651317665250582
6.82	-0.00384808113127606
6.84	0.00582931243718933
6.86	0.0206438934188455
6.88	0.0148305908168867
6.9	-0.00426986924967919
6.92	-0.00840483942482345
6.94	0.0137376005212101
6.96	0.036135417806818
6.98	0.0280656489286989
7	0.00687744158677467
7.02	0.0116753221911598
7.04	0.0347773300291662
7.06	0.035502193968775
7.08	0.00716722577884227
7.1	-0.015166288143505
7.12	-0.0089080984701634
7.14	0.00634227313981712
7.16	0.00490104067432083
7.18	-0.00516904989485992
7.2	-9.7978814206413E-4
7.22	0.0196614987946299
7.24	0.0448013962228013
7.26	0.067797235531711
7.28	0.0845406389533711
7.3	0.0935604934436309
7.32	0.101941811857116
7.34	0.113562495082889
7.36	0.123103155549043
7.38	0.126996818710015
7.4	0.116301838157024
7.42	0.0739945158157056
7.44	0.0080945281136912
7.46	-0.0505262288579234
7.48	-0.100652382022433
7.5	-0.162572346864951
7.52	-0.219806093220969
7.54	-0.239087924197833
7.56	-0.230645810971368
7.58	-0.226847020676325
7.6	-0.23518475234394
7.62	-0.24907508935975
7.64	-0.255941110364433
7.66	-0.223768443523716
7.68	-0.135860050858129
7.7	-0.0331635436787423
7.72	0.0309417323370532
7.74	0.0576066715595289
7.76	0.0790144834699615
7.78	0.098928383476059
7.8	0.10177008484987
7.82	0.0935296520781699
7.84	0.0880896499279846
7.86	0.0782549715110513
7.88	0.0546671108354539
7.9	0.0260040533295904
7.92	0.00896531492845569
7.94	0.0149103213145802
7.96	0.0370305632634132
7.98	0.0559078814464118
8	0.0670226358589447
8.02	0.0785669335960585
8.04	0.0895600150489945
8.06	0.096224469018543
8.08	0.102560539881098
8.1	0.114512529186448
8.12	0.135636937366108
8.14	0.16314871419469
8.16	0.185491587179269
8.18	0.192292326898452
8.2	0.185789227901538
8.22	0.177493003219411
8.24	0.174461435866577
8.26	0.169738231375941
8.28	0.145152709004604
8.3	0.0880929474773889
8.32	0.0080568936598574
8.34	-0.0708419651730111
8.36	-0.131021338330179
8.38	-0.167830134273515
8.4	-0.187356633716121
8.42	-0.202566152631849
8.44	-0.221750735993117
8.46	-0.245947831383196
8.48	-0.27519363163592
8.5	-0.30668255658236
8.52	-0.334480118275482
8.54	-0.350000000056756
8.56	-0.337837088337074
8.58	-0.284988790083659
8.6	-0.200559262491872
8.62	-0.115146821453287
8.64	-0.0512032662294206
8.66	-0.00564513881996132
8.68	0.0285372984135399
8.7	0.0499574304676158
8.72	0.0676513594313435
8.74	0.096542134960687
8.76	0.130599743943952
8.78	0.153682637499253
8.8	0.165431154178176
8.82	0.167931240901025
8.84	0.154097406607233
8.86	0.127578380606704
8.88	0.0986390304394653
8.9	0.0620835075765299
8.92	0.0150100193652435
8.94	-0.0229171174281009
8.96	-0.0368678450102393
8.98	-0.0398975680031525
9	-0.047604357186069
9.02	-0.055387382173753
9.04	-0.0571372107003556
9.06	-0.0592481570433073
9.08	-0.0624965709155658
9.1	-0.0559196893120678
9.12	-0.0328307222729426
9.14	0.00385112058260644
9.16	0.040655524986206
9.18	0.0606248427143618
9.2	0.0666635259095441
9.22	0.0695542554769474
9.24	0.0587022533640138
9.26	0.0301325171520461
9.28	0.00988319506172564
9.3	0.0148348309009385
9.32	0.0345428810096127
9.34	0.0555302253762163
9.36	0.0698318448833866
9.38	0.0771747764057275
9.4	0.0879020794965768
9.42	0.106284485962857
9.44	0.123327665631078
9.46	0.131520795170466
9.48	0.1286070473749
9.5	0.113200981521546
9.52	0.0900106959796701
9.54	0.0683476300973251
9.56	0.0498603528688433
9.58	0.0304119597724633
9.6	0.0136378234995052
9.62	0.00752842735174544
9.64	0.0089172542067001
9.66	0.00715204585536706
9.68	0.00398780545320795
9.7	0.0108863811345935
9.72	0.0237947198555691
9.74	0.0256908371048612
9.76	0.0148004193223254
9.78	0.00761465969342901
9.8	0.0156561530565191
9.82	0.0273096454330447
9.84	0.0226989016620885
9.86	0.00952171343925639
9.88	0.0042666252039169
9.9	-0.0132065963888961
9.92	-0.0557752490342113
9.94	-0.0810140326216115
9.96	-0.060940411936388
9.98	-0.0298988967899663
10	-0.0184120608063928
10.02	-0.0139159948999499
10.04	-0.00334074503387056
10.06	0.00312884497786582
10.08	0.00576975516422762
10.1	0.028571738226424
10.12	0.0722591868973932
10.14	0.0995383310613088
10.16	0.0886235277754146
10.18	0.0555274029337449
10.2	0.0217541069320681
10.22	-0.00732436537758325
10.24	-0.0383575176735436
10.26	-0.0782986404153122
10.28	-0.126194924806028
10.3	-0.172890723426487
10.32	-0.208670508299537
10.34	-0.233644297571645
10.36	-0.257095004147948
10.38	-0.284347902390598
10.4	-0.30357087571106
10.42	-0.285138406345709
10.44	-0.206250419501169
10.46	-0.0815278341332429
10.48	0.0434677985611066
10.5	0.123716838274327
10.52	0.144263364728381
10.54	0.145217206974229
10.56	0.170209826934566
10.58	0.178831986088957
10.6	0.121553246234125
10.62	0.0447255572998153
10.64	-0.00705775552721473
10.66	-0.0600246142240037
10.68	-0.115364581608231
10.7	-0.136153882921749
10.72	-0.120583247792884
10.74	-0.0852675943713155
10.76	-0.0300607618853377
10.78	0.0366918932329409
10.8	0.0952797218963567
10.82	0.142402624218819
10.84	0.185259366119437
10.86	0.219019439789806
10.88	0.235846272913287
10.9	0.243257368312811
10.92	0.245266486200155
10.94	0.227915317301476
10.96	0.18851626875244
10.98	0.143854857725959
11	0.102363884590021
11.02	0.0586298127523888
11.04	0.00346675872356064
11.06	-0.0667073674048197
11.08	-0.130679656443066
11.1	-0.152693496202105
11.12	-0.130192670979459
11.14	-0.103461635614499
11.16	-0.107662363972854
11.18	-0.136716817959653
11.2	-0.156236075612761
11.22	-0.138013500445395
11.24	-0.0841759985220762
11.26	-0.0247382768408191
11.28	0.00972056019193314
11.3	0.0146207575062646
11.32	0.00998108280011042
11.34	0.00885865283689029
11.36	0.00203213390567964
11.38	-0.0140891000906751
11.4	-0.027939742096654
11.42	-0.0365440650272388
11.44	-0.0379396249470771
11.46	-0.0151499801973659
11.48	0.0332730546002218
11.5	0.0750364698856369
11.52	0.0892777767956117
11.54	0.0992879061936584
11.56	0.133479533507722
11.58	0.178649993106027
11.6	0.195235409605853
11.62	0.162666120232243
11.64	0.0913517891481682
11.66	0.00502579107943874
11.68	-0.0762435304115373
11.7	-0.144700906981421
11.72	-0.199260787031715
11.74	-0.232792843249161
11.76	-0.231423504205146
11.78	-0.192066410541094
11.8	-0.139343851844806
11.82	-0.102662473940549
11.84	-0.0783664206735794
11.86	-0.0484110064048759
11.88	-0.0157526175349091
11.9	0.00790335686337613
11.92	0.0104158525773587
11.94	-0.023552827987579
11.96	-0.0794106832548509
11.98	-0.109751426457973
12	-0.0917203744416796
12.02	-0.0483950082179997
12.04	-0.00935773436134461
12.06	0.025996481838119
12.08	0.076213393918394
12.1	0.135676014356921
12.12	0.175572725690829
12.14	0.185127827434249
12.16	0.179043892154814
12.18	0.169642180381841
12.2	0.156994847275834
12.22	0.141393835154439
12.24	0.125587117775787
12.26	0.107794492149543
12.28	0.0805784776278564
12.3	0.0358691518564384
12.32	-0.0223342806221374
12.34	-0.0776021969822599
12.36	-0.121201377699058
12.38	-0.154176846574546
12.4	-0.169217039395598
12.42	-0.153455736267413
12.44	-0.111651631652795
12.46	-0.0679362986420788
12.48	-0.0345720650234556
12.5	-0.00262677087433522
12.52	0.024314340396206
12.54	0.0276731276083246
12.56	0.00951214528704286
12.58	-0.0124537569799532
12.6	-0.0324327770450798
12.62	-0.0506934893415731
12.64	-0.0635803347617443
12.66	-0.072847839100984
12.68	-0.0854656203306329
12.7	-0.101614270580811
12.72	-0.114773196062662
12.74	-0.116278353265726
12.76	-0.100096777844188
12.78	-0.0734931037959582
12.8	-0.0489284945957203
12.82	-0.0295920561732058
12.84	-0.0165958519471617
12.86	-0.00735347057198897
12.88	0.0111370842577262
12.9	0.0437937432205946
12.92	0.0792106184024732
12.94	0.108291414829236
12.96	0.129468108313787
12.98	0.138383775707251
13	0.129179312001469
13.02	0.104371422037482
13.04	0.0778518191894956
13.06	0.0631698500764484
13.08	0.0580008094331395
13.1	0.0515085081989839
13.12	0.0446020328553917
13.14	0.0450653886986238
13.16	0.0500269093562895
13.18	0.052420735517298
13.2	0.0530928101652177
13.22	0.0540712144431506
13.24	0.0547045607489632
13.26	0.055626178331004
13.28	0.0540444193015699
13.3	0.0422633930489248
13.32	0.0160003207485448
13.34	-0.0230086704996186
13.36	-0.0684070411904171
13.38	-0.106882254414863
13.4	-0.122122754485284
13.42	-0.109063963685567
13.44	-0.0806521092623412
13.46	-0.0535824353565953
13.48	-0.0328005868758973
13.5	-0.016411168184427
13.52	-0.00281616355663174
13.54	0.0117109162064259
13.56	0.0287197291238715
13.58	0.0412974112056412
13.6	0.0409098880892796
13.62	0.0301499203016952
13.64	0.0227772994458086
13.66	0.0266392771885267
13.68	0.0356458884895916
13.7	0.0448735614108889
13.72	0.0560181155561268
13.74	0.0620382536529136
13.76	0.0494107437385519
13.78	0.0194017584133082
13.8	-0.0139751738901718
13.82	-0.0436373142298225
13.84	-0.0685935006343508
13.86	-0.0844185905360919
13.88	-0.0884578254923043
13.9	-0.0805934886974615
13.92	-0.0571091124526549
13.94	-0.0205409989790198
13.96	0.0134802411065912
13.98	0.0344739858353093
14	0.0476313221046712
14.02	0.0582747734629381
14.04	0.0628624074413125
14.06	0.0580038815404866
14.08	0.0446187835983592
14.1	0.0239876814668515
14.12	-8.8115400561296E-4
14.14	-0.0235469401070165
14.16	-0.0403199008867011
14.18	-0.0526237733646249
14.2	-0.0619722899120302
14.22	-0.0698002747813292
14.24	-0.077004926283988
14.26	-0.0776778758031368
14.28	-0.064950906648713
14.3	-0.0446889664543893
14.32	-0.0266853190987263
14.34	-0.00774477804320485
14.36	0.0183692740386657
14.38	0.0468295762413166
14.4	0.0703439778012522
14.42	0.0859666581112312
14.44	0.0904775774980587
14.46	0.0816620360480347
14.48	0.0609766729350476
14.5	0.0334266086511135
14.52	0.00919903059118192
14.54	-0.00279449803363118
14.56	-0.00580098183622126
14.58	-0.0121264953174467
14.6	-0.0284708639221982
14.62	-0.0476623972226176
14.64	-0.0589609966217134
14.66	-0.0635961763537524
14.68	-0.0681621528302976
14.7	-0.0668789369799412
14.72	-0.0482074131835281
14.74	-0.0159180788109
14.76	0.0139134735763037
14.78	0.0336493967152101
14.8	0.0472384752559042
14.82	0.0583906590656449
14.84	0.0668842436996851
14.86	0.0702949891516383
14.88	0.0650000318646747
14.9	0.0508713800275388
14.92	0.0313413567138636
14.94	0.0091850702169132
14.96	-0.00930783204251946
14.98	-0.0172109557539987
15	-0.0187518632102239
15.02	-0.0214441202517964
15.04	-0.022225011448702
15.06	-0.014354916924639
15.08	6.51351268032596E-4
15.1	0.0149765928528466
15.12	0.02457314722696
15.14	0.0310571103177835
15.16	0.0356638824430872
15.18	0.0374468925388415
15.2	0.0340323498677719
15.22	0.0241452296268112
15.24	0.0115907732636303
15.26	2.349303609053E-4
15.28	-0.0120704643434563
15.3	-0.0260403631533693
15.32	-0.0363456321685611
15.34	-0.0420665692978294
15.36	-0.0472633484746045
15.38	-0.0486743741574374
15.4	-0.0412894846504206
15.42	-0.0284479158197887
15.44	-0.0137145650990631
15.46	0.00140528987058863
15.48	0.0133931910047672
15.5	0.0217142598323401
15.52	0.0270867296140184
15.54	0.0277282566720098
15.56	0.0266082635545781
15.58	0.029644928309641
15.6	0.0333965711799639
15.62	0.0301885384153611
15.64	0.0233015150782664
15.66	0.0208428617639094
15.68	0.0214178333187587
15.7	0.0195823421766743
15.72	0.0149745350553458
15.74	0.00839720767834019
15.76	2.69055688326892E-4
15.78	-0.00729908368803747
15.8	-0.0155467924216662
15.82	-0.02587316193409
15.84	-0.0315378881891409
15.86	-0.0302725282102185
15.88	-0.0302132128627202
15.9	-0.03115802709985
15.92	-0.0278839930531616
15.94	-0.0264614008315107
15.96	-0.0309759178110397
15.98	-0.034673365331979
16	-0.0346100786654936
16.02	-0.0335824269527188
16.04	-0.0328333973866453
16.06	-0.0325931312548221
16.08	-0.0299329913778112
16.1	-0.0212088705692923
16.12	-0.0110858728757336
16.14	-0.00554805522530217
16.16	-3.81164650557907E-4
16.18	0.0103223509495106
16.2	0.0235476793502416
16.22	0.0330279999802418
16.24	0.0370976430946225
16.26	0.0376891197145876
16.28	0.035699129829282
16.3	0.0290874293246202
16.32	0.0175637025299804
16.34	0.00554203669416972
16.36	-0.00590605230908448
16.38	-0.0204134011768781
16.4	-0.0343863900010348
16.42	-0.0402747770575064
16.44	-0.040009920639374
16.46	-0.0371208812925728
16.48	-0.02882709182405
16.5	-0.0178257390073143
16.52	-0.0103125075975639
16.54	-0.00308771343576389
16.56	0.00698430086630465
16.58	0.0143075325204169
16.6	0.0186122458813096
16.62	0.0270096921121244
16.64	0.0364478079324875
16.66	0.0363896831146456
16.68	0.0268952465900491
16.7	0.0148931336266948
16.72	0.00239870085170942
16.74	-0.00904888596995667
16.76	-0.0163453132254107
16.78	-0.0217752297209962
16.8	-0.0293792385205245
16.82	-0.0371821615506438
16.84	-0.0411748994892199
16.86	-0.0402381954155136
16.88	-0.0339372157824713
16.9	-0.0229266801582268
16.92	-0.0120029701473604
16.94	-0.00550965605551981
16.96	-3.72349714849089E-4
16.98	0.00811363782337613
17	0.0160609396509367
17.02	0.0165431052009774
17.04	0.0122612954773238
17.06	0.0123734545754203
17.08	0.017952803813567
17.1	0.0205938376252355
17.12	0.0168531478676263
17.14	0.0129770416080483
17.16	0.0120589341689306
17.18	0.010096736412714
17.2	0.00681311500949826
17.22	0.0047128172048396
17.24	5.75960833213294E-4
17.26	-0.00796187877277974
17.28	-0.0157472617846047
17.3	-0.0188066051533945
17.32	-0.0200440013670739
17.34	-0.0226426920967181
17.36	-0.0247027039538119
17.38	-0.020757086165198
17.4	-0.00702748506432391
17.42	0.012795699803518
17.44	0.0302924373847786
17.46	0.0417647745854867
17.48	0.0479740351527838
17.5	0.0473224033054423
17.52	0.0392800613792298
17.54	0.0295791335321705
17.56	0.0223756820115807
17.58	0.0140496319981509
17.6	0.00166467294583524
17.62	-0.010746679689438
17.64	-0.0184998423442705
17.66	-0.0219208333305341
17.68	-0.0250763248743846
17.7	-0.0317287986974424
17.72	-0.0387715417060561
17.74	-0.0370110923301748
17.76	-0.0254200085927285
17.78	-0.014619460574144
17.8	-0.00992597514130234
17.82	-0.00503596904512752
17.84	0.00347487365379283
17.86	0.00866809915926044
17.88	0.00401010840129797
17.9	-0.00696405569885106
17.92	-0.015969210762681
17.94	-0.0198770506712287
17.96	-0.0214407353855455
17.98	-0.0235099312444643
18	-0.0261149901710817
18.02	-0.028030751900077
18.04	-0.0273093004037267
18.06	-0.0210889526992854
18.08	-0.009257647515272
18.1	0.00461236693392921
18.12	0.0186683930608399
18.14	0.0335958067922819
18.16	0.0486198189430956
18.18	0.0624062422187416
18.2	0.0740002598726981
18.22	0.0803642904666917
18.24	0.080143829042794
18.26	0.077764579997672
18.28	0.0755825489886906
18.3	0.0683735311486808
18.32	0.0529044448968965
18.34	0.0345735079590425
18.36	0.0188431778686907
18.38	0.0046378715680137
18.4	-0.00961492772682294
18.42	-0.0213028077513893
18.44	-0.0278039631825732
18.46	-0.0297677565323812
18.48	-0.0288191440529043
18.5	-0.0255719959224755
18.52	-0.0211192017443729
18.54	-0.0168733721068232
18.56	-0.0122808469905739
18.58	-0.00786520520158782
18.6	-0.00762292549958654
18.62	-0.0114758481751242
18.64	-0.0134014782794418
18.66	-0.0129674242581274
18.68	-0.0159413979203003
18.7	-0.021049741823046
18.72	-0.0207993093066458
18.74	-0.0149166580790257
18.76	-0.0104976622684089
18.78	-0.00949376563354115
18.8	-0.00452474375071723
18.82	0.0102617879519992
18.84	0.0293425555971264
18.86	0.0429157290154895
18.88	0.0491038043231055
18.9	0.0511458355769388
18.92	0.0483166035326538
18.94	0.038355530143382
18.96	0.0232090868681431
18.98	0.00626936348849112
19	-0.0100216176142062
19.02	-0.0228481625058022
19.04	-0.0318205755668237
19.06	-0.0399229429079403
19.08	-0.0471558744656772
19.1	-0.0489763330646072
19.12	-0.0432215988317163
19.14	-0.0326972899982066
19.16	-0.02032312659395
19.18	-0.00655286603716908
19.2	0.00779123655055505
19.22	0.0199738262146697
19.24	0.0277822314578977
19.26	0.0310339624179037
19.28	0.0316341508468527
19.3	0.0325763361642328
19.32	0.0332634775128806
19.34	0.0292718324213686
19.36	0.0206056733612994
19.38	0.0128451573257474
19.4	0.00856026239845976
19.42	0.00616714422777962
19.44	0.00523894843947931
19.46	0.00494731006068893
19.48	0.001904152805481
19.5	-0.00414643066305684
19.52	-0.00898056812459266
19.54	-0.0118823686129333
19.56	-0.0161982295945605
19.58	-0.0217981281784668
19.6	-0.0267931012191942
19.62	-0.0322122318398924
19.64	-0.0377463780555713
19.66	-0.0402828494368309
19.68	-0.0374728465988528
19.7	-0.0286869283329802
19.72	-0.0185363328957123
19.74	-0.0145593604724789
19.76	-0.0150469348957395
19.78	-0.0125839354339749
19.8	-0.00814354947484515
19.82	-0.00710832275003731
19.84	-0.0100192579531374
19.86	-0.013753746572725
19.88	-0.0136051139497524
19.9	-0.00730560527639362
19.92	0.00131990072610327
19.94	0.00812010874153427
19.96	0.0121700855961542
19.98	0.0128656854381181
20	0.011338957873201
20.02	0.0095549434015008
20.04	0.00611943012110815
20.06	8.5230006469938E-4
20.08	-0.00282922657839086
20.1	-0.00528719218061129
20.12	-0.00901338753969757
20.14	-0.01066290354071
20.16	-0.00733279395454901
20.18	-0.00343578619837147
20.2	-0.0018953463170128
20.22	2.82190971224067E-4
20.24	0.0048275873895738
20.26	0.0100768683894174
20.28	0.0135050664217306
20.3	0.0134933246314032
20.32	0.0105201809105108
20.34	0.00507133075817871
20.36	-0.0020627352660833
20.38	-0.00756381475231623
20.4	-0.010221507979817
20.42	-0.0120295885928583
20.44	-0.0125444322272569
20.46	-0.0116721254954145
20.48	-0.0121321107343939
20.5	-0.0126175565613691
20.52	-0.00984672274453273
20.54	-0.00654532135074105
20.56	-0.00606414421797791
20.58	-0.00552215767661616
20.6	-0.00218376182886944
20.62	9.82433015129301E-4
20.64	0.00104636194128711
20.66	1.30932713115656E-4
20.68	6.55176027090633E-4
20.7	0.00122416681200711
20.72	7.70167854833721E-4
20.74	2.76068754255715E-4
20.76	-0.0010779624341019
20.78	-0.00473981665074398
20.8	-0.00897270993525791
20.82	-0.011296552773729
20.84	-0.0120614694897593
20.86	-0.0119533442987587
20.88	-0.0086725816279991
20.9	-3.78384853949417E-4
20.92	0.00961052867493434
20.94	0.0159700895475159
20.96	0.0164581534816173
20.98	0.0112557294870283
21	0.00197377877466019
21.02	-0.00784714485480145
21.04	-0.0152676433609547
21.06	-0.0200675463957674
21.08	-0.0229606673568345
21.1	-0.0231509624134107
21.12	-0.0183440167586671
21.14	-0.00804982387510265
21.16	0.00489784639303454
21.18	0.0186916454925468
21.2	0.0340597283251894
21.22	0.0491974665140225
21.24	0.0597826929962764
21.26	0.0645730915468634
21.28	0.065021396676555
21.3	0.0616894080950912
21.32	0.0545462426394765
21.34	0.0433868238223607
21.36	0.0281182724706844
21.38	0.0105763489239925
21.4	-0.00697112201178267
21.42	-0.0238996407660795
21.44	-0.038808324363773
21.46	-0.0496927219460197
21.48	-0.0565268285507561
21.5	-0.0581106753567754
21.52	-0.0516014172313125
21.54	-0.0393194881247346
21.56	-0.0277923518556621
21.58	-0.0186865061747953
21.6	-0.00765839585190245
21.62	0.00752362965782824
21.64	0.0221625360047027
21.66	0.0306442164332302
21.68	0.0327857872452165
21.7	0.0289952431607719
21.72	0.017503958173845
21.74	0.00160401845185689
21.76	-0.0117492506468758
21.78	-0.0213997368424999
21.8	-0.0296209670115286
21.82	-0.0360907658631451
21.84	-0.0403789762509896
21.86	-0.0418182471548757
21.88	-0.0374244855899685
21.9	-0.0264478915484268
21.92	-0.0120819636416507
21.94	0.00257206807903486
21.96	0.0151163418564841
21.98	0.0235499875342441
22	0.0278765335296781
22.02	0.0285534738003915
22.04	0.0253275023777773
22.06	0.0197880783523744
22.08	0.0139688981207003
22.1	0.00692177102906623
22.12	-0.0013176570262358
22.14	-0.00669787581082861
22.16	-0.00749708610455082
22.18	-0.00685823201555377
22.2	-0.00563216800684134
22.22	-6.48294021295462E-4
22.24	0.00780369875805709
22.26	0.0143389467585909
22.28	0.0158195050529885
22.3	0.0143136286832098
22.32	0.0119527389847929
22.34	0.00750710112628002
22.36	-4.02882420706042E-4
22.38	-0.00986486400056796
22.4	-0.0176233539539621
22.42	-0.0215831509591314
22.44	-0.0196713917460879
22.46	-0.0109086741442855
22.48	7.13295884695212E-5
22.5	0.00606917158082882
22.52	0.00796880466372104
22.54	0.0132732124952623
22.56	0.0218087896950163
22.58	0.0253088741945793
22.6	0.0209402453609809
22.62	0.0131028599385274
22.64	0.00571806961819924
22.66	0.00110252065016199
22.68	6.90634138562003E-4
22.7	0.00276196864843371
22.72	0.00455129071221522
22.74	0.00608882241174865
22.76	0.00718959666843695
22.78	0.00510710282399749
22.8	-2.75187407003768E-4
22.82	-0.00487266461554434
22.84	-0.00618008971079306
22.86	-0.00559402180268847
22.88	-0.00615318489423546
22.9	-0.00970103752003859
22.92	-0.0136988429446929
22.94	-0.0136314644561509
22.96	-0.00950771772716268
22.98	-0.00483491840137405
23	-0.00157994710981653
23.02	6.95317319002461E-5
23.04	0.00134562741279169
23.06	0.00445366108697154
23.08	0.00923787480521047
23.1	0.0133855015856055
23.12	0.0159150196931925
23.14	0.0166896228151998
23.16	0.0154621572815208
23.18	0.0132099858892512
23.2	0.0106530165847155
23.22	0.00652851191305811
23.24	1.03680942999384E-4
23.26	-0.00739363203622817
23.28	-0.0142904742517438
23.3	-0.018090196596132
23.32	-0.0166060869630569
23.34	-0.0127006397993035
23.36	-0.0121529914199685
23.38	-0.0152254215690945
23.4	-0.0167829896322381
23.42	-0.0140971470254915
23.44	-0.00886916033353157
23.46	-0.00291190049910728
23.48	0.00341328683845552
23.5	0.00900184177756251
23.52	0.0123479826574892
23.54	0.013764370502563
23.56	0.014197924552546
23.58	0.0133687850373618
23.6	0.0107894057726242
23.62	0.00726407258644034
23.64	0.00508336701199935
23.66	0.00536775422749103
23.68	0.00575209933567013
23.7	0.00476732840949922
23.72	0.00460385154777967
23.74	0.00530133720164931
23.76	0.00407584158936116
23.78	0.00197595030807507
23.8	0.00216172987175107
23.82	0.00339246680409782
23.84	0.00306214191927414
23.86	0.00216954573440345
23.88	0.00100498735724564
23.9	-0.00262806643237095
23.92	-0.007003683066983
23.94	-0.00803707642288518
23.96	-0.00661453198141081
23.98	-0.00534697901339948
24	-0.00347389353585602
24.02	-0.00113604900253423
24.04	-0.00123042691221529
24.06	-0.00368319861594109
24.08	-0.00501738697490485
24.1	-0.00448973110559657
24.12	-0.00409271113140666
24.14	-0.00402733973539308
24.16	-0.0038268859649993
24.18	-0.00408950454499496
24.2	-0.00408275659981784
24.22	-0.00301286269075218
24.24	-0.00221791699360898
24.26	-0.001947420761625
24.28	-0.00131310493306396
24.3	-0.00106861658780531
24.32	-0.00148097487199801
24.34	-0.00221863096744346
24.36	-0.0044485090576116
24.38	-0.00775602299831386
24.4	-0.00930933217508474
24.42	-0.00819749690628106
24.44	-0.00556711314342481
24.46	-0.00164154158138265
24.48	0.00383894965132066
24.5	0.00990279375708844
24.52	0.014680532252047
24.54	0.0168801319652045
24.56	0.0163746941722988
24.58	0.0132504852064033
24.6	0.00772001128555306
24.62	0.00126612472763978
24.64	-0.0046733351791563
24.66	-0.010388752664885
24.68	-0.0157321509733041
24.7	-0.018875725266812
24.72	-0.0185802341521446
24.74	-0.0152184566794797
24.76	-0.0104013760795711
24.78	-0.00600131977517392
24.8	-0.00201685386534612
24.82	0.00250165625799409
24.84	0.0065385317166616
24.86	0.00858021220759192
24.88	0.00912223475681091
24.9	0.00899333962758567
24.92	0.00767733094812345
24.94	0.0045545635239463
24.96	3.40372986853646E-4
24.98	-0.00302062698325981
25	-0.00452633803156175
25.02	-0.00542831166722168
25.04	-0.006346001523347
25.06	-0.00585837496718133
25.08	-0.003707059423181
25.1	-0.00112997381618904
25.12	0.0014522067257353
25.14	0.00316458512248095
25.16	0.00252861042445649
25.18	6.2351896227666E-4
25.2	-1.68291357165508E-4
25.22	2.30460257434632E-4
25.24	5.73671864285465E-4
25.26	1.77231417435907E-4
25.28	-0.00104648142183202
25.3	-0.00220780334458929
25.32	-0.00192332240902201
25.34	1.44245983416242E-4
25.36	0.00310564851519897
25.38	0.00613500957511287
25.4	0.00926010116156704
25.42	0.0123580430509219
25.44	0.0145307553787584
25.46	0.0155953424289674
25.48	0.0160621051854563
25.5	0.0150505589616256
25.52	0.0112148236048273
25.54	0.00552546356596401
25.56	5.20045014654443E-4
25.58	-0.0027837026591192
25.6	-0.00536160215954787
25.62	-0.00766982689379941
25.64	-0.00867071379411762
25.66	-0.00776637889317519
25.68	-0.00573373299915921
25.7	-0.00353307503929047
25.72	-0.00145816200495091
25.74	8.80261564733087E-4
25.76	0.00381117721565425
25.78	0.00597110793455316
25.8	0.00483479180759715
25.82	2.61585232807866E-4
25.84	-0.00483476825639616
25.86	-0.00797554272012417
25.88	-0.00851130758231947
25.9	-0.00690711087443136
25.92	-0.00482415955410461
25.94	-0.00324573105421031
25.96	-0.00100825087180812
25.98	0.0021785824620195
26	0.0044020687209394
26.02	0.00471697451181733
26.04	0.00404353750389564
26.06	0.00262999962333851
26.08	-1.58214770076489E-4
26.1	-0.00318026084974412
26.12	-0.00409691981981935
26.14	-0.00311148631597504
26.16	-0.00218336971604536
26.18	-0.00132295206266192
26.2	1.64140951769693E-4
26.22	0.0013133518291514
26.24	0.00170017863342531
26.26	0.00226516407323283
26.28	0.00256454337048078
26.3	0.00125558827894727
26.32	-9.68929411260112E-4
26.34	-0.0021365895951012
26.36	-0.00177792312608929
26.38	-5.6319415091014E-4
26.4	0.00149439444927008
26.42	0.00379932375930188
26.44	0.00444532331146828
26.46	0.0030947257099088
26.48	0.00160571116839886
26.5	0.00108426827789174
26.52	0.00111424421852856
26.54	0.00148388484247832
26.56	0.00251664784889431
26.58	0.00431067104739307
26.6	0.0067368980061502
26.62	0.00922180030544664
26.64	0.0107840001158445
26.66	0.0109715928429438
26.68	0.00940998044132578
26.7	0.00533386600468787
26.72	-6.86731930551239E-4
26.74	-0.00672789806003752
26.76	-0.0117431950780419
26.78	-0.0154864942312919
26.8	-0.0178633165058659
26.82	-0.0199727774807774
26.84	-0.0225504250416213
26.86	-0.0233983893278198
26.88	-0.0201676282071572
26.9	-0.0141316845941946
26.92	-0.00822011560201123
26.94	-0.00335104435303027
26.96	0.00135108857541915
26.98	0.00603884511325033
27	0.00986454853787048
27.02	0.0125565279607378
27.04	0.0139715732728828
27.06	0.0132953909246879
27.08	0.0105273175148811
27.1	0.00693000600588115
27.12	0.00340817027554997
27.14	1.05047460854517E-4
27.16	-0.0026989629587867
27.18	-0.00420022551565737
27.2	-0.00361947158818636
27.22	-0.00112073136979283
27.24	0.0023967699162474
27.26	0.00577516585726099
27.28	0.00741349460695448
27.3	0.00690856006107886
27.32	0.00600783153132734
27.34	0.00560566129396372
27.36	0.00487709597074325
27.38	0.00368676850863094
27.4	0.00211998322184498
27.42	-2.55317166432407E-4
27.44	-0.00266754432599828
27.46	-0.00360269147676877
27.48	-0.0028230236573127
27.5	-0.00112576819659596
27.52	6.90676311058734E-4
27.54	0.00207215221859193
27.56	0.0030496652833524
27.58	0.00391783957772582
27.6	0.00390270897285677
27.62	0.00184884779798418
27.64	-0.00154618886204784
27.66	-0.00456410674075789
27.68	-0.00666292775492573
27.7	-0.00762276824635388
27.72	-0.00638437677502236
27.74	-0.00266647895422263
27.76	0.00191646577927654
27.78	0.00535962971830745
27.8	0.00666232390134546
27.82	0.00570621686160792
27.84	0.00286470926264049
27.86	-0.00112463232011749
27.88	-0.00531231390111072
27.9	-0.00890894213911042
27.92	-0.0114996846395428
27.94	-0.0127001494003478
27.96	-0.01216669757074
27.98	-0.0100545413301512
28	-0.0064973542567769
28.02	-0.00151857026069117
28.04	0.00355754796617817
28.06	0.00699136354668729
28.08	0.00902748846686925
28.1	0.0104933453855968
28.12	0.0108457887798138
28.14	0.00971976989569724
28.16	0.00755075099403921
28.18	0.00470147331051385
28.2	0.00228252448888277
28.22	0.0018220723474825
28.24	0.00273496857062352
28.26	0.0025349350511419
28.28	2.87473785258087E-4
28.3	-0.00222562649443136
28.32	-0.00302648466121299
28.34	-0.00201002376480137
28.36	-5.73622814491136E-4
28.38	1.86046189806741E-5
28.4	-1.41075938362896E-4
28.42	4.67990240753909E-5
28.44	0.00120089424872742
28.46	0.00248889898477734
28.48	0.00278895048425759
28.5	0.00240191724706513
28.52	0.00219791620408187
28.54	0.00210866700416861
28.56	0.00187877729099188
28.58	0.00184011534761992
28.6	0.00199058752935925
28.62	0.00157898982355219
28.64	-2.28744467110849E-4
28.66	-0.00382263179687083
28.68	-0.00818629970927111
28.7	-0.0108119051859613
28.72	-0.0104131566717879
28.74	-0.00868472367697162
28.76	-0.00793400534835929
28.78	-0.00812658888322286
28.8	-0.00736917906990553
28.82	-0.00459346027346271
28.84	-5.74815980060949E-4
28.86	0.00313601712786222
28.88	0.00551712978167951
28.9	0.00692101629042553
28.92	0.0081086024475699
28.94	0.00857154099342064
28.96	0.00748817739000506
28.98	0.00533602330871983
29	0.00318948895552484
29.02	0.00144190508984379
29.04	-1.43319323322082E-4
29.06	-0.00139886828550798
29.08	-0.0016899855421159
29.1	-9.90781798246861E-4
29.12	2.18145756301953E-4
29.14	0.00165400872270143
29.16	0.00307441148064329
29.18	0.00429009651757841
29.2	0.00509392554355822
29.22	0.00472259065037787
29.24	0.00258727098456029
29.26	-4.83150442333425E-4
29.28	-0.00290829644444584
29.3	-0.00391986630561786
29.32	-0.00407541526525986
29.34	-0.0044090028903051
29.36	-0.00490500139576013
29.38	-0.00457829722772118
29.4	-0.00314268204686887
29.42	-0.00114633457282504
29.44	5.73379883066084E-4
29.46	9.66070689392588E-4
29.48	4.9925082830984E-4
29.5	9.35463124111617E-4
29.52	0.00175093413856146
29.54	0.00137093953705845
29.56	8.39226843944816E-4
29.58	0.00111984054157095
29.6	0.00100816633074931
29.62	5.04072366878125E-4
29.64	8.63918489065814E-4
29.66	0.00173882817738936
29.68	0.00215356082447051
29.7	0.00187936699299013
29.72	4.7662662471943E-4
29.74	-0.0020835506940071
29.76	-0.00406065409116193
29.78	-0.00382846396956687
29.8	-0.00246862780751195
29.82	-0.00201525693815732
29.84	-0.00219187969755592
29.86	-0.00159554260728766
29.88	-4.43986965917794E-4
29.9	1.76433344317997E-4
29.92	-2.1977747412122E-4
29.94	-0.00191246866110099
29.96	-0.00450140089108637
29.98	-0.00614321519383442
30	-0.00573221572342874
30.02	-0.00436739605568815
30.04	-0.00292340525310547
30.06	-0.00118091344055922
30.08	3.98265912591526E-4
30.1	0.00137062510745415
30.12	0.00219996460940745
30.14	0.00243732722663912
30.16	0.00140145997859803
30.18	7.17260468039159E-4
30.2	0.00166816950512945
30.22	0.00194924674134345
30.24	-4.74329812398028E-4
30.26	-0.00336821817782559
30.28	-0.00371674111643463
30.3	-0.00205380580614393
30.32	-5.26441283444529E-4
30.34	2.70884552698703E-4
30.36	6.39100637260958E-4
30.38	9.98603078017247E-4
30.4	0.00204364390580077
30.42	0.00339880695447129
30.44	0.00371983707524302
30.46	0.00298725918282741
30.48	0.0021301051068405
30.5	0.0010666887636687
30.52	-2.30311113710962E-4
30.54	-4.94698803215397E-4
30.56	6.29823596584832E-4
30.58	0.00154336722748744
30.6	0.00155821140652026
30.62	0.0017804185792189
30.64	0.00260179307178205
30.66	0.00339885237163411
30.68	0.00379214349685601
30.7	0.00328565628588831
30.72	0.00161734653737156
30.74	-3.40037536619238E-4
30.76	-0.001881674801474
30.78	-0.00329283350440635
30.8	-0.00430106646718481
30.82	-0.00394556655567863
30.84	-0.00234391965505735
30.86	-6.52739106024633E-4
30.88	4.20364824684116E-4
30.9	9.25945457511777E-4
30.92	9.16797706173412E-4
30.94	1.21043097827859E-4
30.96	-0.00125665891228884
30.98	-0.00231250359473463
31	-0.00275493001735365
31.02	-0.00295607004783382
31.04	-0.00307098950750648
31.06	-0.00367944007401388
31.08	-0.00523543438665101
31.1	-0.00654832605132772
31.12	-0.00653764998627494
31.14	-0.00592900803092645
31.16	-0.00533591240496945
31.18	-0.00433575400741491
31.2	-0.00284230521977927
31.22	-0.00101376887791208
31.24	0.00111996492468578
31.26	0.00271842665649805
31.28	0.00311213444577696
31.3	0.00348309366773282
31.32	0.00495870185077452
31.34	0.00669744041919586
31.36	0.00757270233139081
31.38	0.00742798420285554
31.4	0.00641892312199067
31.42	0.00481913069515751
31.44	0.00284327365308353
31.46	3.35129925902541E-4
31.48	-0.00243163726592508
31.5	-0.00421122957269769
31.52	-0.00422817580930366
31.54	-0.00320830481545497
31.56	-0.00192241282080155
31.58	-5.28441700824377E-4
31.6	4.77514458651005E-4
31.62	0.00103983618529856
31.64	0.00187411636168014
31.66	0.00266327642230311
31.68	0.00252866884723955
31.7	0.00182131385258018
31.72	0.0010771252733351
31.74	-9.49928430699606E-5
31.76	-0.00173980155392037
31.78	-0.00301280614069048
31.8	-0.00333234446344826
31.82	-0.00261672449451324
31.84	-8.35429852147696E-4
31.86	0.00156370578348137
31.88	0.00378823036022134
31.9	0.00537006018967342
31.92	0.00594923409629592
31.94	0.00548959419998576
31.96	0.0044087102417804
31.98	0.00285148739057113
32	0.00114735987073647
32.02	3.07320856771583E-5
32.04	-3.15884588985598E-4
32.06	1.00693590981364E-4
32.08	0.00128108225675332
32.1	0.00228261534982922
32.12	0.00213575434081871
32.14	0.00147532846628861
32.16	0.00143369714453104
32.18	0.00177186268379824
32.2	0.00165587668560518
32.22	0.00125152800721351
32.24	0.00111257120634752
32.26	9.56261521487118E-4
32.28	4.05521943701316E-4
32.3	-8.30082259205963E-5
32.32	-3.27384113233153E-4
32.34	-9.95399677296901E-4
32.36	-0.00194504091576075
32.38	-0.00201835360247775
32.4	-0.00120960415557278
32.42	-4.95027895455084E-4
32.44	1.65742332214656E-4
32.46	7.01806240014534E-4
32.48	-2.76252977437026E-5
32.5	-0.00157101408375556
32.52	-0.00215165173161511
32.54	-0.00202519174379494
32.56	-0.00225591165189015
32.58	-0.00210751013506699
32.6	-8.33949170417332E-4
32.62	6.78187949985234E-4
32.64	0.00145003995487901
32.66	0.00149853186704473
32.68	0.00131964223990075
32.7	0.00143887613295099
32.72	0.00187565554950095
32.74	0.00196143455501372
32.76	0.00161913037980215
32.78	0.00171165756080895
32.8	0.00226019655290704
32.82	0.00222782261741895
32.84	0.00142409926600572
32.86	7.61342044145585E-4
32.88	7.33799956120842E-4
32.9	9.10183496717858E-4
32.92	6.92642648476238E-4
32.94	-1.43998990930232E-4
32.96	-0.00150725674759077
32.98	-0.0032245812146381
33	-0.00490165597246323
33.02	-0.00570883480615014
33.04	-0.00530866248228146
33.06	-0.00448278684594937
33.08	-0.00396334718569355
33.1	-0.0037983522804711
33.12	-0.00377742368576572
33.14	-0.00346712491211046
33.16	-0.00274126349483083
33.18	-0.00235543239760157
33.2	-0.00289957228394606
33.22	-0.00372692498180127
33.24	-0.00394489058846289
33.26	-0.0037504564464805
33.28	-0.00366695208437942
33.3	-0.00346095884180098
33.32	-0.00275314852582433
33.34	-0.00149890925043072
33.36	2.49469580962845E-4
33.38	0.002162626767227
33.4	0.00370378680700941
33.42	0.00459819937791547
33.44	0.00486102470063172
33.46	0.00466574909636354
33.48	0.00432661783161781
33.5	0.00394376196312572
33.52	0.00309247990864675
33.54	0.00146326668767705
33.56	-2.9677866727682E-4
33.58	-0.00114771998042196
33.6	-9.12705787163697E-4
33.62	-1.92158019415288E-4
33.64	3.85077097281119E-4
33.66	2.77451217720736E-4
33.68	-3.5150770318576E-4
33.7	-4.37275618364694E-4
33.72	1.37011063067271E-4
33.74	1.83976229574257E-4
33.76	-5.64760178991419E-4
33.78	-0.00125017361495949
33.8	-0.00127489073182856
33.82	-3.81233625052987E-4
33.84	0.00116203214182831
33.86	0.00247749839230694
33.88	0.00305923745930206
33.9	0.00292085048685611
33.92	0.00218048707041941
33.94	0.00117951087503601
33.96	-2.68678845469709E-5
33.98	-0.00190821697087432
34	-0.00396480028127589
34.02	-0.00461104654372954
34.04	-0.00376297139036457
34.06	-0.00300367391397491
34.08	-0.0026811818622123
34.1	-0.00179690700764378
34.12	-2.7768309832853E-4
34.14	0.00109946445162925
34.16	0.0021494143098163
34.18	0.00308690039409855
34.2	0.00356049428537203
34.22	0.00303457295807575
34.24	0.00169796493101751
34.26	1.01125453255239E-4
34.28	-0.00149775904328892
34.3	-0.00288903815869115
34.32	-0.0037098490205222
34.34	-0.00387166702286595
34.36	-0.00359362372816277
34.38	-0.00280223402717113
34.4	-0.0013731488699705
34.42	1.30150300094228E-4
34.44	0.00107072779483906
34.46	0.00161040281536785
34.48	0.00208959006358185
34.5	0.00228719415888866
34.52	0.00192588062770006
34.54	0.00140187475140352
34.56	0.00143934850843131
34.58	0.0020634650042202
34.6	0.00255420372093936
34.62	0.00257184692138554
34.64	0.00250453935201709
34.66	0.00267270283586557
34.68	0.00303879383713336
34.7	0.00344662225135764
34.72	0.00372140773407233
34.74	0.00378854470248889
34.76	0.00361708842126806
34.78	0.00293845870932158
34.8	0.00139672448687517
34.82	-6.69786466527364E-4
34.84	-0.00242344320755826
34.86	-0.00369505188612049
34.88	-0.00466741723620605
34.9	-0.00519224196273124
34.92	-0.0053307512531387
34.94	-0.00521370702711979
34.96	-0.00446345745190783
34.98	-0.00283353340258594
35	-0.00107366024338624
35.02	-3.36473673230524E-4
35.04	-5.7586101404181E-4
35.06	-7.28523027664492E-4
35.08	-5.51270530194044E-4
35.1	-5.04890907807109E-4
35.12	-5.68131239505265E-4
35.14	-5.25568899371149E-4
35.16	-5.3445616962099E-5
35.18	0.00121929299553922
35.2	0.00268541824789456
35.22	0.00351385734957654
35.24	0.00407845556277304
35.26	0.00471422530906701
35.28	0.00465303924265536
35.3	0.00339553478148772
35.32	0.00173826863676649
35.34	8.66849184294504E-4
35.36	8.53557259326237E-4
35.38	7.55039224333427E-4
35.4	2.7225685766234E-4
35.42	3.75870922857715E-5
35.44	3.10267831651287E-4
35.46	6.98906031670825E-4
35.48	7.29289810215678E-4
35.5	2.38890746850089E-4
35.52	-2.55764105643508E-4
35.54	-1.76783137602524E-4
35.56	6.45170987255891E-5
35.58	-1.73880495080605E-4
35.6	-4.42191764752688E-4
35.62	-4.65710543272634E-5
35.64	6.58515276615796E-4
35.66	0.00100453060451913
35.68	8.96418991597086E-4
35.7	4.5795755276613E-4
35.72	-2.50107345875502E-4
35.74	-0.00107636764417358
35.76	-0.001736545214846
35.78	-0.00201263605529022
35.8	-0.00187191761486175
35.82	-0.00153133626916576
35.84	-0.00162888399134378
35.86	-0.00261328635294752
35.88	-0.00392947750867829
35.9	-0.00464090179074942
35.92	-0.0042727803454257
35.94	-0.00292873992166822
35.96	-0.00146999710302217
35.98	-6.67163550802126E-4
36	1.33779292546161E-4
36.02	0.00178089038734808
36.04	0.00353484158184192
36.06	0.00448855720729084
36.08	0.00506933243091167
36.1	0.00572163306419335
36.12	0.00621384209356165
36.14	0.00640012528378534
36.16	0.0058827753136777
36.18	0.00410114842924559
36.2	0.00147717953371535
36.22	-0.00115864377779417
36.24	-0.00353527403970106
36.26	-0.00529704241955744
36.28	-0.0061489728425343
36.3	-0.00657959602747182
36.32	-0.00681282109870301
36.34	-0.00617520194954345
36.36	-0.0043313078797502
36.38	-0.00183841822095575
36.4	3.82399300860054E-4
36.42	0.0015949250344131
36.44	0.00199511041781126
36.46	0.00233651727972317
36.48	0.00251692851509432
36.5	0.00196607214175536
36.52	7.96490765118254E-4
36.54	-5.22381699483095E-4
36.56	-0.0014662679357341
36.58	-0.00164405751570525
36.6	-0.00154551688971641
36.62	-0.00210720590613847
36.64	-0.00348732420507125
36.66	-0.0050340879320404
36.68	-0.00603744460516707
36.7	-0.00616059327036688
36.72	-0.00534952035383524
36.74	-0.00369793139899267
36.76	-0.00162185945252191
36.78	2.37884862079814E-4
36.8	0.00148207396853266
36.82	0.00212288025835947
36.84	0.00227571891709382
36.86	0.0017443377599347
36.88	4.24540135360763E-4
36.9	-7.92871679966544E-4
36.92	-7.71231977135509E-4
36.94	1.94034606537574E-4
36.96	9.63164159836418E-4
36.98	0.00139198848453792
37	0.00205051133959372
37.02	0.00279895415125105
37.04	0.00308039557220411
37.06	0.00290427318406659
37.08	0.00250615107994988
37.1	0.0019472275774267
37.12	0.00133518671960269
37.14	7.31827237549004E-4
37.16	4.34290548557279E-4
37.18	0.00103333551702676
37.2	0.00223567004275871
37.22	0.00282856521184269
37.24	0.00215826597502391
37.26	6.45465840692593E-4
37.28	-6.23946748567133E-4
37.3	-9.26084985532775E-4
37.32	-0.00100039696430508
37.34	-0.00180199600710315
37.36	-0.00262205638666192
37.38	-0.00228159080830993
37.4	-0.00108691852593017
37.42	-1.71561984829808E-4
37.44	8.35398733067934E-5
37.46	1.31195785799599E-4
37.48	3.79027507240722E-4
37.5	6.95296968695881E-4
37.52	5.28085940815632E-4
37.54	-4.54623657144889E-4
37.56	-0.00170904162538028
37.58	-0.00239931008430286
37.6	-0.00255906718227001
37.62	-0.00262713295194801
37.64	-0.00241483725689035
37.66	-0.00164465646831611
37.68	-5.53235963127941E-4
37.7	4.026728874402E-4
37.72	6.3723207967693E-4
37.74	-6.2246524251147E-5
37.76	-9.47547210273458E-4
37.78	-0.00126278019049542
37.8	-0.00125201383280379
37.82	-0.00141182430402605
37.84	-0.00141202748478495
37.86	-3.616457550462E-4
37.88	0.00194844200901581
37.9	0.00440251666468116
37.92	0.00557218595293496
37.94	0.00525766173179062
37.96	0.00439522466211702
37.98	0.00354332205907374
38	0.00247041497890104
38.02	0.00117091225753344
38.04	5.67126409563469E-5
38.06	-6.92514284515983E-4
38.08	-9.75415145377213E-4
38.1	-5.06983126274034E-4
38.12	6.4932217023432E-4
38.14	0.00202145550157265
38.16	0.0032020725335477
38.18	0.00384134629341196
38.2	0.00393593232678507
38.22	0.00399947547285934
38.24	0.00404529050107673
38.26	0.00344068411758674
38.28	0.00210251583195997
38.3	5.11894461967906E-4
38.32	-9.85631484415714E-4
38.34	-0.00203002282569483
38.36	-0.00230037811229147
38.38	-0.00194457164624146
38.4	-0.0012815906471815
38.42	-5.03792730302151E-4
38.44	1.19888344955522E-4
38.46	5.01912831943103E-4
38.48	8.56234088253503E-4
38.5	0.00115133395329604
38.52	0.00120292962366604
38.54	0.00102017408370681
38.56	5.46827307139094E-4
38.58	-2.0714907541832E-4
38.6	-8.82989119478728E-4
38.62	-0.00128202660699286
38.64	-0.00173941499934748
38.66	-0.00250383248247901
38.68	-0.0032175993153545
38.7	-0.00352785833350399
38.72	-0.0035940252342554
38.74	-0.00353377536484884
38.76	-0.00314138067130227
38.78	-0.00238605758961227
38.8	-0.00153066918520165
38.82	-8.10028936187425E-4
38.84	-3.82333177344316E-4
38.86	-3.32700853502318E-4
38.88	-7.48386011442363E-4
38.9	-0.00182832889807646
38.92	-0.00321179892950305
38.94	-0.00383339355498387
38.96	-0.00331648549293221
38.98	-0.00227795263643884
39	-0.0011320484080674
39.02	1.54156197996808E-4
39.04	0.00165280303997205
39.06	0.00339430024373631
39.08	0.00507953805215434
39.1	0.00607824153844524
39.12	0.00618744449806401
39.14	0.0058466197232409
39.16	0.00535724935589642
39.18	0.00452575119591213
39.2	0.0031667157957001
39.22	0.00144545209369312
39.24	-3.20282605894892E-4
39.26	-0.00189049229437518
39.28	-0.00302246200980033
39.3	-0.0033620172358981
39.32	-0.00271311487384511
39.34	-0.00141656938837993
39.36	-2.27325599747806E-4
39.38	2.78994642665345E-4
39.4	1.40923142134534E-4
39.42	-1.90230737030711E-4
39.44	-4.90507707410965E-4
39.46	-9.57524183944335E-4
39.48	-0.00155101806973632
39.5	-0.00161163266209979
39.52	-7.82681399347383E-4
39.54	3.3392655702092E-4
39.56	0.00108397157960806
39.58	0.00116975066780085
39.6	5.97325344849635E-4
39.62	2.02922054089953E-4
39.64	4.25826270039332E-4
39.66	7.63837258337919E-4
39.68	0.00127344250393173
39.7	0.00139839560925978
39.72	3.00894519252016E-4
39.74	-1.54153084408445E-4
39.76	0.00161723717311427
39.78	0.00279171947928434
39.8	5.71210034618007E-5
39.82	-0.00401474582926212
39.84	-0.00371474342840786
39.86	4.17597929172678E-4
39.88	0.00237198667117249
39.9	-5.34032877966094E-5
39.92	-0.00342636591820513
39.94	-0.00359430971575597
[truncated: 502 more rows]
