# Supplementary material for: Differences of dynamic responses of single-pile and pile-group foundations in Meizoseismal areas
Source: PLoS One. 2026 Jul 24;21(7):e0354278. doi: 10.1371/journal.pone.0354278 (PMC13399318; doi:10.1371/journal.pone.0354278)
Supplement: S1 Supporting information — 1 Cross-sectional diagram of the physical model and the placement of instruments showing the soil layer boundaries and thicknesses. S2 Fig. 2 Production process of model pile. S3 Fig. 3 Fourier spectra under different seismic waves. S1 File. Model pile compressive strength. S2 File. Four different types of seismic waves. S3 File. Peak accelerations of different types of pile foundations. S4 File. Variations of acceleration amplification factors. S5 File. Time-history responses of acceleration on top of six piles. S6 File. Time-history curve of horizontal displacement of single pile, four piles, and six piles. S7 File. Peak values of horizontal displacements of pile tops. S8 File. Pile foundation bending moments. S9 File. Peak moments of pile bodies. S1 Table. (ZIP) [file pone.0354278.s001.zip › supporting information files(1)/S2 File. Four different types of seismic waves/fig4d El-Centro wave.csv]

Time	Acceleration
s	g
0	-3.76499621457809E-5
0.02	0.002189279738902
0.04	0.00534572321720986
0.06	0.0036976372994309
0.08	0.00169953903788984
0.1	0.00206492887264384
0.12	0.00219749273753411
0.14	0.00554487069607082
0.16	0.00733677350670198
0.18	0.00481851154327341
0.2	0.00248190115274051
0.22	-2.25502517692603E-4
0.24	5.59751182948124E-4
0.26	0.00677618902848745
0.28	0.0116763385236462
0.3	0.0116151765750422
0.32	0.00764353393702571
0.34	0.00365694597180659
0.36	0.00102526473850774
0.38	-0.00257304643179357
0.4	-0.00459003270523862
0.42	-0.00135443826178709
0.44	0.00644258949247837
0.46	0.0130944797029495
0.48	0.00958970683074125
0.5	-0.00558873775309734
0.52	-0.0196899240225144
0.54	-0.0197176306036756
0.56	-0.00283428393026257
0.58	0.0113062991087198
0.6	0.00856213093780457
0.62	0.0118673244471459
0.64	0.0210309927372319
0.66	0.0236802183382111
0.68	0.0199274315944246
0.7	0.00663596855557023
0.72	0.00405594446620273
0.74	0.00756768127041472
0.76	0.00105803631788085
0.78	-0.0066390558119543
0.8	-0.018772616563839
0.82	-0.0309630641134575
0.84	-0.0371176166974926
0.86	-0.039050248303189
0.88	-0.0446909461274652
0.9	-0.0579328189648652
0.92	-0.058173983322491
0.94	-0.0448851493254137
0.96	-0.035514031378648
0.98	-0.0271653275407304
1	-0.0247214109409694
1.02	-0.0373157390412794
1.04	-0.0483472449780509
1.06	-0.0560395382192585
1.08	-0.068478045558367
1.1	-0.0705868723457326
1.12	-0.0603464009621024
1.14	-0.0461429401512989
1.16	-0.0305381005858241
1.18	-0.0171687542762492
1.2	0.0168300546701729
1.22	0.0799713835931259
1.24	0.10259728783713
1.26	0.0657259227106383
1.28	0.0401292126677477
1.3	0.0231537430920734
1.32	-0.0031281665684134
1.34	-0.0173602569608197
1.36	-0.0353003101003545
1.38	-0.0554790176128565
1.4	-0.0750679728037424
1.42	-0.102802955321884
1.44	-0.126209165443875
1.46	-0.141472480535635
1.48	-0.128101622863118
1.5	-0.0866002322621544
1.52	-0.0626477436485645
1.54	-0.0631937540679147
1.56	-0.0645404817216222
1.58	-0.0592243511230161
1.6	-0.0600792580684174
1.62	-0.0758236401258294
1.64	-0.0654235185026291
1.66	0.0435688523800188
1.68	0.223107032730064
1.7	0.29085094480918
1.72	0.231068161520848
1.74	0.210495634427215
1.76	0.199364014486383
1.78	0.172886404398162
1.8	0.18532530151648
1.82	0.183066131002022
1.84	0.172650534777213
1.86	0.156088518501024
1.88	0.114133282593989
1.9	0.0838123452756504
1.92	0.0514553987829126
1.94	0.0102900348774814
1.96	-0.0294026892022669
1.98	-0.0713476488533405
2	-0.109136283522918
2.02	-0.147664583090542
2.04	-0.185816760616711
2.06	-0.221165889592414
2.08	-0.256905240913865
2.1	-0.284936461235725
2.12	-0.300819790675924
2.14	-0.315016653505913
2.16	-0.306270774168587
2.18	-0.238931523906102
2.2	-0.0804274012151538
2.22	0.19823573920842
2.24	0.349140729413005
2.26	0.227796069556424
2.28	0.159634914710002
2.3	0.14253952417379
2.32	0.0547089393569948
2.34	0.0269693346960846
2.36	-0.00917083646577671
2.38	-0.0532707746646917
2.4	-0.0766757534750362
2.42	-0.120762390023667
2.44	-0.148372672391638
2.46	0.0167945041649471
2.48	0.323276276425542
2.5	0.270956391170883
2.52	0.111756986473141
2.54	0.133411219485028
2.56	0.023700782429534
2.58	-0.00122639400351006
2.6	0.116392732243082
2.62	0.208725878536688
2.64	0.215396828644039
2.66	0.14600109231638
2.68	0.143543545952908
2.7	0.110394257836862
2.72	0.0743316067614488
2.74	0.0640273409516111
2.76	0.0236552839542484
2.78	0.00795450925890198
2.8	-0.0192554948211253
2.82	-0.0297607507700451
2.84	0.00534319864515854
2.86	0.0480420378927886
2.88	0.0839795153860807
2.9	0.0849533597740833
2.92	0.0534166283467593
2.94	0.0273076057616002
2.96	0.00702205317565416
2.98	-0.0227503400172206
3	-0.048629444641206
3.02	-0.0738212649328894
3.04	-0.0699225793238527
3.06	-2.23330786482825E-5
3.08	0.0379054005110336
3.1	-0.00938425363178338
3.12	-0.0388644733968535
3.14	-0.053939057486565
3.16	-0.0908570141226499
3.18	-0.111601653713736
3.2	-0.137451758114084
3.22	-0.118706610815721
3.24	-0.0299448263894286
3.26	-0.0149495614628521
3.28	-0.0740525078832168
3.3	-0.101403642891584
3.32	-0.131236056194958
3.34	-0.170261106871685
3.36	-0.110951804950921
3.38	0.0916647174161939
3.4	0.19444334179337
3.42	0.0776399055173279
3.44	0.0126553119294983
3.46	-0.0183009661192087
3.48	-0.0391350546191006
3.5	0.110067312324343
3.52	0.186216983154585
3.54	0.110596380795538
3.56	0.0871809016154929
3.58	0.0663976514096461
3.6	0.0242985970265741
3.62	0.00494560142832315
3.64	0.013935428048408
3.66	0.0564131682623656
3.68	0.0352765746809915
3.7	-0.00258497787681642
3.72	8.87010463535784E-4
3.74	-0.0310510063063393
3.76	-0.0528085729714827
3.78	-0.0701596719437149
3.8	-0.0749342153045334
3.82	-0.0236386873612037
3.84	0.013522164554083
3.86	0.0161350971844511
3.88	-0.0159387185306617
3.9	-0.0526122424778764
3.92	-0.0726063739744525
3.94	-0.109108457894438
3.96	-0.13879853945254
3.98	-0.165738634689694
4	-0.145962534494628
4.02	-0.0229296617464671
4.04	0.0398362348181138
4.06	-0.0185568609446398
4.08	-0.0251787844208352
4.1	0.0186502446252921
4.12	0.0193764305478221
4.14	-0.00614617955738206
4.16	-0.0311637167558482
4.18	-0.0483566263092284
4.2	-0.0711248570466568
4.22	-0.0949830998660991
4.24	-0.115571659410015
4.26	-0.139427290876793
4.28	-0.160747010652287
4.3	-0.175472223434503
4.32	-0.170777281518858
4.34	-0.160373316479484
4.36	-0.139211236931598
4.38	-0.00697401278629588
4.4	0.166232044965091
4.42	0.135983864791909
4.44	0.0356026878602566
4.46	0.0723423160614252
4.48	0.155486988895898
4.5	0.239375720156981
4.52	0.271884563067039
4.54	0.228266268527992
4.56	0.171949074652552
4.58	0.123834137649242
4.6	0.0747703123926087
4.62	0.0156466628181453
4.64	-0.0428390770846097
4.66	-0.101047358979392
4.68	-0.157371253789571
4.7	-0.133266915568232
4.72	0.012843114522617
4.74	0.0678791891497569
4.76	-0.0240806798608494
4.78	-0.0627738868675178
4.8	-0.0964589425407168
4.82	-0.156645437745762
4.84	-0.186670884765972
4.86	-0.235108967093975
4.88	-0.107916455883693
4.9	0.189930867472747
4.92	0.210489962508064
4.94	0.0962908019177353
4.96	0.111452883988708
4.98	0.0801106767670679
5	0.157174006334314
5.02	0.262067518924925
5.04	0.182309240463343
5.06	0.147335491099649
5.08	0.13675304820492
5.1	0.083785273243453
5.12	0.0669873882051613
5.14	0.0371921798476101
5.16	0.0508627507118263
5.18	0.118832679113673
5.2	0.125046160560792
5.22	0.100481218120312
5.24	0.0865217985597552
5.26	0.0478056466401169
5.28	0.00755185490200998
5.3	-0.0239989001773545
5.32	0.0333607025800293
5.34	0.153690191425364
5.36	0.0951966209339918
5.38	0.0139364026933514
5.4	0.021661444483951
5.42	-0.0457610807825394
5.44	-0.0773845536218147
5.46	-0.103332309805058
5.48	-0.125131249356621
5.5	-0.0592469463624274
5.52	-0.0221989481571351
5.54	-0.0176098210857602
5.56	-0.0477411437251085
5.58	-0.0887930206597783
5.6	-0.103926731407421
5.62	-0.138198799574193
5.64	-0.162151809013966
5.66	-0.183586005622179
5.68	-0.185784787222265
5.7	-0.116478449480607
5.72	-0.0343544449110096
5.74	-0.00320547200244097
5.76	-0.0244400970470603
5.78	-0.0462014479729534
5.8	-0.0404111439896744
5.82	-0.0150679914254011
5.84	0.0213008866208126
5.86	0.0276771833738157
5.88	0.0169586085843358
5.9	0.0251708496494906
5.92	0.0271816361291268
5.94	0.0147320183310567
5.96	3.97709732786943E-4
5.98	-0.0216912970836699
6	-0.0479885763661122
6.02	-0.0518073253393701
6.04	-0.0175807102520963
6.06	0.0285562272792219
6.08	0.0454032906587512
6.1	0.0171826458320808
6.12	-0.023311310869804
6.14	-0.0227502709936614
6.16	0.0123856820689555
6.18	0.016128737256268
6.2	-0.0127479205222662
6.22	-0.0261253531027791
6.24	-0.0409306810335254
6.26	-0.0416543154390771
6.28	-0.00416044185524128
6.3	0.0193638542904121
6.32	0.0178388058058495
6.34	0.00440115837661038
6.36	-0.00703651700175246
6.38	0.00389548058734285
6.4	0.0138679838275505
6.42	0.00998804197944737
6.44	0.00318848688185228
6.46	-0.00235855283415577
6.48	-0.00156530039391779
6.5	0.0149498535229967
6.52	0.0427332581234993
6.54	0.0481507657207671
6.56	0.0271476970637944
6.58	0.018176736108945
6.6	0.0178731097680728
6.62	0.0094659583878125
6.64	-0.00503060213743478
6.66	-0.0171142818900719
6.68	0.00502028096031155
6.7	0.0183923942602392
6.72	0.00115504112431096
6.74	0.0091657812615624
6.76	0.0137669124239206
6.78	0.00449834162716001
6.8	-8.97258972008039E-4
6.82	-0.0158427326971951
6.84	-0.0289614187433019
6.86	-0.0483260627784563
6.88	-0.0792585585227473
6.9	-0.0733038114983735
6.92	-0.00135743586473188
6.94	0.0443767875339079
6.96	0.0192468863273331
6.98	-0.00201115627470288
7	-0.011846884179372
7.02	-0.0018340247732713
7.04	0.0366391719173123
7.06	0.0544856681788051
7.08	0.0433457864595015
7.1	0.0164071711230112
7.12	-0.00813961560698536
7.14	-0.0233763895638633
7.16	-0.0403084018216651
7.18	-0.0374527435944439
7.2	-0.00359475922659002
7.22	0.0263106794719629
7.24	0.0244947364595427
7.26	0.0117607048439491
7.28	0.0161213236831429
7.3	0.0165208621365025
7.32	-2.64450207845421E-4
7.34	-0.0101958692780531
7.36	-0.0185975627731491
7.38	-0.0285634290733049
7.4	-0.0215867158263543
7.42	-0.00298812082563934
7.44	6.10176789654092E-4
7.46	-0.0242348146674248
7.48	-0.0516856827806691
7.5	-0.0483952122522066
7.52	-0.0130523695835316
7.54	0.00858061162896919
7.56	0.00747554136428469
7.58	0.00878851589163789
7.6	-0.00303349786068897
7.62	-0.0134464969790834
7.64	-0.0229910228682282
7.66	-0.0422364623138882
7.68	-0.0491071535165461
7.7	-0.0481704486479202
7.72	-0.0350610324354725
7.74	-0.0309205292109764
7.76	-0.054328966357542
7.78	-0.0553494343617961
7.8	-0.0261496216276817
7.82	-0.011970675008483
7.84	0.00982960782821805
7.86	0.0454474778764118
7.88	0.0472617496904502
7.9	0.0496577906333706
7.92	0.0591171432142706
7.94	0.0525965115975017
7.96	0.0537534891092779
7.98	0.0412040699683236
8	5.90164287588862E-5
8.02	-0.0177904848867158
8.04	0.0293946023804781
8.06	0.0689580469977827
8.08	0.055245863830436
8.1	0.0403529680889612
8.12	0.0342609163080995
8.14	0.0323239881298249
8.16	0.0289441652332635
8.18	0.0249450713159587
8.2	0.0251675813692775
8.22	0.0259271092625428
8.24	0.0319759868650048
8.26	0.0280040349532051
8.28	0.0121370577181901
8.3	-0.00329142451337866
8.32	-0.0219566130975265
8.34	-0.037559879481495
8.36	-0.0402022840728256
8.38	-0.0387104246771026
8.4	-0.0381131352231603
8.42	-0.0348438590692679
8.44	-0.0313156678155539
8.46	-0.0247820953084977
8.48	-0.0144197619340388
8.5	-0.0137419660720011
8.52	-0.0224181325003167
8.54	0.0144831648300524
8.56	0.109235241924882
8.58	0.156756801534504
8.6	0.139840272489058
8.62	0.122958542083145
8.64	0.101624781352972
8.66	0.0813829550115053
8.68	0.0609077034131936
8.7	0.0366276407090498
8.72	0.018413279299436
8.74	-0.00359500123681937
8.76	-0.0165650720226106
8.78	-0.0115862166551597
8.8	-2.58751863869869E-4
8.82	-0.00608766805718431
8.84	-0.0337940060745794
8.86	-0.0413144077468327
8.88	-0.0296085719535843
8.9	-0.0499598836343362
8.92	-0.0895957189416403
8.94	-0.118310996837158
8.96	-0.15242801893944
8.98	-0.189263694918689
9	-0.0851383809580628
9.02	0.121169197756683
9.04	0.0889381029393753
9.06	-0.013523028351592
9.08	0.0456680907238505
9.1	0.0699763009384755
9.12	0.0664800980093719
9.14	0.048819343484564
9.16	0.0394999768421998
9.18	0.0371066869235264
9.2	-0.0304467804614259
9.22	-0.0829114424942298
9.24	-0.145371460650443
9.26	-0.179251973558082
9.28	-0.095298829585023
9.3	-0.0293620336268865
9.32	-0.045595272967581
9.34	-0.0222003909120604
9.36	0.0329073350538644
9.38	0.0582573929725154
9.4	0.0951225768755814
9.42	0.118520176679472
9.44	0.102157821533347
9.46	0.0562381109848877
9.48	0.00129411548051247
9.5	-0.0393456077077364
9.52	-0.0933899797196592
9.54	-0.157612534468298
9.56	-0.130338574791644
9.58	0.00786669413467294
9.6	0.0389022533845879
9.62	-0.017953155783609
9.64	-0.0082030098310625
9.66	-0.0339361387025543
9.68	-0.077649693889195
9.7	-0.0639520285034939
9.72	0.0279090137742327
9.74	0.0880990784622605
9.76	0.0144963150087205
9.78	-0.00937191123438472
9.8	0.00280393069832592
9.82	-0.0317191013795395
9.84	-0.0472431689153793
9.86	-0.0730137667846927
9.88	-0.0883610994620659
9.9	-0.0789347196239007
9.92	-0.0539875620138148
9.94	-0.0115957069420456
9.96	0.00428611260029096
9.98	0.0105253809088939
10	0.0462652862325405
10.02	0.0549983976051832
10.04	-2.10082444711017E-4
10.06	-0.0398204304210684
10.08	-0.0420538731307182
10.1	-0.0140547154572958
10.12	0.018100052039944
10.14	0.00579347837064579
10.16	0.013002882872175
10.18	0.0404782147610097
10.2	0.0437794996117855
10.22	0.0366155402602416
10.24	0.0185732250123242
10.26	-0.00194306229917848
10.28	-0.0329948496980945
10.3	-0.0697769443750434
10.32	-0.0994140699221648
10.34	-0.108218704430051
10.36	-0.0602706857850724
10.38	0.0113750602338293
10.4	0.0516027830010755
10.42	0.0421849276523841
10.44	0.0355383087624777
10.46	0.0973379555964114
10.48	0.116141577046274
10.5	0.0485742680357099
10.52	0.0099639660680709
10.54	-0.0169903799371342
10.56	-0.0469567377181394
10.58	-0.0481675365197371
10.6	-0.034136150884679
10.62	-1.01149697625846E-4
10.64	0.0197171471133489
10.66	0.0256049945225214
10.68	0.0350803713698243
10.7	0.0279727117245239
10.72	0.0378334259029104
10.74	0.06244548574426
10.76	0.0763758808875441
10.78	0.0756361937157698
10.8	0.0416038832235379
10.82	0.00837861130289957
10.84	-0.0116998874710828
10.86	-0.0228925911427956
10.88	-0.00514193224862664
10.9	0.00114585053859759
10.92	0.0154501619829468
10.94	0.0380452558795631
10.96	-0.00178523257616169
10.98	-0.0376089980301722
11	-0.051819157552712
11.02	-0.0841966856892756
11.04	-0.0708237981796514
11.06	-0.019209882778204
11.08	0.0229179960275001
11.1	0.0468956497305542
11.12	0.0358307131776215
11.14	0.00847845745465551
11.16	-0.00966621054588049
11.18	-0.0295800575515061
11.2	-0.0448101526585666
11.22	-0.0234652268991295
11.24	0.0272945138170021
11.26	0.0577232342352758
11.28	0.0635673371867671
11.3	0.0621610894651889
11.32	0.0466489809648163
11.34	0.0352033205966185
11.36	0.026642504496169
11.38	0.0132069425721733
11.4	0.018798604840544
11.42	0.043475776367922
11.44	0.0616088566441495
11.46	0.0819385278813532
11.48	0.0997327676610665
11.5	0.0701716546569857
11.52	0.0399411290249694
11.54	0.0330241849447007
11.56	0.0136727428030656
11.58	0.00376703378998094
11.6	-0.0116721959370818
11.62	-0.0370839923212229
11.64	-0.0551027790088547
11.66	-0.0765589122545943
11.68	-0.0925764013174021
11.7	-0.10503768777527
11.72	-0.11906251154954
11.74	-0.127998158750512
11.76	-0.130489595151735
11.78	-0.131683472649425
11.8	-0.134613874790423
11.82	-0.144383402295738
11.84	-0.16831234173576
11.86	-0.191611405604871
11.88	-0.179167792066471
11.9	-0.0940066056683728
11.92	0.00958389212022234
11.94	0.0632535723607484
11.96	0.0921853065739445
11.98	0.080759552346
12	0.0743615862043997
12.02	0.121298240945422
12.04	0.135825647865566
12.06	0.120179798353331
12.08	0.102853659750955
12.1	0.0793249209106835
12.12	0.0709215768347955
12.14	0.0730364413796214
12.16	0.0804595077113706
12.18	0.0796861430219779
12.2	0.0746758415461627
12.22	0.0752625018160304
12.24	0.0729459516045845
12.26	0.0634679652844865
12.28	0.0221437864151617
12.3	-0.0369187801996554
12.32	-0.0538567056126412
12.34	-0.0504512689917692
12.36	-0.0669897050053499
12.38	-0.0528696162427475
12.4	-0.0325607293048484
12.42	-0.0642201731158157
12.44	-0.0778196444878211
12.46	-0.0577155997851392
12.48	-0.0410597059227648
12.5	-0.0230769698164825
12.52	-0.0309093662735024
12.54	-0.0536158184152054
12.56	-0.0464780650484275
12.58	-0.0328399472788389
12.6	-0.0397718204758372
12.62	-0.0285450266310256
12.64	-0.00424554290524745
12.66	-7.28718862013478E-4
12.68	0.00838693977081653
12.7	0.0102644118029158
12.72	-0.00580008329346707
12.74	-0.0110667672274831
12.76	-0.00481972985691553
12.78	0.0181300125779635
12.8	0.0339133205325736
12.82	0.018364354017846
12.84	-0.0070892726947419
12.86	-0.033882991550774
12.88	-0.052328371774247
12.9	-0.0519555371745999
12.92	-0.0486211408710104
12.94	-0.0479029103623186
12.96	-0.0357747393988269
12.98	-0.0170374809131393
13	-0.013336649294563
13.02	-0.0260588457326933
13.04	-0.039461907459394
13.06	-0.0490909224466559
13.08	-0.0530989532866311
13.1	-0.0579718196771395
13.12	-0.0715434269981478
13.14	-0.0786080296212227
13.16	-0.063748818703463
13.18	-0.0143340574163421
13.2	0.0319727946542548
13.22	0.0406563910894151
13.24	0.0539344429459005
13.26	0.0632865364489588
13.28	0.0505160670527243
13.3	0.0400610739408789
13.32	0.0278273017507279
13.34	-0.00729732704167919
13.36	-0.029474175087902
13.38	0.0360212835874877
13.4	0.0721697282996236
13.42	0.00912707243794444
13.44	-0.0211661881918572
13.46	-0.0239469185982435
13.48	0.0157780384361821
13.5	0.103205563835417
13.52	0.0996291374681108
13.54	0.0271576016685119
13.56	-0.00180354349758407
13.58	0.00359296268057919
13.6	0.0169513481079835
13.62	0.040672798237951
13.64	0.0434300830182772
13.66	0.0319212797203999
13.68	0.0311271947853864
13.7	0.0212934578717024
13.72	0.00623269820340666
13.74	1.24249180316804E-4
13.76	-0.0123107737585754
13.78	-0.0308166363945015
13.8	-0.0508409809019583
13.82	-0.0919344476120155
13.84	-0.0855829157882566
13.86	0.00967105956956458
13.88	0.0860125523591108
13.9	0.112276666465216
13.92	0.100110383710827
13.94	0.0637501855007699
13.96	0.0489222736707768
13.98	0.0253097511189293
14	0.002261706816498
14.02	-0.00682766762437683
14.04	-0.0292243228737483
14.06	-0.0369413502303789
14.08	0.00937791874717257
14.1	0.0645662569663661
14.12	0.0576768120303501
14.14	0.0548790247124508
14.16	0.0580274093803002
14.18	0.015570510823189
14.2	-0.0290930055009958
14.22	-0.0821352628329935
14.24	-0.112799381535623
14.26	-0.130494145939558
14.28	-0.147711360452368
14.3	-0.100659491788295
14.32	-0.0427975537021085
14.34	0.00616328991008689
14.36	0.0403288105896769
14.38	0.0289886286990495
14.4	0.00394890084692272
14.42	-0.0263399783489638
14.44	-0.0438238389276243
14.46	-0.0273119771010129
14.48	0.0150742939846315
14.5	0.0331866735384149
14.52	0.02588973470914
14.54	0.0177605379143164
14.56	0.00718531656189007
14.58	0.0259197704525865
14.6	0.0402005161478401
14.62	0.0459816462591076
14.64	0.0713342312470019
14.66	0.0807670012181694
14.68	0.0606152755784418
14.7	0.0252213448437211
14.72	0.00811147235614091
14.74	-2.35571965090472E-4
14.76	-0.0122141070896504
14.78	-0.00998891631055382
14.8	-0.0215162582571052
14.82	-0.0319846830455297
14.84	0.00991265234293513
14.86	0.0698197013912597
14.88	0.0697311173736421
14.9	0.0221821899402953
14.92	-0.00673140668935684
14.94	-0.0297724987833822
14.96	-0.0416241335569218
14.98	-0.00868318111341518
15	0.0221160966602531
15.02	0.0262632820493694
15.04	0.00474878826577517
15.06	-0.0338023454608704
15.08	-0.0575281432872371
15.1	-0.0712972172310368
15.12	-0.0541071484146931
15.14	-0.00771227340204613
15.16	0.0229715183802958
15.18	0.0380197465703816
15.2	0.0371454646753395
15.22	0.0259969436280627
15.24	0.0152489680028564
15.26	-0.00596469523066963
15.28	-0.0152671846556062
15.3	0.013503251071274
15.32	0.0452809546021147
15.34	0.054539734773251
15.36	0.0441506913821375
15.38	0.0167848023168493
15.4	-0.00407978345054058
15.42	-0.00804187307478946
15.44	0.00643137597814155
15.46	0.00694774304487073
15.48	-0.0244703382857897
15.5	-0.0443106238988427
15.52	-0.0529479597476888
15.54	-0.04785132742524
15.56	-0.0273094050636825
15.58	-0.0267828361935814
15.6	-0.0428406620303251
15.62	-0.0608971061084328
15.64	-0.0499275807243552
15.66	0.0087687585673436
15.68	0.0567020053577146
15.7	0.0790151090878813
15.72	0.0853114672408296
15.74	0.0461520311506955
15.76	0.0152723922483547
15.78	0.0080065726028081
15.8	-0.00224490801605998
15.82	0.0257214330683814
15.84	0.0585090855019807
15.86	0.0600052886753821
15.88	0.0411200985032876
15.9	0.0151723246561019
15.92	-5.69990857329764E-5
15.94	-0.0116512548366381
15.96	-0.00166965859471521
15.98	0.01720197053155
16	0.0247198371044048
16.02	0.040763441939896
16.04	0.0393980258031874
16.06	0.00705030414708221
16.08	-0.018259899053785
16.1	-0.0348746276921034
16.12	-0.0534509196454716
16.14	-0.059118340485977
16.16	-0.0490443579526352
16.18	-0.015232196037508
16.2	0.041165496409434
16.22	0.0886085198126457
16.24	0.079422877359525
16.26	0.0344391234890534
16.28	0.0130423647236345
16.3	-0.0122703606317683
16.32	-0.0386856015872397
16.34	-0.0262898902649118
16.36	-0.00745945709622469
16.38	-0.0242195981984872
16.4	-0.0351626884572828
16.42	-0.014368648218351
16.44	-0.011617001767975
16.46	-0.0131859570663934
16.48	-0.00360058561231871
16.5	0.00876268949462517
16.52	0.0316209293718116
16.54	0.0446295749904098
16.56	0.0391616841470004
16.58	0.016903182061662
16.6	-0.00442047973033002
16.62	-0.00642337214747018
16.64	0.0145175517697681
16.66	0.0390782460169068
16.68	0.0392124753600941
16.7	0.0366452957478751
16.72	0.0297508288754015
16.74	0.0169553890965526
16.76	0.0194674676029579
16.78	0.0154511359033668
16.8	0.00494154861063905
16.82	0.00486612934222428
16.84	0.0172614091480913
16.86	0.0151494811909782
16.88	-0.0191217156471607
16.9	-0.0498493450812677
16.92	-0.0787045890938306
16.94	-0.0973866791520985
16.96	-0.0814430788198678
16.98	-0.060360857122044
17	-0.0330441928175609
17.02	0.0014543944678881
17.04	0.0198879853757794
17.06	0.0296813646307339
17.08	0.0258999159781468
17.1	0.010381091493848
17.12	7.40269654298879E-4
17.14	-0.00977065895556472
17.16	-0.0113175982973171
17.18	0.00904074923209455
17.2	0.0309014723172264
17.22	0.0485197779324539
17.24	0.0689203267601273
17.26	0.0766503330953303
17.28	0.0616810192925785
17.3	0.0406628888297153
17.32	0.0247724186659778
17.34	0.0075774427170867
17.36	0.00194719989371304
17.38	0.0201254718810367
17.4	0.0406498692667084
17.42	0.0468142934409109
17.44	0.0386720931929628
17.46	0.0268008251095868
17.48	0.0279071073339421
17.5	0.0404953126630433
17.52	0.0465798426991205
17.54	0.0400236467466133
17.56	0.0318912348343394
17.58	0.0237511131915168
17.6	0.0163304031476468
17.62	0.0112879017828293
17.64	0.00208319956058517
17.66	-0.0219504775431582
17.68	-0.0679732541521549
17.7	-0.0998083749560154
17.72	-0.0960865440530673
17.74	-0.0846964021823965
17.76	-0.0684449584609861
17.78	-0.0344674118044425
17.8	0.0017125426595876
17.82	0.0120883201295914
17.84	0.00945649588945886
17.86	0.00310278150267675
17.88	-0.0105013453497091
17.9	-0.0122198537481395
17.92	-0.0139067231103612
17.94	-0.0217323322835355
17.96	-0.0203068110469159
17.98	-0.00408892573812537
18	0.0134824549100949
18.02	0.00892912666101435
18.04	-0.00868827843495158
18.06	-0.0168248123215829
18.08	-0.0111043668972186
18.1	0.00494648696962375
18.12	0.0235712723288332
18.14	0.0206963626679952
18.16	-0.00450579283251567
18.18	-0.0190912926004138
18.2	-0.00800666694488258
18.22	0.0181646562387207
18.24	0.0363971016495767
18.26	0.0288529290133226
18.28	0.00676967498877786
18.3	-0.00345120421845115
18.32	-0.00264746266709755
18.34	-0.0053625900212946
18.36	-0.00716835915556134
18.38	-0.00834081281103808
18.4	-0.012583858621162
18.42	-0.0162507638341099
18.44	-0.0203477506420374
18.46	-0.0241910698852464
18.48	-0.0277623232067966
18.5	-0.0315721168233249
18.52	-0.0349078740495887
18.54	-0.0398444363799665
18.56	-0.0429004147194738
18.58	-0.0331390426567849
18.6	-0.013395786330722
18.62	0.00281353091870055
18.64	0.0173421226960088
18.66	0.0191665461388304
18.68	-0.00165718323395437
18.7	7.5666539771473E-4
18.72	0.0412500080060445
18.74	0.0693155117476159
18.76	0.0711913438844517
18.78	0.0576373069027333
18.8	0.0300107040680706
18.82	-0.00704911077321779
18.84	-0.0365577835677171
18.86	-0.027959222527803
18.88	0.00444329360352465
18.9	0.0160248969127509
18.92	0.0137646680951696
18.94	0.0268490898064172
18.96	0.0469188660310138
18.98	0.0462690585500494
19	0.0133749280317557
19.02	-0.0163264704092935
19.04	-0.0178578072566805
19.06	-0.0180195083789692
19.08	-0.0231051992454293
19.1	-0.0295146637113921
19.12	-0.0387385370622565
19.14	-0.0354219143767007
19.16	-0.0100112160866809
19.18	0.0261093960494051
19.2	0.0413134726744748
19.22	0.0302673703403756
19.24	0.0249443897690027
19.26	0.029399970010286
19.28	0.027727266008164
19.3	0.0176640584250583
19.32	-0.00339096474486869
19.34	-0.0283531557112835
19.36	-0.0463217597239283
19.38	-0.0454490629233596
19.4	-0.0244512795387801
19.42	-0.00721804372010423
19.44	0.00666778310333471
19.46	0.0223818766051086
19.48	0.0307640409832974
19.5	0.0278777511927662
19.52	0.00250976332918198
19.54	-0.0260420662436187
19.56	-0.0467927692033947
19.58	-0.0617464876967098
19.6	-0.0411261890940962
19.62	-0.00537153948456364
19.64	0.0107581097521353
19.66	0.0202289219097556
19.68	0.0307292766922002
19.7	0.0365362290610573
19.72	0.0361242676074573
19.74	0.0368092873355677
19.76	0.0401133568606155
19.78	0.0438590687693652
19.8	0.0427745202395416
19.82	0.0331770972762134
19.84	0.0296248109398265
19.86	0.0236659577450852
19.88	0.00391513878289384
19.9	-0.0106641103119478
19.92	-0.0143677799133034
19.94	-0.00804329953179215
19.96	0.0029255263653488
19.98	0.0080408873662819
20	-5.01036637926672E-4
20.02	-0.0297059624694436
20.04	-0.06024376921903
20.06	-0.0792661883818292
20.08	-0.086164820549461
20.1	-0.080698786695561
20.12	-0.0740698701315765
20.14	-0.0602968631214736
20.16	-0.0391552862191454
20.18	-0.0144437011028483
20.2	0.0185145342378313
20.22	0.0414471213748949
20.24	0.0469265303724526
20.26	0.0487965084688332
20.28	0.0433448557754425
20.3	0.0325571833509193
20.32	0.0193634036312608
20.34	-0.00922283298999947
20.36	-0.0386673449815688
20.38	-0.0564528911001519
20.4	-0.0625904972283542
20.42	-0.0444005391080983
20.44	-0.0189900023481412
20.46	-0.003338104576471
20.48	0.0149484124947613
20.5	0.037497460811362
20.52	0.0429737703324901
20.54	0.0142319437943174
20.56	-0.0163849120238944
20.58	-0.0349332636802212
20.6	-0.0600644066634303
20.62	-0.0668164406398556
20.64	-0.0507844129037277
20.66	-0.030200584969983
20.68	-0.00425526601265109
20.7	0.021294971899992
20.72	0.0453929585865963
20.74	0.0669896942315244
20.76	0.0831211336513458
20.78	0.0942012771488285
20.8	0.0836178795864539
20.82	0.0506820729127748
20.84	0.0149300458022156
20.86	-0.0254711689967487
20.88	-0.0553297697444798
20.9	-0.0679598269106977
20.92	-0.0665084925988102
20.94	-0.0392087631792412
20.96	-0.0266642271796692
20.98	-0.0317112765482986
21	-0.0164040991307106
21.02	0.00659502821804821
21.04	0.0241294168111546
21.06	0.0183152419139936
21.08	-0.00390891008353598
21.1	-0.0181462308984661
21.12	-0.0337774345069085
21.14	-0.0482437461113061
21.16	-0.0558321930957773
21.18	-0.0491051636597192
21.2	-0.0215682748372723
21.22	1.44897714939933E-4
21.24	0.0143842710385883
21.26	0.0312885132863835
21.28	0.0377180279243655
21.3	0.0439626083209869
21.32	0.0529434121629758
21.34	0.0546858522068353
21.36	0.0482237218391408
21.38	0.0336394605354863
21.4	0.0224244700779029
21.42	0.0159565752568098
21.44	0.0129328042024982
21.46	0.0124971207450542
21.48	0.00657737597024046
21.5	-5.08909904379124E-4
21.52	-0.00665636174750289
21.54	-0.00849930899719122
21.56	6.64351443939777E-4
21.58	0.0125375687321099
21.6	0.0220260224463334
21.62	0.032396023171531
21.64	0.0359853548887698
21.66	0.0277898264097785
21.68	0.0219124457037588
21.7	0.0268494942605624
21.72	0.0361178863658171
21.74	0.0443134231442605
21.76	0.0508495349078318
21.78	0.0527124063408468
21.8	0.0423860482963792
21.82	0.0166530055978421
21.84	-0.0225651907895785
21.86	-0.0535903843227287
21.88	-0.0658300645785414
21.9	-0.0763302788708759
21.92	-0.070969716146785
21.94	-0.0499894163603054
21.96	-0.0426063222937055
21.98	-0.0426749189541546
22	-0.0406190761293404
22.02	-0.0305120914621494
22.04	0.00131030122022053
22.06	0.0355565184121645
22.08	0.047249184759301
22.1	0.0385801311371515
22.12	0.0114762225804571
22.14	-0.0146472414720228
22.16	-0.030830412975089
22.18	-0.0522254260485305
22.2	-0.0580817973588471
22.22	-0.0404671678561847
22.24	-0.0246564940443158
22.26	-0.0134673696897124
22.28	-0.00105730024733817
22.3	0.00286150189706464
22.32	-0.0044964466191205
22.34	-0.0100260847030652
22.36	-0.0133440728840997
22.38	-0.0157974611159713
22.4	-0.0103280382812012
22.42	-0.00487563118774982
22.44	-0.00165957073602855
22.46	0.00290491784115474
22.48	0.00191625719358048
22.5	-0.00133746391968103
22.52	0.00255943199576996
22.54	0.0146520096979461
22.56	0.029147598790315
22.58	0.0437834647843443
22.6	0.0588211586201948
22.62	0.0579156521497011
22.64	0.0230342676318313
22.66	-0.0152863336597081
22.68	-0.0284838102219623
22.7	-0.0442417524554759
22.72	-0.0599062148330236
22.74	-0.0535428283836608
22.76	-0.0386688927623348
22.78	-0.0307157509358302
22.8	-0.0310359018402033
22.82	-0.0282013522968042
22.84	-0.022442543357669
22.86	-0.0115681964460087
22.88	0.00969539611863036
22.9	0.0311383557707191
22.92	0.0413553429551012
22.94	0.0330877865632494
22.96	0.0254061491394319
22.98	0.0255561550664188
23	0.0215454300899998
23.02	0.0238331783082801
23.04	0.0302847305447261
23.06	0.0329869365948805
23.08	0.0315083355194783
23.1	0.0219641223052666
23.12	0.00661891796630252
23.14	-0.0158451126945508
23.16	-0.0304470331366226
23.18	-0.0236178420979354
23.2	-0.0167302494725791
23.22	-0.0175321135818544
23.24	-0.0157282350117348
23.26	-0.0140455303904507
23.28	-0.0133063885822477
23.3	-0.0103909112581257
23.32	-0.00178285488911033
23.34	0.0143072153383102
23.36	0.0297959708471457
23.38	0.0413456565635928
23.4	0.0398102081530655
23.42	0.0200890030806715
23.44	0.0043336915563983
23.46	-0.0075256871995773
23.48	-0.0224840463064677
23.5	-0.0260141508558627
23.52	-0.0224517175702034
23.54	-0.0197638460466943
23.56	-0.0103260088041053
23.58	0.00720233621875867
23.6	0.0227134299840372
23.62	0.0166319906773113
23.64	-0.0180059035270883
23.66	-0.0409264105694309
23.68	-0.0304168939955174
23.7	-0.0097473981429706
23.72	0.0106727281111447
23.74	0.0172320178751955
23.76	0.00285608255690903
23.78	-0.0157585429530247
23.8	-0.0292232415066403
23.82	-0.0425950688409279
23.84	-0.0555117748986885
23.86	-0.0470047594178907
23.88	-0.0101246709861283
23.9	0.0228586289993087
23.92	0.0436602224846643
23.94	0.0471481785843018
23.96	0.017631390737371
23.98	-0.00858370791861238
24	-0.0279890627127789
24.02	-0.036084572230136
24.04	-0.010174641605177
24.06	0.00726408683620184
24.08	0.0209142143773871
24.1	0.0467155459964746
24.12	0.0630294463299314
24.14	0.0726781687760668
24.16	0.0520263439478898
24.18	0.00475209735080068
24.2	-0.0318862521583192
24.22	-0.0677437553727318
24.24	-0.10272762952638
24.26	-0.11576898720483
24.28	-0.0916777550212998
24.3	-0.034248084102377
24.32	0.0159872866593789
24.34	0.0587710976947796
24.36	0.109494548245033
24.38	0.1226727941203
24.4	0.0808423040390054
24.42	0.0348500455078703
24.44	4.61036152838242E-4
24.46	-0.0414744052449996
24.48	-0.0599286385746171
24.5	-0.040566622355615
24.52	-0.020557297847635
24.54	-0.0154129419509636
24.56	-0.0261747256988643
24.58	-0.0454522193966965
24.6	-0.0595375331757743
24.62	-0.0638545897967425
24.64	-0.0541454415961438
24.66	-0.0511368033683439
24.68	-0.0594124952669542
24.7	-0.057389224753396
24.72	-0.0521792838378435
24.74	-0.0341562567157632
24.76	0.0032695808707486
24.78	0.0284022188598197
24.8	0.0363079105984716
24.82	0.0411740459222442
24.84	0.0409727466896399
24.86	0.0442439614137004
24.88	0.0599556645188466
24.9	0.0745924351433082
24.92	0.0790250032518662
24.94	0.081532171824236
24.96	0.0766111505311679
24.98	0.0447320117620168
25	-7.19224810730424E-5
25.02	-0.0325322825796673
25.04	-0.054335804896374
25.06	-0.0574491586226985
25.08	-0.0361045871808722
25.1	-0.0181642484281653
25.12	-0.020247902746275
25.14	-0.0418626512948901
25.16	-0.067892628193092
25.18	-0.0622923723404737
25.2	-0.0289118260943628
25.22	-0.00475110428953519
25.24	0.00433561095390563
25.26	0.00767948287377769
25.28	0.0160594069318175
25.3	0.038784729509226
25.32	0.0508158717775526
25.34	0.0495701831546822
25.36	0.0612801468007365
25.38	0.0755984709526633
25.4	0.0579626917919134
25.42	0.00220092697759089
25.44	-0.0427529092597836
25.46	-0.06593418853836
25.48	-0.0828979840535843
25.5	-0.0732870024780131
25.52	-0.0492770278041263
25.54	-0.0391764241498423
25.56	-0.0485347115901941
25.58	-0.0628117435215282
25.6	-0.0714065193783761
25.62	-0.0804300970838454
25.64	-0.0858124983582139
25.66	-0.0846057552417147
25.68	-0.0765162102032849
25.7	-0.0484956289942205
25.72	0.0102500936107841
25.74	0.0770038057872467
25.76	0.13462218530555
25.78	0.153879916097715
25.8	0.0946025653063274
25.82	0.0259504040842534
25.84	-0.020225011383913
25.86	-0.0729203655878673
25.88	-0.0761846961133431
25.9	-0.036555306864123
25.92	-0.00252173058979465
25.94	0.0317602669546271
25.96	0.0569822147726924
25.98	0.0468797976824512
26	0.00649008696022313
26.02	-0.0265237645437782
26.04	-0.0647335793531355
26.06	-0.106583258002205
26.08	-0.103621048995929
26.1	-0.0866414082674401
26.12	-0.0719406864578023
26.14	-0.0460458262870338
26.16	-0.0318346491334091
26.18	-0.0143150654532197
26.2	0.0183739598044976
26.22	0.0611613276427937
26.24	0.104215930642425
26.26	0.142755690717683
26.28	0.164959323458099
26.3	0.144353530363487
26.32	0.122919412033867
26.34	0.10716829216346
26.36	0.0722201915564955
26.38	0.0545042924054308
26.4	0.0494590024709162
26.42	0.0399508825036734
26.44	0.0285869064743879
26.46	0.0163370249105093
26.48	0.0130051040112147
26.5	0.010281163807551
26.52	0.00398176781243529
26.54	-0.00288712602086635
26.56	-0.00712300204798917
26.58	-0.00127487540027056
26.6	0.00681391730360572
26.62	0.00833408013716884
26.64	0.00491341623054472
26.66	-7.59782453505723E-4
26.68	-0.010152583657054
26.7	-0.0242972595752372
26.72	-0.0371275108170876
26.74	-0.0481600940958188
26.76	-0.0562340170275049
26.78	-0.0516974801868225
26.8	-0.0353336498126175
26.82	-0.0149724446380304
26.84	0.00371660347334635
26.86	0.0132381541808256
26.88	0.0136112099474411
26.9	0.0146129149289829
26.92	0.0201200487181854
26.94	0.0288158147792201
26.96	0.0247974985705665
26.98	-9.48316653523924E-4
27	-0.0173514546913369
27.02	-0.0199471951421895
27.04	-0.0232109812545133
27.06	-0.0166813107797414
27.08	-0.00261972396211332
27.1	0.0139450759506157
27.12	0.024938752160959
27.14	0.0276501018364515
27.16	0.0247794045639438
27.18	0.0144351436104155
27.2	0.0120925217018427
27.22	0.0185617379486465
27.24	0.0231400944021896
27.26	0.0262018508208165
27.28	0.028676692660934
27.3	0.0271029905533743
27.32	0.0180978962642822
27.34	0.0142241405793869
27.36	0.0216650817766403
27.38	0.0306672393152925
27.4	0.0354695874150771
27.42	0.0377440724567942
27.44	0.0432088567445029
27.46	0.0416000619394631
27.48	0.0265539962382895
27.5	0.0117189235190361
27.52	-0.00242174962422951
27.54	-0.0104373401774578
27.56	-0.00291605493911195
27.58	0.00651260660794555
27.6	0.00846568998893739
27.62	0.0101584410544955
27.64	0.0147552882477589
27.66	0.0204872367247972
27.68	0.030350991943495
27.7	0.0394983597996118
27.72	0.0394658474842085
27.74	0.0304774721539303
27.76	0.0207927384074938
27.78	0.012815447775832
27.8	2.72547928289017E-4
27.82	-0.0154920525411173
27.84	-0.0332171331982983
27.86	-0.0458083568660486
27.88	-0.0475364774439849
27.9	-0.0434405294574956
27.92	-0.0304141401356848
27.94	-0.0100776971351386
27.96	0.00446808343435107
27.98	0.0115404427880957
28	0.0179784143835217
28.02	0.0153778455240771
28.04	0.00183414718671757
28.06	-0.00676833436849727
28.08	-0.0128247172543075
28.1	-0.0224132302958159
28.12	-0.0315090810734357
28.14	-0.0403272651849732
28.16	-0.0439271879175114
28.18	-0.0356042454881688
28.2	-0.0172716355896966
28.22	0.00134711281564931
28.24	0.0186842367945195
28.26	0.0284327395485439
28.28	0.016515560027813
28.3	-0.00112426568910169
28.32	-0.013464290625942
28.34	-0.0285116621690151
28.36	-0.0366203605843249
28.38	-0.0289156889275118
28.4	-0.0152691994540704
28.42	-0.0091212086937875
28.44	-0.00497998174148159
28.46	-1.31937720341886E-5
28.48	-7.78035713717865E-4
28.5	5.61017904447452E-5
28.52	0.00278330413369446
28.54	0.00655719571091284
28.56	0.0129692200074478
28.58	0.0109356177460439
28.6	2.36902059189467E-4
28.62	-0.00616438158357215
28.64	-0.00109865389526761
28.66	0.0125603370324259
28.68	0.0250000300530755
28.7	0.0330287212536409
28.72	0.0311629030641748
28.74	0.0149795472420324
28.76	0.00108037523387481
28.78	-0.0117053772381094
28.8	-0.0310411921168767
28.82	-0.0436302441454383
28.84	-0.0486928710418619
28.86	-0.047593972805255
28.88	-0.0417320762616203
28.9	-0.0328895593965753
28.92	-0.0181417249378036
28.94	-0.0096503153377862
28.96	-0.00681843637070494
28.98	0.00114426607349338
29	0.00812846837592721
29.02	0.011957688816254
29.04	0.011629482882411
29.06	0.00797153381903385
29.08	0.00635263210344611
29.1	0.00652694985659772
29.12	0.0120267210047619
29.14	0.0202210167784732
29.16	0.0262782170045505
29.18	0.0323211463230544
29.2	0.031336260000616
29.22	0.0217970460174189
29.24	0.00780357852592833
29.26	-0.0126901030442033
29.28	-0.0257058528403357
29.3	-0.0298339191165049
29.32	-0.0333100455088547
29.34	-0.025091710562375
29.36	-0.0167023898723646
29.38	-0.0165897652666735
29.4	-0.0192261800938783
29.42	-0.0266166673935323
29.44	-0.0260770394590873
29.46	-0.0148437881957228
29.48	-0.00241328062372874
29.5	0.00782310743636037
29.52	0.00884624682585584
29.54	-7.9887806709788E-4
29.56	-0.00891479631585182
29.58	-0.0126336904652663
29.6	-0.0124808686550319
29.62	-0.00441340443106924
29.64	0.00174462031901573
29.66	0.00609671999590542
29.68	0.0104366988217018
29.7	0.00899075902021373
29.72	0.00905562517432061
29.74	0.0114888903105158
29.76	0.0148569633309999
29.78	0.0152850219467978
29.8	0.00448487731335952
29.82	-0.00723265280906579
29.84	-0.0131749800082383
29.86	-0.0198079627437082
29.88	-0.0247092854113861
29.9	-0.0232080750643356
29.92	-0.0182685097839852
29.94	-0.0142053617798872
29.96	-0.0123077647707514
29.98	-0.0139693629419026
30	-0.0163600600638337
30.02	-0.0143092077691266
30.04	-0.0108588758966213
30.06	-0.00844457316833688
30.08	-0.00293500781175972
30.1	0.00475479627703008
30.12	0.00818600772062199
30.14	0.0113727732786518
30.16	0.0222795435340626
30.18	0.0364245385924361
30.2	0.0469901708162143
30.22	0.0503659564912631
30.24	0.0435900783954974
30.26	0.0312729024712409
30.28	0.017556984180053
30.3	-0.00132198205514291
30.32	-0.0176196008066885
30.34	-0.0224411598681912
30.36	-0.0227468010444977
30.38	-0.0231262691135842
30.4	-0.0256312224600353
30.42	-0.0319121293922543
30.44	-0.0377756753158632
30.46	-0.0355872943890016
30.48	-0.024393152336244
30.5	-0.0128644251886778
30.52	-2.85669911504084E-4
30.54	0.0138693619895071
30.56	0.0221047709297181
30.58	0.0259716069127385
30.6	0.0284666403991106
30.62	0.0256883607043386
30.64	0.0175745828370657
30.66	0.0110095352533815
30.68	0.00765465756951876
30.7	0.00762099868764333
30.72	0.00803013155644186
30.74	0.00228615230877897
30.76	-0.00487916233219327
30.78	-0.010091517870285
30.8	-0.0123108799718331
30.82	-0.00971681166702764
30.84	-0.00825574670495035
30.86	-0.0111156401277047
30.88	-0.0177578687789114
30.9	-0.0245062580170407
30.92	-0.0295520550215659
30.94	-0.0338190262024619
30.96	-0.0312435495415515
30.98	-0.0239900273527315
31	-0.0188626142578378
31.02	-0.0157498885492875
31.04	-0.0180982619285113
31.06	-0.0241738087779867
31.08	-0.0284005443208574
31.1	-0.0265988031344689
31.12	-0.0142421955286058
31.14	-1.16647841272354E-4
31.16	0.0125670405886327
31.18	0.0277688321816636
31.2	0.0384405011486405
31.22	0.0368501443758356
31.24	0.0218046978134608
31.26	0.00844929678367416
31.28	3.20314375170343E-4
31.3	-0.00292909692041326
31.32	0.00776743866760319
31.34	0.0143585994530432
31.36	0.0138091132020614
31.38	0.015467943685199
31.4	0.0121424283875737
31.42	0.00875540357634666
31.44	0.00519025696217805
31.46	-0.00131326450754288
31.48	-0.00639523118576715
31.5	-0.0121077456908307
31.52	-0.0193952275066511
31.54	-0.0272859959295093
31.56	-0.033403433467889
31.58	-0.0338412910308837
31.6	-0.0271007942360768
31.62	-0.0137615610650328
31.64	1.83392327799941E-4
31.66	0.00656925085108835
31.68	0.00693683920775805
31.7	0.0088330010044567
31.72	0.012640552109926
31.74	0.0166077380358053
31.76	0.0184377762627333
31.78	0.0131556341496106
31.8	0.00508728441230288
31.82	0.00118198333457116
31.84	0.00132272334756541
31.86	0.00206143475374677
31.88	-2.269857631621E-5
31.9	-0.0037275917919251
31.92	-0.00623568875795695
31.94	-0.00709558664670286
31.96	-0.00822077526947916
31.98	-0.0106050564249432
32	-0.0129406797693321
32.02	-0.0150825691182407
32.04	-0.0183317674152106
32.06	-0.023780207460441
32.08	-0.0274050195880356
32.1	-0.0232677743015072
32.12	-0.0128133407557263
32.14	6.88855309522344E-4
32.16	0.0103163448538666
32.18	0.0101798477440003
32.2	0.00994037111378451
32.22	0.0130519922041709
32.24	0.0135645600453214
32.26	0.0106495600769169
32.28	0.00440137439527417
32.3	-0.00109598801316199
32.32	-0.00625057799393659
32.34	-0.0127109991578606
32.36	-0.0138869422843611
32.38	-0.00670502976637055
32.4	0.00247204937571208
32.42	0.00759717550323831
32.44	0.0112642205539867
32.46	0.0154639688754354
32.48	0.0168475389310083
32.5	0.0135725120500932
32.52	0.00971012569788592
32.54	0.00780206739594838
32.56	0.00610374710807248
32.58	0.00530378287083561
32.6	0.00542314063254464
32.62	0.00605976548529383
32.64	0.00661375926288705
32.66	0.00610857504463491
32.68	0.00530295722312774
32.7	0.00456172090048299
32.72	0.00269242566308012
32.74	-0.001441447184601
32.76	-0.00548822459214832
32.78	-0.00875118371325117
32.8	-0.0103532754980876
32.82	-0.00707293208519138
32.84	-0.00231759673756617
32.86	0.00239121333027246
32.88	0.00800818539446883
32.9	0.0126055149009632
32.92	0.0165882965469017
32.94	0.0155567936119171
32.96	0.00853219639365014
32.98	0.00347885715603049
33	9.81862846647083E-4
33.02	-9.71949693499548E-4
33.04	-0.00122712675051814
33.06	-1.48865357294589E-4
33.08	0.00199291449946899
33.1	0.00439163396501818
33.12	0.00683462822829578
33.14	0.00867960184795853
33.16	0.00826934393314654
33.18	0.00640977681488653
33.2	0.0051957893743174
33.22	0.00546765943810754
33.24	0.00658971800135238
33.26	0.00760292803481328
33.28	0.00835935532032786
33.3	0.00763287181061782
33.32	0.00430763747427818
33.34	0.00131215988107959
33.36	-9.62533074964258E-4
33.38	-0.00289203785555478
33.4	-0.00205569150319188
33.42	6.5531079500877E-4
33.44	0.00548423122318332
33.46	0.0113408559981441
33.48	0.0131511937581826
33.5	0.0107701684073603
33.52	0.0108141762567699
33.54	0.0159482700921583
33.56	0.021339428749502
33.58	0.0211006292316056
33.6	0.0129684339003253
33.62	0.00621676302879676
33.64	0.00463200832691104
33.66	0.00278152489986738
33.68	0.00176321726149063
33.7	1.5448874235471E-4
33.72	-0.00327102907589174
33.74	-0.00804480452164753
33.76	-0.00980513640779513
33.78	-0.00435039067449972
33.8	0.00102803385080542
33.82	0.00420335635178365
33.84	0.0062067984379985
33.86	0.00584571347433256
33.88	0.00633775546294384
33.9	0.00701332235586167
33.92	0.00930753387567402
33.94	0.0141158680143462
33.96	0.0141394448936916
33.98	0.0110662060465578
34	0.00983117883274452
34.02	0.0079357972448058
34.04	0.00804123815405059
34.06	0.012008796121638
34.08	0.0154133884831667
34.1	0.0161554199617154
34.12	0.0136897926482751
34.14	0.010406716246733
34.16	0.00903776701260558
34.18	0.00837199791235812
34.2	0.0077352899029604
34.22	0.00647050694764741
34.24	0.00240547594939966
34.26	-0.00465420211947453
34.28	-0.0109335846183755
34.3	-0.0154410386211558
34.32	-0.0198056350460563
34.34	-0.0214455926992706
34.36	-0.0182489423494292
34.38	-0.0130767685132946
34.4	-0.00900695781628911
34.42	-0.00461496851242368
34.44	0.00161296218993103
34.46	0.00863681491465611
34.48	0.0126589820565592
34.5	0.0125696273624006
34.52	0.0135222121132775
34.54	0.0168113403299297
34.56	0.0217806134820891
34.58	0.0264475170064437
34.6	0.0247265422245274
34.62	0.0172536338997615
34.64	0.0107762385562744
34.66	0.00538951304444838
34.68	-0.00130353640515664
34.7	-0.00708767641121317
34.72	-0.0121706692374114
34.74	-0.0165099754184808
34.76	-0.0201375434556286
34.78	-0.0243985068208144
34.8	-0.0280395228448461
34.82	-0.029598223123972
34.84	-0.0271035544559612
34.86	-0.0221111556505061
34.88	-0.0162552183607879
34.9	-0.00988978635998293
34.92	-0.00234969605851592
34.94	0.00910118843917703
34.96	0.0188248590051684
34.98	0.0235828663859665
35	0.0256324402115029
35.02	0.0239139878894175
35.04	0.0216781216166731
35.06	0.0188433997867469
35.08	0.0129571848410613
35.1	0.00762398013106992
35.12	0.00198385589138458
35.14	-0.00544576230835024
35.16	-0.0111497634166876
35.18	-0.0139792336140666
35.2	-0.0141282756973636
35.22	-0.0131976804907428
35.24	-0.0129715907934352
35.26	-0.0138318332217985
35.28	-0.0158106085981341
35.3	-0.0146163753455574
35.32	-0.0106485480410539
35.34	-0.00710893928334308
35.36	-0.00143951009588096
35.38	0.00420875151692114
35.4	0.0087768954082193
35.42	0.0142178040876183
35.44	0.0182416970122847
35.46	0.0172264762630435
35.48	0.0100074262070674
35.5	0.00351927871882027
35.52	5.67881619441892E-4
35.54	-3.77741243113262E-4
35.56	0.00102770262664957
35.58	0.00125071318466751
35.6	0.00104497679109602
35.62	1.04554754101579E-4
35.64	-0.00192987546149308
35.66	-0.00185880059465147
35.68	-0.00194703145822564
35.7	-0.00237023434636836
35.72	-0.00221209855568294
35.74	-0.00366227199102156
35.76	-0.00751650936799211
35.78	-0.0125562531193628
35.8	-0.0150646144783649
35.82	-0.0123242382553975
35.84	-0.006639738766351
35.86	-0.00184141887723036
35.88	0.00264429583863261
35.9	0.00671055790304792
35.92	0.00747921629804464
35.94	0.00655426135730522
35.96	0.00622952401562969
35.98	0.00585141056950832
36	0.00420140288916907
36.02	5.78268726840099E-4
36.04	-0.00324830545241082
36.06	-0.00646528626455316
36.08	-0.008341181938758
36.1	-0.00720246709727176
36.12	-0.00619816684531582
36.14	-0.00653969010518335
36.16	-0.00718871645373734
36.18	-0.00902420731277185
36.2	-0.0103943774347518
36.22	-0.0112903908347827
36.24	-0.0112720579812881
36.26	-0.00955328492030765
36.28	-0.00838102188093118
36.3	-0.00806549966874518
36.32	-0.009084137822429
36.34	-0.0108586737325403
36.36	-0.0119117215886417
36.38	-0.011866101675446
36.4	-0.00937955735788855
36.42	-0.00661813642728809
36.44	-0.00551945904926357
36.46	-0.00614851685114706
36.48	-0.00867687459642662
36.5	-0.0104939073677115
36.52	-0.0120329584381189
36.54	-0.0124877143661161
36.56	-0.00887713226483785
36.58	-0.00477153473362518
36.6	-0.00164265744501673
36.62	0.00203706761842729
36.64	0.00488584262618611
36.66	0.00698642896993918
36.68	0.00902602346954114
36.7	0.011196922512994
36.72	0.0143732335164994
36.74	0.0183701698036405
36.76	0.021962713841878
36.78	0.0246459679679866
36.8	0.0260855681953316
36.82	0.0262137700442253
36.84	0.0262732927920883
36.86	0.0260076301489506
36.88	0.0244667994612516
36.9	0.0226854000436952
36.92	0.0211885146085287
36.94	0.0190553361632284
36.96	0.0151040154512027
36.98	0.0096142697212144
37	0.00530904326832036
37.02	0.00365339309083503
37.04	0.00337142988931474
37.06	0.00291454257164151
37.08	0.00170123651263164
37.1	-1.26432105770939E-4
37.12	-0.00206357386704712
37.14	-0.00371504286416596
37.16	-0.00618760536120237
37.18	-0.00967022526225509
37.2	-0.0115630305900979
37.22	-0.01138857265506
37.24	-0.0112356757765117
37.26	-0.0108564642006092
37.28	-0.0100943839576725
37.3	-0.00974003079365329
37.32	-0.00916911157172517
37.34	-0.00919343407181101
37.36	-0.0106558480623213
37.38	-0.0126117041283389
37.4	-0.0146641732042374
37.42	-0.0169381160103789
37.44	-0.0191483134504615
37.46	-0.0211698064259879
37.48	-0.0220922916355604
37.5	-0.0207326046103928
37.52	-0.0189234322859102
37.54	-0.017777427327893
37.56	-0.0152896148702369
37.58	-0.0108949714309047
37.6	-0.0062493522869878
37.62	-0.0026937700485996
37.64	-0.00133253698091769
37.66	-0.00277013942024994
37.68	-0.00441371455014764
37.7	-0.00531986181460034
37.72	-0.00681556881434429
37.74	-0.00839929620281398
37.76	-0.0106816455261821
37.78	-0.0131433436513364
37.8	-0.0144959655826961
37.82	-0.0139224027016143
37.84	-0.0113699921533554
37.86	-0.0103350068347596
37.88	-0.011102987763076
37.9	-0.0111431932644012
37.92	-0.0111989436481888
37.94	-0.0104307768920882
37.96	-0.00715166518303319
37.98	-0.00346502421379865
38	-2.98184481507777E-4
38.02	0.00234660533050698
38.04	0.0034221351903524
38.06	0.00466893293078442
38.08	0.00557533929590216
38.1	0.00345669182439114
38.12	1.40006334967163E-5
38.14	-0.00287287657897158
38.16	-0.00577481064524269
38.18	-0.00875161483981654
38.2	-0.00958112898100475
38.22	-0.00587275740589575
38.24	-2.17459076374355E-4
38.26	0.00432110675557395
38.28	0.00899837155030159
38.3	0.0131933383583178
38.32	0.0130165441248
38.34	0.00823251216514063
38.36	0.00408638054009653
38.38	0.00202941043854713
38.4	8.31294072513466E-4
38.42	8.66162312822537E-4
38.44	3.36770522333088E-4
38.46	-5.96124232672366E-4
38.48	-0.00209572918274742
38.5	-0.00455779544426479
38.52	-0.00641665288488805
38.54	-0.00844405428032015
38.56	-0.010105191235191
38.58	-0.0101503496964504
38.6	-0.00948830114882842
38.62	-0.00900970287627789
38.64	-0.00861317697976787
38.66	-0.00761832912336823
38.68	-0.00328045869618103
38.7	0.0053051108047778
38.72	0.0115967756515613
38.74	0.0134556846858938
38.76	0.0151020126486915
38.78	0.0177218518657199
38.8	0.0221443117832461
38.82	0.0249494634414045
38.84	0.0230886658914701
38.86	0.0208720960332719
38.88	0.0193117560205074
38.9	0.0172777958423943
38.92	0.0156133788842192
38.94	0.0141445086180636
38.96	0.0134357446736645
38.98	0.0130367533697772
39	0.0122861155997012
39.02	0.0118071386596944
39.04	0.00981933831136532
39.06	0.00503324397528038
39.08	1.64541710591532E-4
39.1	-0.00145615107660258
39.12	-4.00223063089903E-5
39.14	9.74202701521826E-4
39.16	0.00131625545914055
39.18	0.00179102597322015
39.2	2.55938142224919E-4
39.22	-0.00211366062342122
39.24	-0.00389115165993418
39.26	-0.00563388340170584
39.28	-0.00560559011009219
39.3	-0.00369039256129102
39.32	-0.00191111383047539
39.34	-2.31723783163482E-4
39.36	0.00172291428343698
39.38	0.00281721542699329
39.4	0.00226533828814696
39.42	5.01713500827773E-4
39.44	-0.00104614396596457
39.46	-0.00230536551257888
39.48	-0.00380422855874253
39.5	-0.00491626142402191
39.52	-0.00570020934804134
39.54	-0.00638788325689583
39.56	-0.00701768901711297
39.58	-0.00764719305209284
39.6	-0.0091380104294408
39.62	-0.0128530638525085
39.64	-0.015502384930895
39.66	-0.0123246152430035
39.68	-0.00649994906595055
39.7	-0.00256715366452961
39.72	6.54985431993344E-4
39.74	0.00399868790917772
39.76	0.00715205133959389
39.78	0.0103507196654557
39.8	0.0122972140430779
39.82	0.0114895610357961
39.84	0.00963310489349826
39.86	0.00810586000496297
39.88	0.00568547404201433
39.9	0.00304880130156623
39.92	2.37563368313317E-4
39.94	-0.00353249429831099
[truncated: 687 more rows]
