# Supplementary material for: Differences of dynamic responses of single-pile and pile-group foundations in Meizoseismal areas
Source: PLoS One. 2026 Jul 24;21(7):e0354278. doi: 10.1371/journal.pone.0354278 (PMC13399318; doi:10.1371/journal.pone.0354278)
Supplement: S1 Supporting information — 1 Cross-sectional diagram of the physical model and the placement of instruments showing the soil layer boundaries and thicknesses. S2 Fig. 2 Production process of model pile. S3 Fig. 3 Fourier spectra under different seismic waves. S1 File. Model pile compressive strength. S2 File. Four different types of seismic waves. S3 File. Peak accelerations of different types of pile foundations. S4 File. Variations of acceleration amplification factors. S5 File. Time-history responses of acceleration on top of six piles. S6 File. Time-history curve of horizontal displacement of single pile, four piles, and six piles. S7 File. Peak values of horizontal displacements of pile tops. S8 File. Pile foundation bending moments. S9 File. Peak moments of pile bodies. S1 Table. (ZIP) [file pone.0354278.s001.zip › supporting information files(1)/S3 File. Peak accelerations of different types of pile foundations/fig5a Peak accelerations of Single pile.csv]

Maximum accelerations of the pile	Pile length	Maximum accelerations of the pile	Pile length	Maximum accelerations of the pile	Pile length	Maximum accelerations of the pile	Pile length
m/s\+(2)	cm	m/s\+(2)	cm	m/s\+(2)	cm	m/s\+(2)	cm
	5002		5010		Kobe		El-Centro
5.24051	0	5.37975	0	5.60759	0	7.65823	0
4.50633	22.3	4.6962	22.3	4.88608	22.3	5.59494	22.3
3.87342	56.3	4.17722	56.3	4.39241	56.3	4.89873	56.3
3.78481	116.5	3.94937	116.5	3.89873	116.5	4.05063	116.5
3.55696	160	3.59494	160	3.59494	160	3.60759	160
