# Supplementary material for: Differences of dynamic responses of single-pile and pile-group foundations in Meizoseismal areas
Source: PLoS One. 2026 Jul 24;21(7):e0354278. doi: 10.1371/journal.pone.0354278 (PMC13399318; doi:10.1371/journal.pone.0354278)
Supplement: S1 Supporting information — 1 Cross-sectional diagram of the physical model and the placement of instruments showing the soil layer boundaries and thicknesses. S2 Fig. 2 Production process of model pile. S3 Fig. 3 Fourier spectra under different seismic waves. S1 File. Model pile compressive strength. S2 File. Four different types of seismic waves. S3 File. Peak accelerations of different types of pile foundations. S4 File. Variations of acceleration amplification factors. S5 File. Time-history responses of acceleration on top of six piles. S6 File. Time-history curve of horizontal displacement of single pile, four piles, and six piles. S7 File. Peak values of horizontal displacements of pile tops. S8 File. Pile foundation bending moments. S9 File. Peak moments of pile bodies. S1 Table. (ZIP) [file pone.0354278.s001.zip › supporting information files(1)/S3 File. Peak accelerations of different types of pile foundations/fig5b Peak accelerations of Four piles.csv]

Maximum accelerations of the pile	Pile length	Maximum accelerations of the pile	Pile length	Maximum accelerations of the pile	Pile length	Maximum accelerations of the pile	Pile length
m/s2	cm	m/s2	cm	m/s2	cm	m/s2	cm
	5002		5010		Kobe		El-centro
5.21519	0	5.37975	0	6.40506	0	7.37975	0
4.63291	22.3	4.82278	22.3	4.88608	22.3	5.27848	22.3
3.96203	56.3	4.27848	56.3	4.18987	56.3	4.64557	56.3
3.74684	116.5	4.08861	116.5	3.89873	116.5	4.37975	116.5
3.53165	160	3.56962	160	3.5443	160	3.62025	160
