# Supplementary material for: Differences of dynamic responses of single-pile and pile-group foundations in Meizoseismal areas
Source: PLoS One. 2026 Jul 24;21(7):e0354278. doi: 10.1371/journal.pone.0354278 (PMC13399318; doi:10.1371/journal.pone.0354278)
Supplement: S1 Supporting information — 1 Cross-sectional diagram of the physical model and the placement of instruments showing the soil layer boundaries and thicknesses. S2 Fig. 2 Production process of model pile. S3 Fig. 3 Fourier spectra under different seismic waves. S1 File. Model pile compressive strength. S2 File. Four different types of seismic waves. S3 File. Peak accelerations of different types of pile foundations. S4 File. Variations of acceleration amplification factors. S5 File. Time-history responses of acceleration on top of six piles. S6 File. Time-history curve of horizontal displacement of single pile, four piles, and six piles. S7 File. Peak values of horizontal displacements of pile tops. S8 File. Pile foundation bending moments. S9 File. Peak moments of pile bodies. S1 Table. (ZIP) [file pone.0354278.s001.zip › supporting information files(1)/S3 File. Peak accelerations of different types of pile foundations/fig5c Peak accelerations of Six piles.csv]

Maximum accelerations of the pile	Pile length	Maximum accelerations of the pile	Pile length	Maximum accelerations of the pile	Pile length	Maximum accelerations of the pile	Pile length
m/s2	cm	m/s2	cm	m/s2	cm	m/s2	cm
	5002		5010		Kobe		El-centro
5.18987	0	5.39241	0	6.41772	0	7.37975	0
4.62025	22.3	4.79747	22.3	4.88608	22.3	5.29114	22.3
3.92405	56.3	4.3038	56.3	4.21519	56.3	4.67089	56.3
3.81013	116.5	4.06329	116.5	3.91139	116.5	4.40506	116.5
3.51899	160	3.59494	160	3.53165	160	3.55696	160
