# Supplementary material for: Differences of dynamic responses of single-pile and pile-group foundations in Meizoseismal areas
Source: PLoS One. 2026 Jul 24;21(7):e0354278. doi: 10.1371/journal.pone.0354278 (PMC13399318; doi:10.1371/journal.pone.0354278)
Supplement: S1 Supporting information — 1 Cross-sectional diagram of the physical model and the placement of instruments showing the soil layer boundaries and thicknesses. S2 Fig. 2 Production process of model pile. S3 Fig. 3 Fourier spectra under different seismic waves. S1 File. Model pile compressive strength. S2 File. Four different types of seismic waves. S3 File. Peak accelerations of different types of pile foundations. S4 File. Variations of acceleration amplification factors. S5 File. Time-history responses of acceleration on top of six piles. S6 File. Time-history curve of horizontal displacement of single pile, four piles, and six piles. S7 File. Peak values of horizontal displacements of pile tops. S8 File. Pile foundation bending moments. S9 File. Peak moments of pile bodies. S1 Table. (ZIP) [file pone.0354278.s001.zip › supporting information files(1)/S5 File. Time-history responses of acceleration on top of six piles/fig7a Time-history responses of acceleration on top of six piles (5002 wave).csv]

pile top		pile bottom
Time	Acceleration	Time	Acceleration
s	m/s\+(2)	s	m/s\+(2)
0	0.13874	0	0.30487
0.01	0.10324	0.01	0.28862
0.02	0.06191	0.02	0.23914
0.03	0.01521	0.03	0.16925
0.04	-0.036	0.04	0.09885
0.05	-0.08932	0.05	0.04603
0.06	-0.14136	0.06	0.01875
0.07	-0.1889	0.07	0.01261
0.08	-0.22852	0.08	0.01245
0.09	-0.25586	0.09	0.00179
0.1	-0.26607	0.1	-0.0215
0.11	-0.25513	0.11	-0.04417
0.12	-0.22057	0.12	-0.05382
0.13	-0.16168	0.13	-0.04786
0.14	-0.07965	0.14	-0.02765
0.15	0.02268	0.15	0.00647
0.16	0.14123	0.16	0.05198
0.17	0.27051	0.17	0.10304
0.18	0.40393	0.18	0.15548
0.19	0.53497	0.19	0.20749
0.2	0.6583	0.2	0.25493
0.21	0.77015	0.21	0.2894
0.22	0.86801	0.22	0.30071
0.23	0.94995	0.23	0.28038
0.24	1.01441	0.24	0.22372
0.25	1.06097	0.25	0.13063
0.26	1.09084	0.26	0.00911
0.27	1.10619	0.27	-0.12056
0.28	1.10892	0.28	-0.23074
0.29	1.10042	0.29	-0.29965
0.3	1.08188	0.3	-0.31904
0.31	1.05447	0.31	-0.29391
0.32	1.01945	0.32	-0.23967
0.33	0.97847	0.33	-0.17416
0.34	0.93345	0.34	-0.10895
0.35	0.8863	0.35	-0.05142
0.36	0.83864	0.36	-0.01047
0.37	0.79122	0.37	0.00664
0.38	0.74333	0.38	1.79293E-4
0.39	0.69328	0.39	-0.0219
0.4	0.63962	0.4	-0.04949
0.41	0.58174	0.41	-0.07759
0.42	0.51927	0.42	-0.10853
0.43	0.45157	0.43	-0.14719
0.44	0.37836	0.44	-0.19528
0.45	0.30038	0.45	-0.24774
0.46	0.2198	0.46	-0.29166
0.47	0.14002	0.47	-0.31087
0.48	0.06476	0.48	-0.29469
0.49	-0.0026	0.49	-0.24252
0.5	-0.05916	0.5	-0.16111
0.51	-0.10269	0.51	-0.06138
0.52	-0.13188	0.52	0.04073
0.53	-0.14593	0.53	0.12655
0.54	-0.14425	0.54	0.18278
0.55	-0.12696	0.55	0.20492
0.56	-0.09553	0.56	0.19379
0.57	-0.05259	0.57	0.15204
0.58	-0.00113	0.58	0.08446
0.59	0.05576	0.59	0.00211
0.6	0.1151	0.6	-0.07783
0.61	0.17446	0.61	-0.14054
0.62	0.23247	0.62	-0.18058
0.63	0.2885	0.63	-0.19888
0.64	0.34183	0.64	-0.1951
0.65	0.39146	0.65	-0.16611
0.66	0.43653	0.66	-0.11332
0.67	0.47649	0.67	-0.04791
0.68	0.51103	0.68	0.01417
0.69	0.54032	0.69	0.06152
0.7	0.56522	0.7	0.09208
0.71	1.76028	0.71	0.10971
0.72	1.81657	0.72	0.11632
0.73	1.86335	0.73	0.1091
0.74	1.89659	0.74	0.08538
0.75	1.91297	0.75	0.04822
0.76	1.91345	0.76	0.00795
0.77	1.90207	0.77	-0.02053
0.78	1.88192	0.78	-0.02463
0.79	1.85332	0.79	-0.00299
0.8	1.81501	0.8	0.03191
0.81	1.76559	0.81	0.06259
0.82	1.7029	0.82	0.07832
0.83	1.62238	0.83	0.0799
0.84	1.51723	0.84	0.07633
0.85	1.38101	0.85	0.07729
0.86	1.21011	0.86	0.08849
0.87	1.00466	0.87	0.11178
0.88	0.76779	0.88	0.1465
0.89	0.50432	0.89	0.19166
0.9	0.21954	0.9	0.24566
0.91	-0.08162	0.91	0.30521
0.92	-0.39541	0.92	0.36881
0.93	-0.71915	0.93	0.43786
0.94	-1.0495	0.94	0.51369
0.95	-1.38053	0.95	0.59672
0.96	-1.70353	0.96	0.6844
0.97	-2.00858	0.97	0.76569
0.98	-2.28638	0.98	0.82133
0.99	-2.52956	0.99	0.8341
1	-2.7325	1	0.79633
1.01	-2.88969	1.01	0.70768
1.02	-2.9958	1.02	0.57204
1.03	-3.04788	1.03	0.39626
1.04	-3.04624	1.04	0.18974
1.05	-2.99279	1.05	-0.0334
1.06	-2.89006	1.06	-0.25241
1.07	-2.7421	1.07	-0.44108
1.08	-2.55509	1.08	-0.57325
1.09	-2.33681	1.09	-0.63309
1.1	-2.09565	1.1	-0.62452
1.11	-1.83879	1.11	-0.57065
1.12	-1.57133	1.12	-0.50343
1.13	-1.29764	1.13	-0.45245
1.14	-1.02355	1.14	-0.43684
1.15	-0.75676	1.15	-0.46061
1.16	-0.50532	1.16	-0.51397
1.17	-0.27698	1.17	-0.57946
1.18	-0.08002	1.18	-0.63706
1.19	0.07741	1.19	-0.67005
1.2	0.19001	1.2	-0.67436
1.21	0.2567	1.21	-0.65976
1.22	0.27965	1.22	-0.63758
1.23	0.26237	1.23	-0.61234
1.24	0.20745	1.24	-0.58525
1.25	0.11602	1.25	-0.55741
1.26	-0.00932	1.26	-0.52922
1.27	-0.16285	1.27	-0.50177
1.28	-0.33865	1.28	-0.47355
1.29	-0.53267	1.29	-0.43443
1.3	-0.73996	1.3	-0.37241
1.31	-0.95162	1.31	-0.28703
1.32	-1.15563	1.32	-0.1899
1.33	-1.3408	1.33	-0.09165
1.34	-1.50036	1.34	0.00981
1.35	-1.63207	1.35	0.1264
1.36	-1.73608	1.36	0.26278
1.37	-1.81325	1.37	0.40341
1.38	-1.86418	1.38	0.51756
1.39	-1.88847	1.39	0.57282
1.4	-1.88508	1.4	0.54932
1.41	-1.85331	1.41	0.44941
1.42	-1.79234	1.42	0.29228
1.43	-1.70135	1.43	0.10157
1.44	-1.58076	1.44	-0.09967
1.45	-1.43154	1.45	-0.29056
1.46	-1.25317	1.46	-0.45515
1.47	-1.04501	1.47	-0.58115
1.48	-0.8104	1.48	-0.65697
1.49	-0.5586	1.49	-0.67603
1.5	-0.30264	1.5	-0.64293
1.51	-0.05534	1.51	-0.57064
1.52	0.17273	1.52	-0.4725
1.53	0.37282	1.53	-0.3591
1.54	0.53783	1.54	-0.2407
1.55	0.66325	1.55	-0.12952
1.56	0.74772	1.56	-0.03914
1.57	0.79217	1.57	0.01806
1.58	0.79916	1.58	0.03546
1.59	0.77364	1.59	0.0154
1.6	0.72338	1.6	-0.03319
1.61	0.65706	1.61	-0.09904
1.62	0.58175	1.62	-0.17157
1.63	0.50249	1.63	-0.24192
1.64	0.42317	1.64	-0.30497
1.65	0.34668	1.65	-0.36781
1.66	0.27424	1.66	-0.45685
1.67	0.20505	1.67	-0.61064
1.68	0.13728	1.68	-0.85844
1.69	0.06988	1.69	-1.19729
1.7	0.0032	1.7	-1.57916
1.71	-0.06223	1.71	-1.91628
1.72	-0.1273	1.72	-2.10916
1.73	-0.19386	1.73	-2.08523
1.74	-0.26265	1.74	-1.82476
1.75	-0.33297	1.75	-1.36539
1.76	-0.40512	1.76	-0.7915
1.77	-0.48076	1.77	-0.21229
1.78	-0.55902	1.78	0.26914
1.79	-0.63383	1.79	0.58396
1.8	-0.69617	1.8	0.70845
1.81	-0.73806	1.81	0.65756
1.82	-0.7548	1.82	0.47097
1.83	-0.74534	1.83	0.19845
1.84	-0.7114	1.84	-0.11261
1.85	-0.6559	1.85	-0.4255
1.86	-0.58027	1.86	-0.71109
1.87	-0.48273	1.87	-0.93589
1.88	-0.35998	1.88	-1.06083
1.89	-0.21036	1.89	-1.05812
1.9	-0.03536	1.9	-0.92825
1.91	0.15992	1.91	-0.70319
1.92	0.36636	1.92	-0.4401
1.93	0.57084	1.93	-0.20955
1.94	0.75819	1.94	-0.07744
1.95	0.91479	1.95	-0.08761
1.96	1.0309	1.96	-0.25361
1.97	1.10006	1.97	-0.56159
1.98	1.11763	1.98	-0.97605
1.99	1.08184	1.99	-1.44025
2	0.9974	2	-1.87802
2.01	0.87718	2.01	-2.20714
2.02	0.73842	2.02	-2.36153
2.03	0.5971	2.03	-2.31014
2.04	0.46537	2.04	-2.06266
2.05	0.35163	2.05	-1.66215
2.06	0.26119	2.06	-1.1723
2.07	0.19563	2.07	-0.6618
2.08	0.15135	2.08	-0.18961
2.09	0.12072	2.09	0.20177
2.1	0.09582	2.1	0.48715
2.11	0.07116	2.11	0.65711
2.12	0.04435	2.12	0.71672
2.13	0.01602	2.13	0.68962
2.14	-0.01207	2.14	0.6186
2.15	-0.0398	2.15	0.54944
2.16	-0.06821	2.16	0.50842
2.17	-0.09617	2.17	0.49516
2.18	-0.11986	2.18	0.49372
2.19	-0.13648	2.19	0.4886
2.2	-0.14795	2.2	0.47139
2.21	-0.16053	2.21	0.43865
2.22	-0.18151	2.22	0.39284
2.23	-0.21802	2.23	0.34546
2.24	-0.27876	2.24	0.31464
2.25	-0.37437	2.25	0.31783
2.26	-0.51389	2.26	0.3608
2.27	-0.70012	2.27	0.43067
2.28	-0.92747	2.28	0.50409
2.29	-1.18257	2.29	0.56193
2.3	-1.44708	2.3	0.59441
2.31	-1.70172	2.31	0.59681
2.32	-1.93077	2.32	0.56594
2.33	-2.12475	2.33	0.50333
2.34	-2.27995	2.34	0.42006
2.35	-2.39691	2.35	0.33373
2.36	-2.47884	2.36	0.26022
2.37	-2.52947	2.37	0.20815
2.38	-2.55247	2.38	0.17748
2.39	-2.55229	2.39	0.16014
2.4	-2.53359	2.4	0.14391
2.41	-2.50073	2.41	0.12008
2.42	-2.45819	2.42	0.09105
2.43	-2.40927	2.43	0.06985
2.44	-2.35441	2.44	0.06817
2.45	-2.29282	2.45	0.08727
2.46	-2.22533	2.46	0.12406
2.47	-2.15434	2.47	0.18021
2.48	-2.08215	2.48	0.25906
2.49	-2.01095	2.49	0.35498
2.5	-1.94369	2.5	0.45083
2.51	-1.88335	2.51	0.52562
2.52	-1.82969	2.52	0.56248
2.53	-1.77609	2.53	0.55547
2.54	-1.71085	2.54	0.5131
2.55	-1.62185	2.55	0.45
2.56	-1.4992	2.56	0.37401
2.57	-1.33642	2.57	0.28697
2.58	-1.13258	2.58	0.19807
2.59	-0.89318	2.59	0.12885
2.6	-0.6286	2.6	0.10068
2.61	-0.35263	2.61	0.11707
2.62	-0.08005	2.62	0.15911
2.63	0.17672	2.63	0.20062
2.64	0.409	2.64	0.22579
2.65	0.60967	2.65	0.23072
2.66	0.77046	2.66	0.21371
2.67	0.88186	2.67	0.17196
2.68	0.93575	2.68	0.11133
2.69	0.92777	2.69	0.05529
2.7	0.85814	2.7	0.03746
2.71	0.73161	2.71	0.08743
2.72	0.55604	2.72	0.22212
2.73	0.33993	2.73	0.43954
2.74	0.09187	2.74	0.71452
2.75	-0.17626	2.75	1.00346
2.76	-0.44517	2.76	1.26145
2.77	-0.68868	2.77	1.46244
2.78	-0.88063	2.78	1.60831
2.79	-1.00414	2.79	1.72463
2.8	-1.05573	2.8	1.84964
2.81	-1.0416	2.81	2.02184
2.82	-0.97018	2.82	2.26684
2.83	-0.84762	2.83	2.58214
2.84	-0.6793	2.84	2.92456
2.85	-0.47391	2.85	3.2116
2.86	-0.24236	2.86	3.34442
2.87	0.00781	2.87	3.24651
2.88	0.27503	2.88	2.89786
2.89	0.56071	2.89	2.34342
2.9	0.86454	2.9	1.67603
2.91	1.18249	2.91	1.00761
2.92	1.50857	2.92	0.4343
2.93	1.83655	2.93	0.00986
2.94	2.15889	2.94	-0.25421
2.95	2.46558	2.95	-0.37361
2.96	2.74576	2.96	-0.38314
2.97	2.99088	2.97	-0.33046
2.98	3.19478	2.98	-0.26018
2.99	3.35053	2.99	-0.19661
3	3.44858	3	-0.14021
3.01	3.47922	3.01	-0.08025
3.02	3.43721	3.02	-0.01059
3.03	3.3247	3.03	0.06572
3.04	3.14918	3.04	0.14552
3.05	2.91901	3.05	0.23623
3.06	2.64293	3.06	0.35545
3.07	2.3327	3.07	0.52203
3.08	2.00403	3.08	0.74836
3.09	1.67524	3.09	1.03485
3.1	1.36412	3.1	1.36725
3.11	1.08458	3.11	1.72068
3.12	0.84626	3.12	2.06676
3.13	0.65522	3.13	2.37927
3.14	0.51187	3.14	2.64015
3.15	0.40904	3.15	2.84431
3.16	0.33594	3.16	2.99432
3.17	0.28406	3.17	3.0918
3.18	0.24711	3.18	3.1386
3.19	0.21708	3.19	3.13896
3.2	0.18317	3.2	3.09435
3.21	0.13552	3.21	3.00457
3.22	0.069	3.22	2.87705
3.23	-0.01639	3.23	2.72876
3.24	-0.11713	3.24	2.57814
3.25	-0.22747	3.25	2.43177
3.26	-0.34054	3.26	2.27393
3.27	-0.45014	3.27	2.07631
3.28	-0.55212	3.28	1.8216
3.29	-0.64398	3.29	1.51448
3.3	-0.72346	3.3	1.17361
3.31	-0.78789	3.31	0.81754
3.32	-0.83471	3.32	0.4584
3.33	-0.86238	3.33	0.1069
3.34	-0.87178	3.34	-0.22188
3.35	-0.8667	3.35	-0.51163
3.36	-0.8526	3.36	-0.75071
3.37	-0.83475	3.37	-0.9343
3.38	-0.81756	3.38	-1.06384
3.39	-0.80477	3.39	-1.14173
3.4	-0.79892	3.4	-1.1669
3.41	-0.80124	3.41	-1.14011
3.42	-0.8123	3.42	-1.07167
3.43	-0.83215	3.43	-0.97816
3.44	-0.86015	3.44	-0.87245
3.45	-0.89475	3.45	-0.7601
3.46	-0.93265	3.46	-0.64435
3.47	-0.96813	3.47	-0.53162
3.48	-0.99272	3.48	-0.43177
3.49	-0.99579	3.49	-0.35455
3.5	-0.9674	3.5	-0.30612
3.51	-0.90157	3.51	-0.28694
3.52	-0.79557	3.52	-0.28971
3.53	-0.64647	3.53	-0.30059
3.54	-0.45167	3.54	-0.30914
3.55	-0.21361	3.55	-0.31755
3.56	0.05794	3.56	-0.33554
3.57	0.34831	3.57	-0.36803
3.58	0.64098	3.58	-0.41106
3.59	0.91977	3.59	-0.45705
3.6	1.17075	3.6	-0.50151
3.61	1.38376	3.61	-0.54471
3.62	1.55239	3.62	-0.58647
3.63	1.6724	3.63	-0.61947
3.64	1.74037	3.64	-0.62955
3.65	1.75404	3.65	-0.60527
3.66	1.71409	3.66	-0.55341
3.67	1.62592	3.67	-0.50442
3.68	1.49996	3.68	-0.49789
3.69	1.35081	3.69	-0.56545
3.7	1.19586	3.7	-0.72177
3.71	1.05261	3.71	-0.96021
3.72	0.93609	3.72	-1.25652
3.73	0.85605	3.73	-1.57921
3.74	0.81377	3.74	-1.89607
3.75	0.80195	3.75	-2.17398
3.76	0.80886	3.76	-2.37867
3.77	0.82283	3.77	-2.48139
3.78	0.83452	3.78	-2.46714
3.79	0.83825	3.79	-2.33504
3.8	0.83219	3.8	-2.09755
3.81	0.81661	3.81	-1.78238
3.82	0.79183	3.82	-1.42996
3.83	0.75717	3.83	-1.08583
3.84	0.71109	3.84	-0.79087
3.85	0.65213	3.85	-0.57342
3.86	0.57955	3.86	-0.44611
3.87	0.49248	3.87	-0.40506
3.88	0.38938	3.88	-0.43369
3.89	0.26862	3.89	-0.51451
3.9	0.12946	3.9	-0.64349
3.91	-0.02623	3.91	-0.83262
3.92	-0.19277	3.92	-1.09623
3.93	-0.36264	3.93	-1.43745
3.94	-0.52893	3.94	-1.84525
3.95	-0.68515	3.95	-2.29156
3.96	-0.82413	3.96	-2.72325
3.97	-0.9389	3.97	-3.06467
3.98	-1.02424	3.98	-3.23958
3.99	-1.07659	3.99	-3.19958
4	-1.09306	4	-2.94029
4.01	-1.071	4.01	-2.49709
4.02	-1.00793	4.02	-1.92694
4.03	-0.90266	4.03	-1.29107
4.04	-0.75772	4.04	-0.64812
4.05	-0.57968	4.05	-0.05513
4.06	-0.3764	4.06	0.43566
4.07	-0.15549	4.07	0.78871
4.08	0.07489	4.08	0.99445
4.09	0.3043	4.09	1.06388
4.1	0.52073	4.1	1.01131
4.11	0.71417	4.11	0.84414
4.12	0.87848	4.12	0.57187
4.13	1.00952	4.13	0.22024
4.14	1.10235	4.14	-0.16697
4.15	1.15085	4.15	-0.53682
4.16	1.15052	4.16	-0.8384
4.17	1.10183	4.17	-1.03436
4.18	1.01032	4.18	-1.11024
4.19	0.88249	4.19	-1.07579
4.2	0.72107	4.2	-0.95793
4.21	0.52604	4.21	-0.7919
4.22	0.30237	4.22	-0.61418
4.23	0.06513	4.23	-0.45507
4.24	-0.16432	4.24	-0.33369
4.25	-0.36589	4.25	-0.26046
4.26	-0.52626	4.26	-0.23934
4.27	-0.64036	4.27	-0.26663
4.28	-0.70836	4.28	-0.33475
4.29	-0.7321	4.29	-0.43725
4.3	-0.71523	4.3	-0.5663
4.31	-0.66474	4.31	-0.70912
4.32	-0.58898	4.32	-0.84973
4.33	-0.49309	4.33	-0.97193
4.34	-0.3782	4.34	-1.06176
4.35	-0.24618	4.35	-1.10981
4.36	-0.10284	4.36	-1.11728
4.37	0.04436	4.37	-1.10548
4.38	0.19038	4.38	-1.11362
4.39	0.33465	4.39	-1.17859
4.4	0.47971	4.4	-1.31367
4.41	0.62746	4.41	-1.50221
4.42	0.77659	4.42	-1.70348
4.43	0.92452	4.43	-1.8653
4.44	1.07076	4.44	-1.94152
4.45	1.21607	4.45	-1.90881
4.46	1.35847	4.46	-1.77807
4.47	1.49154	4.47	-1.59481
4.48	1.60618	4.48	-1.42542
4.49	1.69436	4.49	-1.33249
4.5	1.75272	4.5	-1.34691
4.51	1.78307	4.51	-1.45289
4.52	1.78998	4.52	-1.59543
4.53	1.77835	4.53	-1.70237
4.54	1.75228	4.54	-1.71124
4.55	1.7149	4.55	-1.59221
4.56	1.66875	4.56	-1.35465
4.57	1.61645	4.57	-1.03232
4.58	1.56104	4.58	-0.66327
4.59	1.5051	4.59	-0.28183
4.6	1.44985	4.6	0.0807
4.61	1.39434	4.61	0.39831
4.62	1.33577	4.62	0.65626
4.63	1.27209	4.63	0.85097
4.64	1.20486	4.64	0.98009
4.65	1.13927	4.65	1.03633
4.66	1.08216	4.66	1.01455
4.67	1.03989	4.67	0.92326
4.68	1.01621	4.68	0.78623
4.69	1.01043	4.69	0.63283
4.7	1.01649	4.7	0.4883
4.71	1.0237	4.71	0.36932
4.72	1.02028	4.72	0.28198
4.73	0.99712	4.73	0.22465
4.74	0.94746	4.74	0.19482
4.75	1.53633	4.75	0.1923
4.76	1.3162	4.76	0.21994
4.77	1.01784	4.77	0.2849
4.78	0.6447	4.78	0.39628
4.79	0.20854	4.79	0.55828
4.8	-0.27447	4.8	0.7633
4.81	-0.78754	4.81	0.98911
4.82	-1.31296	4.82	1.20654
4.83	-1.8326	4.83	1.40045
4.84	-2.33297	4.84	1.58697
4.85	-2.80722	4.85	1.8065
4.86	-3.25013	4.86	2.09388
4.87	-3.65335	4.87	2.44967
4.88	-4.00701	4.88	2.83324
4.89	-4.30596	4.89	3.17727
4.9	-4.55381	4.9	3.41297
4.91	-1.18988	4.91	3.49146
4.92	-1.23255	4.92	3.38868
4.93	-1.26722	4.93	3.10066
4.94	-1.29439	4.94	2.64654
4.95	-1.31426	4.95	2.07528
4.96	-1.32595	4.96	1.45946
4.97	-1.32779	4.97	0.87772
4.98	-1.31811	4.98	0.39562
4.99	-1.29571	4.99	0.04903
5	-1.25961	5	-0.16304
5.01	-1.20918	5.01	-0.27195
5.02	-1.14514	5.02	-0.32284
5.03	-1.07022	5.03	-0.35402
5.04	-0.98807	5.04	-0.38492
5.05	-0.90153	5.05	-0.42044
5.06	-0.81214	5.06	-0.46401
5.07	-0.72118	5.07	-0.52726
5.08	-0.63069	5.08	-0.6295
5.09	-0.54288	5.09	-0.78852
5.1	-0.45863	5.1	-1.01102
5.11	-0.37718	5.11	-1.28928
5.12	-0.29726	5.12	-1.60208
5.13	-0.21764	5.13	-1.91617
5.14	-0.13652	5.14	-2.19425
5.15	-0.05095	5.15	-2.41094
5.16	0.04193	5.16	-2.56178
5.17	0.14334	5.17	-2.65602
5.18	0.25224	5.18	-2.70035
5.19	0.36506	5.19	-2.68909
5.2	0.47577	5.2	-2.60671
5.21	0.57644	5.21	-2.43208
5.22	0.65825	5.22	-2.13834
5.23	0.71343	5.23	-1.69562
5.24	0.73723	5.24	-1.08232
5.25	0.72864	5.25	-0.30484
5.26	0.68968	5.26	0.58457
5.27	0.62399	5.27	1.48686
5.28	0.53536	5.28	2.28126
5.29	0.42755	5.29	2.8668
5.3	0.30521	5.3	3.19098
5.31	0.17408	5.31	3.24734
5.32	0.04062	5.32	3.05324
5.33	-0.08822	5.33	2.63592
5.34	-0.20577	5.34	2.03917
5.35	-0.30705	5.35	1.33188
5.36	-0.38959	5.36	0.60303
5.37	-0.45342	5.37	-0.05425
5.38	-0.50023	5.38	-0.56146
5.39	-0.53147	5.39	-0.86565
5.4	-0.54697	5.4	-0.9411
5.41	-0.5454	5.41	-0.79024
5.42	-0.52589	5.42	-0.44895
5.43	-0.48917	5.43	0.00774
5.44	-0.43719	5.44	0.47536
5.45	-0.37227	5.45	0.85182
5.46	-0.29706	5.46	1.07227
5.47	-0.21424	5.47	1.12575
5.48	-0.12531	5.48	1.05412
5.49	-0.03009	5.49	0.93863
5.5	0.07201	5.5	0.86947
5.51	0.17989	5.51	0.90644
5.52	0.28973	5.52	1.05589
5.53	0.39599	5.53	1.27395
5.54	0.49309	5.54	1.48481
5.55	0.57557	5.55	1.60589
5.56	0.63799	5.56	1.57738
5.57	0.6761	5.57	1.38576
5.58	0.68841	5.58	1.06916
5.59	0.67652	5.59	0.70172
5.6	0.64399	5.6	0.3655
5.61	0.59457	5.61	0.12327
5.62	0.53083	5.62	0.00169
5.63	0.45408	5.63	-0.01191
5.64	0.36518	5.64	0.04069
5.65	0.26492	5.65	0.10612
5.66	0.15395	5.66	0.13804
5.67	0.03251	5.67	0.11277
5.68	-0.09856	5.68	0.03415
5.69	-0.23576	5.69	-0.07592
5.7	-0.37233	5.7	-0.1942
5.71	-0.50036	5.71	-0.3079
5.72	-0.61352	5.72	-0.41503
5.73	-0.70759	5.73	-0.51932
5.74	-0.7789	5.74	-0.62119
5.75	-0.82328	5.75	-0.70419
5.76	-0.83642	5.76	-0.73133
5.77	-0.81603	5.77	-0.66136
5.78	-0.76407	5.78	-0.47287
5.79	-0.68627	5.79	-0.17792
5.8	-0.58959	5.8	0.17867
5.81	-0.48085	5.81	0.53004
5.82	-0.36677	5.82	0.80649
5.83	-0.25363	5.83	0.95776
5.84	-0.14655	5.84	0.96693
5.85	-0.04906	5.85	0.85097
5.86	0.03623	5.86	0.65237
5.87	0.10613	5.87	0.42619
5.88	0.15616	5.88	0.22402
5.89	0.18197	5.89	0.08102
5.9	0.1815	5.9	0.01058
5.91	0.15512	5.91	0.00487
5.92	0.10388	5.92	0.04254
5.93	0.02856	5.93	0.10009
5.94	-0.06922	5.94	0.1611
5.95	-0.1856	5.95	0.21982
5.96	-0.31389	5.96	0.27399
5.97	-0.44555	5.97	0.31508
5.98	-0.57216	5.98	0.33029
5.99	-0.68721	5.99	0.31289
6	-0.78622	6	0.2693
6.01	-0.8659	6.01	0.2194
6.02	-0.92397	6.02	0.18557
6.03	-0.95985	6.03	0.1747
6.04	-0.97446	6.04	0.17474
6.05	-0.96948	6.05	0.16943
6.06	-0.94743	6.06	0.14836
6.07	-0.91198	6.07	0.10743
6.08	-0.8672	6.08	0.05215
6.09	-0.81648	6.09	-0.00144
6.1	-0.76217	6.1	-0.03798
6.11	-0.70552	6.11	-0.05322
6.12	-0.64655	6.12	-0.05114
6.13	-0.58383	6.13	-0.03663
6.14	-0.51462	6.14	-0.01412
6.15	-0.43604	6.15	0.01077
6.16	-0.347	6.16	0.02978
6.17	-0.2493	6.17	0.02964
6.18	-0.14698	6.18	-0.002
6.19	-0.04472	6.19	-0.06133
6.2	0.05316	6.2	-0.12816
6.21	0.14333	6.21	-0.18324
6.22	0.22333	6.22	-0.21673
6.23	0.2913	6.23	-0.22413
6.24	0.34635	6.24	-0.20486
6.25	0.38881	6.25	-0.16549
6.26	0.41941	6.26	-0.1185
6.27	0.43818	6.27	-0.07452
6.28	0.44434	6.28	-0.03985
6.29	0.43695	6.29	-0.02239
6.3	0.41555	6.3	-0.03071
6.31	0.38048	6.31	-0.06362
6.32	0.33344	6.32	-0.10962
6.33	0.27737	6.33	-0.15806
6.34	0.21551	6.34	-0.20283
6.35	0.15068	6.35	-0.24018
6.36	0.08485	6.36	-0.26954
6.37	0.01903	6.37	-0.293
6.38	-0.04595	6.38	-0.31489
6.39	-0.10855	6.39	-0.34657
6.4	-0.16691	6.4	-0.41152
6.41	-0.2196	6.41	-0.54207
6.42	-0.26549	6.42	-0.76507
6.43	-0.30266	6.43	-1.08532
6.44	-0.32793	6.44	-1.47709
6.45	-0.33759	6.45	-1.88482
6.46	-0.32909	6.46	-2.23351
6.47	-0.30253	6.47	-2.45166
6.48	-0.26071	6.48	-2.49881
6.49	-0.20789	6.49	-2.37881
6.5	-0.14867	6.5	-2.13407
6.51	-0.08729	6.51	-1.8295
6.52	-0.02687	6.52	-1.52834
6.53	0.03081	6.53	-1.26699
6.54	0.08533	6.54	-1.04525
6.55	0.13734	6.55	-0.83716
6.56	0.18796	6.56	-0.61271
6.57	0.23793	6.57	-0.35641
6.58	0.28663	6.58	-0.07684
6.59	0.33219	6.59	0.19779
6.6	0.37232	6.6	0.44008
6.61	0.40398	6.61	0.64295
6.62	0.42289	6.62	0.82401
6.63	0.42428	6.63	1.01714
6.64	0.40422	6.64	1.25628
6.65	0.36112	6.65	1.55889
6.66	0.29611	6.66	1.91274
6.67	0.21237	6.67	2.26788
6.68	0.1139	6.68	2.54459
6.69	0.00458	6.69	2.66316
6.7	-0.1121	6.7	2.58187
6.71	-0.23227	6.71	2.31715
6.72	-0.35125	6.72	1.93343
6.73	-0.46405	6.73	1.51927
6.74	-0.56663	6.74	1.16506
6.75	-0.6566	6.75	0.93943
6.76	-0.73287	6.76	0.8672
6.77	-0.79491	6.77	0.92225
6.78	-0.84215	6.78	1.04207
6.79	-0.87357	6.79	1.15649
6.8	-0.88797	6.8	1.21387
6.81	-0.88477	6.81	1.19052
6.82	-0.86405	6.82	1.08773
6.83	-0.82593	6.83	0.92851
6.84	-0.77114	6.84	0.75312
6.85	-0.70225	6.85	0.6079
6.86	-0.62377	6.86	0.53012
6.87	-0.54061	6.87	0.53436
6.88	-0.4564	6.88	0.60807
6.89	-0.37366	6.89	0.72249
6.9	-0.29508	6.9	0.85067
6.91	-0.22406	6.91	0.97619
6.92	-0.16412	6.92	1.09183
6.93	-0.11829	6.93	1.20052
6.94	-0.08838	6.94	1.31472
6.95	-0.07371	6.95	1.44447
6.96	-0.07041	6.96	1.58448
6.97	-0.07263	6.97	1.71409
6.98	-0.07489	6.98	1.80448
6.99	-0.07367	6.99	1.81909
7	-0.06776	7	1.71344
7.01	-0.05751	7.01	1.45483
7.02	-0.04425	7.02	1.05166
7.03	-0.03094	7.03	0.55952
7.04	-0.0224	7.04	0.05994
7.05	-0.02392	7.05	-0.36428
7.06	-0.03947	7.06	-0.64136
7.07	-0.07097	7.07	-0.71587
7.08	-0.1187	7.08	-0.55838
7.09	-0.18182	7.09	-0.18173
7.1	-0.25838	7.1	0.34994
7.11	-0.34534	7.11	0.93872
7.12	-0.43935	7.12	1.48939
7.13	-0.53781	7.13	1.93798
7.14	-0.63958	7.14	2.26173
7.15	-0.74395	7.15	2.46773
7.16	-0.84738	7.16	2.56876
7.17	-0.94116	7.17	2.56833
7.18	-1.01344	7.18	2.46225
7.19	-1.05438	7.19	2.24945
7.2	-1.0598	7.2	1.94142
7.21	-1.03061	7.21	1.56163
7.22	-0.96924	7.22	1.14088
7.23	-0.87756	7.23	0.71386
7.24	-0.75784	7.24	0.31482
7.25	-0.61431	7.25	-0.02772
7.26	-0.45289	7.26	-0.29657
7.27	-0.27965	7.27	-0.48963
7.28	-0.09946	7.28	-0.61491
7.29	0.08415	7.29	-0.68121
7.3	0.26779	7.3	-0.69799
7.31	0.44737	7.31	-0.67952
7.32	0.61891	7.32	-0.64328
7.33	0.78007	7.33	-0.61035
7.34	0.92994	7.34	-0.61012
7.35	1.06709	7.35	-0.67491
7.36	1.18909	7.36	-0.82206
7.37	1.29398	7.37	-1.04437
7.38	1.38115	7.38	-1.31967
7.39	1.44999	7.39	-1.61929
7.4	1.49806	7.4	-1.90706
7.41	1.52159	7.41	-2.14444
7.42	1.51751	7.42	-2.30442
7.43	1.48425	7.43	-2.38245
7.44	1.42137	7.44	-2.39555
7.45	1.32911	7.45	-2.3718
7.46	1.20889	7.46	-2.3436
7.47	1.0643	7.47	-2.34603
7.48	0.9014	7.48	-2.40906
7.49	0.728	7.49	-2.54122
7.5	0.55198	7.5	-2.71494
7.51	0.38045	7.51	-2.87106
7.52	0.21968	7.52	-2.94327
7.53	0.07438	7.53	-2.88419
7.54	-0.05316	7.54	-2.67925
7.55	-0.16257	7.55	-2.34285
7.56	-0.25386	7.56	-1.90561
7.57	-0.32642	7.57	-1.40699
7.58	-0.37939	7.58	-0.89068
7.59	-0.41285	7.59	-0.39983
7.6	-0.42818	7.6	0.02896
7.61	-0.42724	7.61	0.37222
7.62	-0.41175	7.62	0.61466
7.63	-0.38336	7.63	0.73512
7.64	-0.3443	7.64	0.70706
7.65	-0.2979	7.65	0.51833
7.66	-0.24822	7.66	0.18785
7.67	-0.19939	7.67	-0.23518
7.68	-0.15522	7.68	-0.68293
7.69	-0.11894	7.69	-1.08413
7.7	-0.09256	7.7	-1.38239
7.71	-0.07607	7.71	-1.54971
7.72	-0.06711	7.72	-1.5833
7.73	-0.06218	7.73	-1.49433
7.74	-0.05805	7.74	-1.30797
7.75	-0.05248	7.75	-1.06524
7.76	-0.04445	7.76	-0.8106
7.77	-0.03379	7.77	-0.57453
7.78	-0.02036	7.78	-0.36928
7.79	-0.00408	7.79	-0.2015
7.8	0.01494	7.8	-0.08254
7.81	0.03625	7.81	-0.02212
7.82	0.05902	7.82	-0.01786
7.83	0.08231	7.83	-0.05563
7.84	0.10486	7.84	-0.11786
7.85	0.12487	7.85	-0.1905
7.86	0.14037	7.86	-0.26636
7.87	0.14967	7.87	-0.34247
7.88	0.11334	7.88	-0.40952
7.89	0.10733	7.89	-0.44744
7.9	0.09337	7.9	-0.4374
7.91	0.07104	7.91	-0.37611
7.92	0.04009	7.92	-0.27721
7.93	5.63547E-4	7.93	-0.16193
7.94	-0.04625	7.94	-0.05046
7.95	-0.09752	7.95	0.04169
7.96	-0.15032	7.96	0.1048
7.97	-0.20246	7.97	0.13452
7.98	-0.25224	7.98	0.13218
7.99	-0.29853	7.99	0.10521
8	-0.34112	8	0.06502
8.01	-0.38025	8.01	0.02298
8.02	-0.41554	8.02	-0.0138
8.03	-0.44592	8.03	-0.04335
8.04	-0.47018	8.04	-0.06601
8.05	-0.48708	8.05	-0.08124
8.06	-0.49505	8.06	-0.08539
8.07	-0.4926	8.07	-0.0745
8.08	-0.47972	8.08	-0.05116
8.09	-0.45869	8.09	-0.02508
8.1	-0.43352	8.1	-0.00363
8.11	-0.40896	8.11	0.01607
8.12	-0.3897	8.12	0.04332
8.13	-0.3795	8.13	0.0823
8.14	-0.38023	8.14	0.12367
8.15	-0.3916	8.15	0.14841
8.16	-0.41217	8.16	0.14187
8.17	-0.44059	8.17	0.10238
8.18	-0.47631	8.18	0.03936
8.19	-0.51912	8.19	-0.02721
8.2	-0.56804	8.2	-0.06839
8.21	-0.62143	8.21	-0.05651
8.22	-0.67825	8.22	0.024
8.23	-0.73831	8.23	0.17408
8.24	-0.8008	8.24	0.38519
8.25	-0.86361	8.25	0.64307
8.26	-0.92373	8.26	0.92585
8.27	-0.97733	8.27	1.2082
8.28	-1.01939	8.28	1.47476
8.29	-1.04418	8.29	1.72873
8.3	-1.04681	8.3	1.98784
8.31	-1.02482	8.31	2.26765
8.32	-0.97859	8.32	2.56082
8.33	-0.91074	8.33	2.83437
8.34	-0.82578	8.34	3.05089
8.35	-0.72945	8.35	3.18711
8.36	-0.62767	8.36	3.23107
8.37	-0.52539	8.37	3.16933
8.38	-0.42571	8.38	2.98273
8.39	-0.32962	8.39	2.65847
8.4	-0.23687	8.4	2.2051
8.41	-0.14699	8.41	1.65358
8.42	-0.05892	8.42	1.04946
8.43	0.02937	8.43	0.44887
8.44	0.11959	8.44	-0.08404
8.45	0.21168	8.45	-0.48976
8.46	0.30384	8.46	-0.73518
8.47	0.39307	8.47	-0.82805
8.48	0.47567	8.48	-0.81136
8.49	0.54795	8.49	-0.74325
8.5	0.60707	8.5	-0.67697
8.51	0.65112	8.51	-0.64631
8.52	0.67965	8.52	-0.65955
8.53	0.69397	8.53	-0.70707
8.54	0.6968	8.54	-0.77431
8.55	0.69107	8.55	-0.84727
8.56	0.6788	8.56	-0.90991
8.57	0.66076	8.57	-0.94286
8.58	0.63695	8.58	-0.92916
8.59	0.60683	8.59	-0.85959
8.6	0.5692	8.6	-0.73096
8.61	0.52268	8.61	-0.54169
8.62	0.46733	8.62	-0.28802
8.63	0.40589	8.63	0.03735
8.64	0.34338	8.64	0.43943
8.65	0.28516	8.65	0.90867
8.66	0.23472	8.66	1.41051
8.67	0.19269	8.67	1.8867
8.68	0.15812	8.68	2.27143
8.69	0.13071	8.69	2.51233
8.7	0.11202	8.7	2.58252
8.71	0.10488	8.71	2.48196
8.72	0.1113	8.72	2.23214
8.73	0.13122	8.73	1.86797
8.74	0.16357	8.74	1.43014
8.75	0.20707	8.75	0.95479
8.76	0.25944	8.76	0.46422
8.77	0.31696	8.77	-0.02944
8.78	0.37631	8.78	-0.51295
8.79	0.43692	8.79	-0.96665
8.8	0.50106	8.8	-1.3674
8.81	0.57166	8.81	-1.69527
8.82	0.65059	8.82	-1.93853
8.83	0.73927	8.83	-2.09738
8.84	0.8399	8.84	-2.18882
8.85	0.95512	8.85	-2.24718
8.86	1.08652	8.86	-2.31124
8.87	1.23389	8.87	-2.40058
8.88	1.39583	8.88	-2.50297
8.89	1.57118	8.89	-2.58713
8.9	1.7593	8.9	-2.62348
8.91	1.95864	8.91	-2.59298
8.92	2.16517	8.92	-2.48557
8.93	2.37259	8.93	-2.29491
8.94	2.57385	8.94	-2.01812
8.95	2.76179	8.95	-1.66495
8.96	2.92765	8.96	-1.26167
8.97	3.05994	8.97	-0.83942
8.98	3.14585	8.98	-0.41927
8.99	3.17397	8.99	-0.00766
9	3.13595	9	0.39571
9.01	3.02683	9.01	0.78407
9.02	2.84512	9.02	1.13622
9.03	2.59347	9.03	1.42263
9.04	2.27893	9.04	1.61828
9.05	1.91203	9.05	1.71097
9.06	1.50517	9.06	1.6993
9.07	1.07121	9.07	1.58582
9.08	0.62283	9.08	1.37326
9.09	0.17195	9.09	1.06398
9.1	-0.27134	9.1	0.665
9.11	-0.69987	9.11	0.19377
9.12	-1.10908	9.12	-0.32806
9.13	-1.49544	9.13	-0.88669
9.14	-1.85444	9.14	-1.47836
9.15	-2.17991	9.15	-2.09502
9.16	-2.46506	9.16	-2.69951
9.17	-2.70375	9.17	-3.21172
9.18	-2.89119	9.18	-3.52704
9.19	-3.02427	9.19	-3.56131
9.2	-3.10166	9.2	-3.29493
9.21	-3.12441	9.21	-2.786
9.22	-3.09624	9.22	-2.14107
9.23	-3.02223	9.23	-1.46888
9.24	-2.9075	9.24	-0.8559
9.25	-2.75758	9.25	-0.3675
9.26	-2.57937	9.26	-0.04429
9.27	-2.38067	9.27	0.1145
9.28	-2.16846	9.28	0.15033
9.29	-1.94698	9.29	0.11707
9.3	-1.71686	9.3	0.05515
9.31	-1.47615	9.31	-0.011
9.32	-1.22258	9.32	-0.06647
9.33	-0.95525	9.33	-0.10579
9.34	-0.67556	9.34	-0.13388
9.35	-0.38813	9.35	-0.16322
9.36	-0.10118	9.36	-0.20951
9.37	0.17436	9.37	-0.2822
9.38	0.42678	9.38	-0.37436
9.39	0.64507	9.39	-0.4635
9.4	0.81935	9.4	-0.52166
9.41	0.94117	9.41	-0.52891
9.42	1.0044	9.42	-0.48356
9.43	1.00647	9.43	-0.39819
9.44	0.94923	9.44	-0.28773
9.45	0.83835	9.45	-0.16645
9.46	0.22714	9.46	-0.05194
9.47	0.16208	9.47	0.03729
9.48	0.08687	9.48	0.08822
9.49	0.00439	9.49	0.0962
9.5	-0.08179	9.5	0.06687
9.51	-0.16775	9.51	0.01514
9.52	-0.25003	9.52	-0.03904
9.53	-0.32617	9.53	-0.07589
9.54	-0.39445	9.54	-0.08603
9.55	-0.45338	9.55	-0.07741
9.56	-0.50167	9.56	-0.06928
9.57	-0.53863	9.57	-0.08338
9.58	-0.5645	9.58	-0.1383
9.59	-0.58034	9.59	-0.24244
9.6	-0.58806	9.6	-0.39055
9.61	-0.59084	9.61	-0.56709
9.62	-0.59394	9.62	-0.75077
9.63	-0.60527	9.63	-0.92209
9.64	-0.63526	9.64	-1.0768
9.65	-0.69584	9.65	-1.23394
9.66	-0.79783	9.66	-1.4257
9.67	-0.94676	9.67	-1.67443
9.68	-1.13906	9.68	-1.97561
9.69	-1.3614	9.69	-2.29481
9.7	-1.59412	9.7	-2.57378
9.71	-1.81629	9.71	-2.7443
9.72	-2.0098	9.72	-2.74904
9.73	-2.16095	9.73	-2.56104
9.74	-2.26017	9.74	-2.19185
9.75	-2.30162	9.75	-1.68581
9.76	-2.28351	9.76	-1.10667
9.77	-2.20895	9.77	-0.52258
9.78	-2.08621	9.78	0.00912
9.79	-1.9281	9.79	0.45304
9.8	-1.75002	9.8	0.79579
9.81	-1.56756	9.81	1.03693
9.82	-1.39425	9.82	1.1804
9.83	-1.23954	9.83	1.23113
9.84	-1.10759	9.84	1.19298
9.85	-0.99746	9.85	1.06827
9.86	-0.90499	9.86	0.85816
9.87	-0.82548	9.87	0.56057
9.88	-0.75609	9.88	0.17698
9.89	-0.69669	9.89	-0.26815
9.9	-0.64933	9.9	-0.71878
9.91	-0.61732	9.91	-1.10511
9.92	-0.60493	9.92	-1.37224
9.93	-0.61738	9.93	-1.49659
9.94	-0.66082	9.94	-1.48813
9.95	-0.74144	9.95	-1.38791
9.96	-0.86347	9.96	-1.25908
9.97	-1.02651	9.97	-1.16342
9.98	-1.22377	9.98	-1.13009
9.99	-1.44253	9.99	-1.14187
10	-1.66705	10	-1.15069
10.01	-1.88167	10.01	-1.10584
10.02	-2.07207	10.02	-0.97641
10.03	-2.225	10.03	-0.76034
10.04	-2.32803	10.04	-0.47947
10.05	-2.37058	10.05	-0.16883
10.06	-2.34602	10.06	0.13218
10.07	-2.25303	10.07	0.38918
10.08	-2.09565	10.08	0.5826
10.09	-1.88218	10.09	0.7098
10.1	-1.62396	10.1	0.77876
10.11	-1.33414	10.11	0.79931
10.12	-1.02653	10.12	0.77769
10.13	-0.71416	10.13	0.71844
10.14	-0.40793	10.14	0.62987
10.15	-0.11561	10.15	0.52554
10.16	0.15782	10.16	0.42237
10.17	0.40856	10.17	0.33582
10.18	0.63287	10.18	0.27373
10.19	0.82754	10.19	0.23568
10.2	0.99098	10.2	0.21595
10.21	1.12336	10.21	0.20454
10.22	1.22551	10.22	0.1899
10.23	1.29799	10.23	0.1634
10.24	1.34097	10.24	0.12318
10.25	1.3552	10.25	0.07715
10.26	1.34299	10.26	0.04189
10.27	1.3082	10.27	0.03446
10.28	1.25519	10.28	0.06232
10.29	1.18799	10.29	0.11945
10.3	1.11027	10.3	0.1903
10.31	1.0257	10.31	0.25856
10.32	0.93814	10.32	0.31527
10.33	0.85112	10.33	0.36457
10.34	0.76728	10.34	0.43022
10.35	0.68855	10.35	0.55539
10.36	0.61664	10.36	0.78382
10.37	0.5532	10.37	1.13105
10.38	0.49937	10.38	1.56679
10.39	0.45551	10.39	2.01867
10.4	0.42133	10.4	2.39227
10.41	0.39626	10.41	2.5996
10.42	0.37959	10.42	2.58623
10.43	0.37021	10.43	2.34218
10.44	0.36663	10.44	1.89659
10.45	0.36746	10.45	1.30768
10.46	0.37181	10.46	0.64995
10.47	0.37909	1.05E+01	-2.06E-04
10.48	0.38848	10.48	-0.57693
10.49	0.39888	10.49	-1.03542
10.5	0.40927	10.5	-1.3553
10.51	0.41901	10.51	-1.53556
10.52	0.42785	10.52	-1.59008
10.53	0.43566	10.53	-1.54306
10.54	0.44218	10.54	-1.41906
10.55	0.44698	10.55	-1.23498
10.56	0.44972	10.56	-1.00006
10.57	0.45046	10.57	-0.72225
10.58	0.44953	10.58	-0.41485
10.59	0.44717	10.59	-0.0932
10.6	0.44343	10.6	0.23504
10.61	0.43853	10.61	0.5679
10.62	0.43291	10.62	0.89583
10.63	0.42702	10.63	1.19397
10.64	0.42111	10.64	1.42767
10.65	0.41543	10.65	1.56538
10.66	0.41078	10.66	1.58833
10.67	0.40916	10.67	1.49285
10.68	0.41391	10.68	1.28948
10.69	0.42944	10.69	1.00083
10.7	0.4602	10.7	0.65826
10.71	0.50956	10.71	0.29868
10.72	0.5791	10.72	-0.03864
10.73	0.66868	10.73	-0.3179
10.74	0.77746	10.74	-0.51658
10.75	0.90546	10.75	-0.62919
10.76	1.05464	10.76	-0.66019
10.77	1.22892	10.77	-0.61627
10.78	1.43315	10.78	-0.50263
10.79	1.67179	10.79	-0.32305
10.8	1.94757	10.8	-0.08275
10.81	2.2596	10.81	0.20886
10.82	2.60111	10.82	0.53317
10.83	2.9578	10.83	0.85603
10.84	3.30893	10.84	1.12934
10.85	3.63101	10.85	1.30722
10.86	3.90227	10.86	1.36887
10.87	4.10582	10.87	1.33052
10.88	4.23066	10.88	1.23815
10.89	4.27101	10.89	1.14994
10.9	4.2252	10.9	1.12426
10.91	4.09499	10.91	1.2111
10.92	3.88556	10.92	1.43629
10.93	3.60567	10.93	1.78603
10.94	3.2675	10.94	2.20518
10.95	2.88593	10.95	2.60987
10.96	2.47719	10.96	2.91253
10.97	2.05716	10.97	3.05086
10.98	1.63998	10.98	2.99826
10.99	1.23755	10.99	2.75125
11	0.85973	11	2.31848
11.01	0.51527	11.01	1.72547
11.02	0.21267	11.02	1.02273
11.03	-0.03912	11.03	0.28565
11.04	-0.23083	11.04	-0.39499
11.05	-0.35362	11.05	-0.93179
11.06	-0.40004	11.06	-1.26273
11.07	-0.3649	11.07	-1.36139
11.08	-0.24628	11.08	-1.23297
11.09	-0.04604	11.09	-0.91203
11.1	0.23024	11.1	-0.46462
11.11	0.57377	11.11	0.02172
11.12	0.97334	11.12	0.46226
11.13	1.41598	11.13	0.79957
11.14	1.88741	11.14	1.01359
11.15	2.37226	11.15	1.11303
11.16	2.8546	11.16	1.12054
11.17	3.3191	11.17	1.06148
11.18	3.7527	11.18	0.95642
11.19	4.14567	11.19	0.82155
11.2	4.49115	11.2	0.67643
11.21	4.78348	11.21	0.54425
11.22	5.01677	11.22	0.43918
11.23	5.18458	11.23	0.35869
11.24	5.28084	11.24	0.29177
11.25	5.30106	11.25	0.23147
11.26	5.24292	11.26	0.18034
11.27	5.10613	11.27	0.1489
11.28	4.89197	11.28	0.14506
11.29	4.60318	11.29	0.16182
11.3	4.24422	11.3	0.1811
11.31	3.82175	11.31	0.18879
11.32	3.34502	11.32	0.18156
11.33	2.82602	11.33	0.16241
11.34	2.27907	11.34	0.13428
11.35	1.71977	11.35	0.09783
11.36	1.16364	11.36	0.05357
11.37	0.62498	11.37	0.00366
11.38	0.11633	11.38	-0.04799
11.39	-0.35187	11.39	-0.09429
11.4	-0.77138	11.4	-0.12436
11.41	-1.13635	11.41	-0.12845
11.42	-1.44326	11.42	-0.10579
11.43	-1.69054	11.43	-0.06648
11.44	-1.87835	11.44	-0.02471
11.45	-2.00832	11.45	0.00996
11.46	-2.08353	11.46	0.0346
11.47	-2.1085	11.47	0.04816
11.48	-2.08892	11.48	0.0488
11.49	-2.03098	11.49	0.03534
11.5	-1.94069	11.5	0.00754
11.51	-1.82384	11.51	-0.03406
11.52	-1.68642	11.52	-0.08699
11.53	-1.53483	11.53	-0.14587
11.54	-1.37532	11.54	-0.20216
11.55	-1.21329	11.55	-0.24626
11.56	-1.05324	11.56	-0.27166
11.57	-0.89928	11.57	-0.27586
11.58	-0.75559	11.58	-0.25798
11.59	-0.6261	11.59	-0.21915
11.6	-0.51375	11.6	-0.16303
11.61	-0.42003	11.61	-0.08986
11.62	-0.34522	11.62	0.01
11.63	-0.28925	11.63	0.1504
11.64	-0.25254	11.64	0.3342
11.65	-0.23649	11.65	0.54408
11.66	-0.24366	11.66	0.74694
11.67	-0.27765	11.67	0.90689
11.68	-0.3425	11.68	0.9987
11.69	-0.44212	11.69	1.01368
11.7	-0.57963	11.7	0.95595
11.71	-0.75645	11.71	0.83721
11.72	-0.97101	11.72	0.67505
11.73	-1.21764	11.73	0.48572
11.74	-1.48638	11.74	0.2751
11.75	-1.76382	11.75	0.0442
11.76	-2.03443	11.76	-0.19699
11.77	-2.28201	11.77	-0.42681
11.78	-2.49165	11.78	-0.62088
11.79	-2.65206	11.79	-0.7615
11.8	-2.75726	11.8	-0.83987
11.81	-2.80678	11.81	-0.8523
11.82	-2.80433	11.82	-0.79991
11.83	-2.75592	11.83	-0.69533
11.84	-2.66862	11.84	-0.5635
11.85	-2.55074	11.85	-0.43213
11.86	-2.41241	11.86	-0.32398
11.87	-2.26569	11.87	-0.24951
11.88	-2.12398	11.88	-0.19891
11.89	-2.00121	11.89	-0.15238
11.9	-1.91091	11.9	-0.10121
11.91	-1.86483	11.91	-0.05015
11.92	-1.87108	11.92	-0.00748
11.93	-1.93219	11.93	0.01857
11.94	-2.04378	11.94	0.0235
11.95	-2.19485	11.95	0.01383
11.96	-2.36969	11.96	0.01035
11.97	-2.55011	11.97	0.04224
11.98	-2.71678	11.98	0.13243
11.99	-2.84963	11.99	0.28379
12	-2.9288	12	0.4779
12.01	-2.93715	12.01	0.68456
12.02	-2.86376	12.02	0.87406
12.03	-2.70629	12.03	1.02649
12.04	-2.47104	12.04	1.12658
12.05	-2.17112	12.05	1.15092
12.06	-1.82434	12.06	1.07558
12.07	-1.45171	12.07	0.89659
12.08	-1.07596	12.08	0.63347
12.09	-0.71909	12.09	0.31606
12.1	-0.39935	12.1	-0.02767
12.11	-0.12881	12.11	-0.37238
12.12	0.08697	12.12	-0.68571
12.13	0.24775	12.13	-0.9259
12.14	0.35692	12.14	-1.05706
12.15	0.42003	12.15	-1.06622
12.16	0.44372	12.16	-0.96798
12.17	0.43465	12.17	-0.79869
12.18	0.39842	12.18	-0.6045
12.19	0.33903	12.19	-0.42498
12.2	0.25931	12.2	-0.27919
12.21	0.16187	12.21	-0.16685
12.22	0.04951	12.22	-0.08609
12.23	-0.07521	12.23	-0.04432
12.24	-0.21066	12.24	-0.0468
12.25	-0.35621	12.25	-0.08453
12.26	-0.51095	12.26	-0.1415
12.27	-0.67216	12.27	-0.20627
12.28	-0.83494	12.28	-0.27123
12.29	-0.99331	12.29	-0.32429
12.3	-1.14202	12.3	-0.34712
12.31	-1.2776	12.31	-0.32651
12.32	-1.39851	12.32	-0.26692
12.33	-1.50499	12.33	-0.18864
12.34	-1.59913	12.34	-0.11616
12.35	-1.68508	12.35	-0.06959
12.36	-1.76819	12.36	-0.0612
12.37	-1.85307	12.37	-0.09424
12.38	-1.9417	12.38	-0.16415
12.39	-2.03295	12.39	-0.26031
12.4	-2.12346	12.4	-0.3692
12.41	-2.20928	12.41	-0.47767
12.42	-2.28729	12.42	-0.5714
12.43	-2.35585	12.43	-0.6341
12.44	-2.415	12.44	-0.65247
12.45	-2.46629	12.45	-0.62112
12.46	-2.5122	12.46	-0.54426
12.47	-2.55484	12.47	-0.43436
12.48	-2.59451	12.48	-0.3097
12.49	-2.62898	12.49	-0.19304
12.5	-2.65387	12.5	-0.10636
12.51	-2.66382	12.51	-0.06434
12.52	-2.65361	12.52	-0.0775
12.53	-2.6186	12.53	-0.15624
12.54	-2.55475	12.54	-0.30321
12.55	-2.45864	12.55	-0.50537
12.56	-2.32754	12.56	-0.73662
12.57	-2.15973	12.57	-0.96185
12.58	-1.95517	12.58	-1.13977
12.59	-1.71625	12.59	-1.23436
12.6	-1.44825	12.6	-1.22917
12.61	-1.15874	12.61	-1.13349
12.62	-0.85646	12.62	-0.9789
12.63	-0.55004	12.63	-0.80649
12.64	-0.24736	12.64	-0.65259
12.65	0.04469	12.65	-0.53877
12.66	0.3203	12.66	-0.46461
12.67	0.57457	12.67	-0.40907
12.68	0.80326	12.68	-0.34268
12.69	1.0025	12.69	-0.24365
12.7	1.1688	12.7	-0.11402
12.71	1.29961	12.71	0.01647
12.72	1.39424	12.72	0.10894
12.73	1.45469	12.73	0.13927
12.74	1.48557	12.74	0.1045
12.75	1.49315	12.75	0.01308
12.76	1.48416	12.76	-0.12366
12.77	1.46535	12.77	-0.29053
12.78	1.44342	12.78	-0.46538
12.79	1.42512	12.79	-0.62204
12.8	1.41754	12.8	-0.73822
12.81	1.42881	12.81	-0.80186
12.82	1.46843	12.82	-0.80942
12.83	1.54663	12.83	-0.75956
12.84	1.67215	12.84	-0.65293
12.85	1.84877	12.85	-0.49844
12.86	2.07278	12.86	-0.3157
12.87	2.33332	12.87	-0.12822
12.88	2.61509	12.88	0.04709
12.89	2.901	12.89	0.20379
12.9	3.17304	12.9	0.3434
12.91	3.41218	12.91	0.47483
12.92	3.59925	12.92	0.61951
12.93	3.7177	12.93	0.81249
12.94	3.75691	12.94	1.08618
12.95	3.71354	12.95	1.44458
12.96	3.59001	12.96	1.85403
12.97	3.3917	12.97	2.25443
12.98	3.12551	12.98	2.57507
12.99	2.80046	12.99	2.75376
13	2.42871	13	2.75548
13.01	2.02489	13.01	2.5762
13.02	1.60351	13.02	2.23813
13.03	1.17621	13.03	1.78705
13.04	0.75066	13.04	1.28468
13.05	0.33095	13.05	0.79679
13.06	-0.08155	13.06	0.38402
13.07	-0.48778	13.07	0.09144
13.08	-0.89001	13.08	-0.06201
13.09	-1.28991	13.09	-0.08598
13.1	-1.68668	13.1	-0.01516
13.11	-2.07674	13.11	0.10478
13.12	-2.45545	13.12	0.24554
13.13	-2.81929	13.13	0.41162
13.14	-3.16626	13.14	0.62378
13.15	-3.49364	13.15	0.89521
13.16	-3.79465	13.16	1.22313
13.17	-4.05723	13.17	1.5924
13.18	-4.26581	13.18	1.98008
13.19	-4.40443	13.19	2.3556
13.2	-4.45861	13.2	2.68097
13.21	-4.41526	13.21	2.91518
13.22	-4.26221	13.22	3.02333
13.23	-3.98973	13.23	2.98905
13.24	-3.59396	13.24	2.81962
13.25	-3.08024	13.25	2.53726
13.26	-2.46403	13.26	2.16793
13.27	-1.7685	13.27	1.73867
13.28	-1.02086	13.28	1.27984
13.29	-0.25033	13.29	0.82334
13.3	0.51123	13.3	0.39949
13.31	1.22876	13.31	0.03832
13.32	1.86662	13.32	-0.23048
13.33	2.39434	13.33	-0.38502
13.34	2.79221	13.34	-0.41921
13.35	3.05353	13.35	-0.34365
13.36	3.18337	13.36	-0.18171
13.37	3.19572	13.37	0.03226
13.38	3.11114	13.38	0.25388
13.39	2.95465	13.39	0.43561
13.4	2.75285	13.4	0.53803
13.41	2.52987	13.41	0.5407
13.42	2.30399	13.42	0.44809
13.43	2.08686	13.43	0.28475
13.44	1.88538	13.44	0.08092
13.45	1.70465	13.45	-0.13816
13.46	1.5499	13.46	-0.35372
13.47	1.42677	13.47	-0.55512
13.48	1.34017	13.48	-0.74398
13.49	1.2928	13.49	-0.93089
13.5	1.28403	13.5	-1.12195
13.51	1.3097	13.51	-1.30814
13.52	1.36267	13.52	-1.47164
13.53	1.43427	13.53	-1.59847
13.54	1.51586	13.54	-1.68154
13.55	1.59969	13.55	-1.72286
13.56	1.67835	13.56	-1.73577
13.57	1.74375	13.57	-1.73185
13.58	1.78688	13.58	-1.70535
13.59	1.79909	13.59	-1.63955
13.6	1.77391	13.6	-1.5239
13.61	1.70867	13.61	-1.36012
13.62	1.60512	13.62	-1.15997
13.63	1.46894	13.63	-0.94239
13.64	1.30854	13.64	-0.7291
13.65	1.1333	13.65	-0.54017
13.66	0.95152	13.66	-0.39247
13.67	0.76876	13.67	-0.2986
13.68	0.58718	13.68	-0.2628
13.69	0.40624	13.69	-0.27705
13.7	0.22483	13.7	-0.32187
13.71	0.04389	13.71	-0.37053
13.72	-0.13186	13.72	-0.39492
13.73	-0.29364	13.73	-0.37352
13.74	-0.43013	13.74	-0.30056
13.75	-0.53036	13.75	-0.18803
13.76	-0.58683	13.76	-0.05371
13.77	-0.59717	13.77	0.09099
13.78	-0.56364	13.78	0.2381
13.79	-0.49122	13.79	0.37274
13.8	-0.38605	13.8	0.46756
13.81	-0.25484	13.81	0.48957
13.82	-0.10519	13.82	0.41678
13.83	0.05419	13.83	0.25057
13.84	0.21395	13.84	0.01543
13.85	0.36512	13.85	-0.25409
13.86	0.50046	13.86	-0.52726
13.87	0.61551	13.87	-0.77849
13.88	0.70918	13.88	-0.98422
13.89	0.78315	13.89	-1.12523
13.9	0.84014	13.9	-1.19004
13.91	0.88199	13.91	-1.17677
13.92	0.90893	13.92	-1.09361
13.93	0.91979	13.93	-0.95729
13.94	0.91298	13.94	-0.7892
13.95	0.88753	13.95	-0.60959
13.96	0.84412	13.96	-0.43497
13.97	0.78517	13.97	-0.28056
13.98	0.71389	13.98	-0.16164
13.99	0.63331	13.99	-0.09001
14	0.54605	14	-0.06966
14.01	0.45473	14.01	-0.09439
14.02	0.36232	14.02	-0.14747
14.03	0.27196	14.03	-0.20524
14.04	0.18661	14.04	-0.24675
14.05	0.10879	14.05	-0.26496
14.06	0.04053	14.06	-0.26801
14.07	-0.01699	14.07	-0.26748
14.08	-0.06372	14.08	-0.26919
14.09	-0.1006	14.09	-0.27564
14.1	-0.12868	14.1	-0.28829
14.11	-0.14853	14.11	-0.3045
14.12	-0.16057	14.12	-0.31657
14.13	-0.16582	14.13	-0.31652
14.14	-0.16589	14.14	-0.30358
14.15	-0.16242	14.15	-0.28375
14.16	-0.15646	14.16	-0.26179
14.17	-0.14819	14.17	-0.23668
14.18	-0.13713	14.18	-0.20295
14.19	-0.12272	14.19	-0.16001
14.2	-0.10484	14.2	-0.11994
14.21	-0.08388	14.21	-0.0984
14.22	-0.06072	14.22	-0.09967
14.23	-0.0365	14.23	-0.11463
14.24	-0.01212	14.24	-0.12706
14.25	0.01206	14.25	-0.11954
14.26	0.03581	14.26	-0.0818
14.27	0.0584	14.27	-0.01722
14.28	0.07826	14.28	0.0611
14.29	0.09357	14.29	0.13835
14.3	0.10334	14.3	0.19884
14.31	0.10789	14.31	0.22503
14.32	0.10814	14.32	0.20131
14.33	0.1045	14.33	0.11917
14.34	0.09613	14.34	-0.01654
14.35	0.08111	14.35	-0.18522
14.36	0.05687	14.36	-0.35968
14.37	0.02009	14.37	-0.52358
14.38	-0.03394	14.38	-0.68353
14.39	-0.11149	14.39	-0.86058
14.4	-0.21906	14.4	-1.06937
14.41	-0.36121	14.41	-1.3104
14.42	-0.53832	14.42	-1.5732
14.43	-0.74563	14.43	-1.83562
14.44	-0.97435	14.44	-2.06572
14.45	-1.21454	14.45	-2.23225
14.46	-1.4577	14.46	-2.31417
14.47	-1.69696	14.47	-2.30173
14.48	-1.92502	14.48	-2.1939
14.49	-2.13211	14.49	-1.9989
14.5	-2.30592	14.5	-1.73739
14.51	-2.43349	14.51	-1.44078
14.52	-2.50401	14.52	-1.13974
14.53	-2.51099	14.53	-0.85294
14.54	-2.45317	14.54	-0.58957
14.55	-2.33389	14.55	-0.35716
14.56	-2.1594	14.56	-0.15885
14.57	-1.93656	14.57	0.013
14.58	-1.67063	14.58	0.17293
14.59	-1.36425	14.59	0.3298
14.6	-1.01791	14.6	0.47692
14.61	-0.63128	14.61	0.59469
14.62	-0.20503	14.62	0.66209
14.63	0.25698	14.63	0.66473
14.64	0.74554	14.64	0.5986
14.65	1.24534	14.65	0.4718
14.66	1.73671	14.66	0.30234
14.67	2.19929	14.67	0.1153
14.68	2.61596	14.68	-0.06021
14.69	2.97496	14.69	-0.19494
14.7	3.26962	14.7	-0.26286
14.71	3.497	14.71	-0.24663
14.72	3.65681	14.72	-0.14279
14.73	3.75083	14.73	0.04012
14.74	3.7825	14.74	0.28509
14.75	3.75663	14.75	0.56944
14.76	3.67876	14.76	0.87209
14.77	3.55451	14.77	1.17616
14.78	3.38935	14.78	1.46292
14.79	3.18868	14.79	1.71134
14.8	2.95794	14.8	1.90461
14.81	2.70335	14.81	2.03481
14.82	2.43278	14.82	2.10491
14.83	2.15591	14.83	2.1243
14.84	1.88331	14.84	2.09817
14.85	1.62561	14.85	2.02434
14.86	1.39307	14.86	1.8982
14.87	1.19499	14.87	1.71598
14.88	1.03852	14.88	1.47947
14.89	0.92754	14.89	1.2008
14.9	0.86285	14.9	0.89961
14.91	0.8433	14.91	0.59844
14.92	0.86673	14.92	0.32123
14.93	0.92983	14.93	0.0885
14.94	1.02708	14.94	-0.09021
14.95	1.14945	14.95	-0.21801
14.96	1.28423	14.96	-0.30555
14.97	1.41625	14.97	-0.36462
14.98	1.53005	14.98	-0.40207
14.99	1.61219	14.99	-0.41633
15	1.65296	15	-0.40257
15.01	1.64736	15.01	-0.36381
15.02	1.59571	15.02	-0.31398
15.03	1.50394	15.03	-0.26786
15.04	1.38357	15.04	-0.23022
15.05	1.25104	15.05	-0.19289
15.06	1.12548	15.06	-0.1376
15.07	1.02534	15.07	-0.04186
15.08	0.96526	15.08	0.11319
15.09	0.95453	15.09	0.33411
15.1	0.99722	15.1	0.60779
15.11	1.09299	15.11	0.89962
15.12	1.2375	15.12	1.16061
15.13	1.42227	15.13	1.3428
15.14	1.63458	15.14	1.41404
15.15	1.85828	15.15	1.36455
15.16	2.07555	15.16	1.20829
15.17	2.26919	15.17	0.97959
15.18	2.42442	15.18	0.72315
15.19	2.53008	15.19	0.48129
15.2	2.57926	15.2	0.28321
15.21	2.56946	15.21	0.1405
15.22	2.50219	15.22	0.0521
15.23	2.38182	15.23	0.01342
15.24	2.21444	15.24	0.01913
15.25	2.00702	15.25	0.05923
15.26	1.76706	15.26	0.11903
15.27	1.50239	15.27	0.18533
15.28	1.22069	15.28	0.24896
15.29	0.92882	15.29	0.3014
15.3	0.63234	15.3	0.3326
15.31	0.33486	15.31	0.33369
15.32	0.03728	15.32	0.30191
15.33	-0.26222	15.33	0.24154
15.34	-0.56704	15.34	0.16077
15.35	-0.88016	15.35	0.06985
15.36	-1.20207	15.36	-0.01974
15.37	-1.52969	15.37	-0.09581
15.38	-1.85701	15.38	-0.1451
15.39	-2.17714	15.39	-0.15681
15.4	-2.48427	15.4	-0.12959
15.41	-2.77457	15.41	-0.07284
15.42	-3.04604	1.54E+01	-1.38E-04
15.43	-3.29836	15.43	0.07957
15.44	-3.53301	15.44	0.16362
15.45	-3.75284	15.45	0.2494
15.46	-3.96047	15.46	0.33426
15.47	-4.15626	15.47	0.42081
15.48	-4.33666	15.48	0.51093
15.49	-4.49446	15.49	0.59411
15.5	-4.62069	15.5	0.64989
15.51	-4.70659	15.51	0.66461
15.52	-4.74377	15.52	0.64226
15.53	-4.72355	15.53	0.59496
15.54	-4.63741	15.54	0.52767
15.55	-4.47928	15.55	0.43828
15.56	-4.24821	15.56	0.32787
15.57	-3.94937	15.57	0.20634
15.58	-3.59299	15.58	0.0917
15.59	-3.19247	15.59	0.00552
15.6	-2.76348	15.6	-0.03722
15.61	-2.32431	15.61	-0.03537
15.62	-1.89574	15.62	0.00406
15.63	-1.4988	15.63	0.07572
15.64	-1.15092	15.64	0.17811
15.65	-0.86287	15.65	0.31147
15.66	-0.63849	15.66	0.4755
15.67	-0.47674	15.67	0.6653
15.68	-0.37386	15.68	0.86747
15.69	-0.32379	15.69	1.05867
15.7	-0.31794	15.7	1.20719
15.71	-0.34587	15.71	1.28143
15.72	-0.39695	15.72	1.26131
15.73	-0.4618	15.73	1.14327
15.74	-0.53237	15.74	0.94224
15.75	-0.60156	15.75	0.69099
15.76	-0.66322	15.76	0.42829
15.77	-0.71295	15.77	0.18664
15.78	-0.74876	15.78	-0.00974
15.79	-0.77052	15.79	-0.14664
15.8	-0.77865	15.8	-0.22184
15.81	-0.77344	15.81	-0.24141
15.82	-0.75511	15.82	-0.21529
15.83	-0.72431	15.83	-0.15669
15.84	-0.68235	15.84	-0.08192
15.85	-0.63116	15.85	-0.0079
15.86	-0.57293	15.86	0.05129
15.87	-0.50997	15.87	0.08547
15.88	-0.44491	15.88	0.08375
15.89	-0.38064	15.89	0.0336
15.9	-0.31982	15.9	-0.06771
15.91	-0.26462	15.91	-0.20373
15.92	-0.21679	15.92	-0.3437
15.93	-0.17749	15.93	-0.45663
15.94	-0.147	15.94	-0.5238
15.95	-0.12448	15.95	-0.54007
15.96	-0.10824	15.96	-0.5092
15.97	-0.0966	15.97	-0.44506
15.98	-0.08857	15.98	-0.37205
15.99	-0.08388	15.99	-0.31585
16	-0.08224	16	-0.29225
16.01	-0.0829	16.01	-0.30284
16.02	-0.0846	16.02	-0.33817
16.03	-0.08602	16.03	-0.38439
16.04	-0.0861	16.04	-0.43144
16.05	-0.08388	16.05	-0.4806
16.06	-0.0784	16.06	-0.54276
16.07	-0.06877	16.07	-0.62882
16.08	-0.05459	16.08	-0.74409
16.09	-0.03599	16.09	-0.88571
16.1	-0.01335	16.1	-1.0381
16.11	0.01301	16.11	-1.17509
16.12	0.04284	16.12	-1.27387
16.13	0.07552	16.13	-1.32705
16.14	0.10972	16.14	-1.34008
16.15	0.14371	16.15	-1.31817
16.16	0.17616	16.16	-1.25852
16.17	0.20691	16.17	-1.15835
16.18	0.23731	16.18	-1.02427
16.19	0.27006	16.19	-0.86911
16.2	0.30889	16.2	-0.70613
16.21	0.35832	16.21	-0.54807
16.22	0.42305	16.22	-0.40769
16.23	0.50707	16.23	-0.2968
16.24	0.61309	16.24	-0.22482
16.25	0.74301	16.25	-0.19609
16.26	0.89875	16.26	-0.2039
16.27	1.08307	16.27	-0.23162
16.28	1.29943	16.28	-0.26474
16.29	1.55062	16.29	-0.29716
16.3	1.8369	16.3	-0.32607
16.31	2.15476	16.31	-0.34545
16.32	2.49691	16.32	-0.34665
16.33	2.85282	16.33	-0.326
16.34	3.20906	16.34	-0.29057
16.35	3.54921	16.35	-0.25517
16.36	3.85441	16.36	-0.23316
16.37	4.10506	16.37	-0.22742
16.38	4.28295	16.38	-0.22676
16.39	4.37304	16.39	-0.21166
16.4	4.36465	16.4	-0.16818
16.41	4.25269	16.41	-0.09767
16.42	4.03899	16.42	-0.01475
16.43	3.73266	16.43	0.06006
16.44	3.34822	16.44	0.1087
16.45	2.90234	16.45	0.11941
16.46	2.41138	16.46	0.08546
16.47	1.89072	16.47	0.00824
16.48	1.3552	16.48	-0.09705
16.49	0.81893	16.49	-0.20605
16.5	0.29428	16.5	-0.29883
16.51	-0.20872	16.51	-0.36718
16.52	-0.68154	16.52	-0.4098
16.53	-1.1156	16.53	-0.42517
16.54	-1.50161	16.54	-0.41189
16.55	-1.83066	16.55	-0.37307
16.56	-2.09558	16.56	-0.3157
16.57	-2.29124	16.57	-0.2463
16.58	-2.41332	16.58	-0.16913
16.59	-2.45653	16.59	-0.08942
16.6	-2.41399	16.6	-0.01812
16.61	-2.27858	16.61	0.03148
16.62	-2.04578	16.62	0.05389
16.63	-1.71646	16.63	0.05284
16.64	-1.29852	16.64	0.03264
16.65	-0.8066	16.65	-0.0056
16.66	-0.26039	16.66	-0.05878
16.67	0.31696	16.67	-0.11638
16.68	0.89972	16.68	-0.1631
16.69	1.46078	16.69	-0.1866
16.7	1.97379	16.7	-0.1826
16.71	2.41577	16.71	-0.15603
16.72	2.76878	16.72	-0.11487
16.73	3.01967	16.73	-0.0606
16.74	3.15912	16.74	0.00938
16.75	3.18148	16.75	0.09103
16.76	3.08599	16.76	0.17194
16.77	2.87798	16.77	0.24208
16.78	2.56837	16.78	0.3043
16.79	2.17145	16.79	0.36867
16.8	1.70205	16.8	0.43841
16.81	1.17386	16.81	0.50539
16.82	0.59915	16.82	0.55336
16.83	-0.01076	16.83	0.5652
16.84	-0.64456	16.84	0.53368
16.85	-1.28976	16.85	0.46619
16.86	-1.93156	16.86	0.37745
16.87	-2.55298	16.87	0.28101
16.88	-3.13619	16.88	0.18951
16.89	-3.66415	16.89	0.11626
16.9	-4.1213	16.9	0.07262
16.91	-4.49354	16.91	0.06476
16.92	-4.7683	16.92	0.08855
16.93	-4.93538	16.93	0.12604
16.94	-4.98778	16.94	0.1538
16.95	-4.92195	16.95	0.15892
16.96	-4.73789	16.96	0.14518
16.97	-4.43955	16.97	0.12415
16.98	-4.0355	16.98	0.10374
16.99	-3.53918	16.99	0.08437
17	-2.96839	17	0.06294
17.01	-2.34401	17.01	0.04089
17.02	-1.68848	17.02	0.02788
17.03	-1.0248	17.03	0.0336
17.04	-0.37594	17.04	0.05542
17.05	0.23564	17.05	0.07872
17.06	0.78836	17.06	0.08997
17.07	1.26214	17.07	0.08749
17.08	1.63911	17.08	0.08054
17.09	1.90412	17.09	0.07813
17.1	2.04506	17.1	0.0811
17.11	2.05305	17.11	0.08753
17.12	1.92324	17.12	0.09938
17.13	1.65653	17.13	0.12077
17.14	1.26224	17.14	0.15311
17.15	0.76016	17.15	0.19109
17.16	0.18005	17.16	0.22235
17.17	-0.44264	17.17	0.23415
17.18	-1.07231	17.18	0.22147
17.19	-1.67682	17.19	0.18855
17.2	-2.22805	17.2	0.14533
17.21	-2.70201	17.21	0.10352
17.22	-3.08039	17.22	0.07179
17.23	-3.35305	17.23	0.05235
17.24	-3.51889	17.24	0.04327
17.25	-3.58374	17.25	0.04484
17.26	-3.55702	17.26	0.06134
17.27	-3.44983	17.27	0.09415
17.28	-3.27467	17.28	0.13579
17.29	-3.04547	17.29	0.17343
17.3	-2.77647	17.3	0.19455
17.31	-2.48074	17.31	0.18723
17.32	-2.16962	17.32	0.14481
17.33	-1.85338	17.33	0.07702
17.34	-1.54165	17.34	0.00694
17.35	-1.24279	17.35	-0.04683
17.36	-0.9627	17.36	-0.0778
17.37	-0.70451	17.37	-0.08491
17.38	-0.46944	17.38	-0.07019
17.39	-0.25835	17.39	-0.04361
17.4	-0.07269	17.4	-0.02035
17.41	0.08566	17.41	-0.01066
17.42	0.21525	17.42	-0.01401
17.43	0.31568	17.43	-0.01855
17.44	0.38755	17.44	-0.00667
17.45	0.43211	17.45	0.03116
17.46	0.45142	17.46	0.08375
17.47	0.44857	17.47	0.12391
17.48	0.42747	17.48	0.12905
17.49	0.392	17.49	0.09836
17.5	0.34526	17.5	0.05001
17.51	0.28937	17.51	0.00338
17.52	0.22587	17.52	-0.03439
17.53	0.15622	17.53	-0.06831
17.54	0.08209	17.54	-0.10626
17.55	0.0052	17.55	-0.15162
17.56	-0.07315	17.56	-0.20405
17.57	-0.15256	17.57	-0.2623
17.58	-0.23365	17.58	-0.32451
17.59	-0.31787	17.59	-0.38557
17.6	-0.40712	17.6	-0.43538
17.61	-0.5039	17.61	-0.4633
17.62	-0.61199	17.62	-0.46414
17.63	-0.73711	17.63	-0.44159
17.64	-0.88645	17.64	-0.40759
17.65	-1.06674	17.65	-0.37226
17.66	-1.281	17.66	-0.33322
17.67	-1.52616	17.67	-0.27989
17.68	-1.79273	17.68	-0.20722
17.69	-2.0668	17.69	-0.12284
17.7	-2.33259	17.7	-0.04299
17.71	-2.57399	17.71	0.01685
17.72	-2.77524	17.72	0.0506
17.73	-2.92175	17.73	0.06407
17.74	-3.00118	17.74	0.06581
17.75	-3.00436	17.75	0.05594
17.76	-2.92582	17.76	0.02974
17.77	-2.76437	17.77	-0.01237
17.78	-2.52378	17.78	-0.06552
17.79	-2.21332	17.79	-0.12573
17.8	-1.84812	17.8	-0.19045
17.81	-1.44826	17.81	-0.25705
17.82	-1.03672	17.82	-0.32231
17.83	-0.63664	17.83	-0.38307
17.84	-0.26903	17.84	-0.43521
17.85	0.04887	17.85	-0.47347
17.86	0.30498	17.86	-0.49695
17.87	0.49305	17.87	-0.51242
17.88	0.61255	17.88	-0.53194
17.89	0.66716	17.89	-0.56865
17.9	0.66243	17.9	-0.62765
17.91	0.60365	17.91	-0.70011
17.92	0.49516	17.92	-0.77022
17.93	0.34118	17.93	-0.82023
17.94	0.14729	17.94	-0.83081
17.95	-0.07827	17.95	-0.78888
17.96	-0.32425	17.96	-0.69586
17.97	-0.57757	17.97	-0.5657
17.98	-0.82535	17.98	-0.41676
17.99	-1.05649	17.99	-0.26284
18	-1.26213	18	-0.10812
18.01	-1.43477	18.01	0.04811
18.02	-1.56737	18.02	0.20261
18.03	-1.65337	18.03	0.34777
18.04	-1.68746	18.04	0.47932
18.05	-1.66679	18.05	0.60015
18.06	-1.59163	18.06	0.71395
18.07	-1.46555	18.07	0.81743
18.08	-1.29502	18.08	0.90003
18.09	-1.08864	18.09	0.94775
18.1	-0.85624	18.1	0.94717
18.11	-0.60816	18.11	0.89149
18.12	-0.35436	18.12	0.78651
18.13	-0.1038	18.13	0.65036
18.14	0.13589	18.14	0.5071
18.15	0.35859	18.15	0.37853
18.16	0.55948	18.16	0.27632
18.17	0.73469	18.17	0.19884
18.18	0.88084	18.18	0.13839
18.19	0.99516	18.19	0.0898
18.2	1.07634	18.2	0.05094
18.21	1.12527	18.21	0.02083
18.22	1.1446	18.22	-0.00147
18.23	1.13764	18.23	-0.01781
18.24	1.10772	18.24	-0.02673
18.25	1.05841	18.25	-0.01958
18.26	0.99394	18.26	0.01213
18.27	0.91894	18.27	0.06447
18.28	0.83829	18.28	0.1199
18.29	0.75733	18.29	0.15642
18.3	0.6822	18.3	0.15455
18.31	0.62022	18.31	0.10208
18.32	0.58017	18.32	0.00238
18.33	0.57204	18.33	-0.12429
18.34	0.60561	18.34	-0.25414
18.35	0.68793	18.35	-0.3698
18.36	0.82034	18.36	-0.45715
18.37	0.99643	18.37	-0.50538
18.38	1.20256	18.38	-0.51593
18.39	1.42078	18.39	-0.50353
18.4	1.63193	18.4	-0.48598
18.41	1.81714	18.41	-0.47707
18.42	1.95804	18.42	-0.4845
18.43	2.03765	18.43	-0.50675
18.44	2.04299	18.44	-0.5325
18.45	1.96812	18.45	-0.54788
18.46	1.81514	18.46	-0.54654
18.47	1.59232	18.47	-0.53036
18.48	1.31126	18.48	-0.50084
18.49	0.98515	18.49	-0.45379
18.5	0.62864	18.5	-0.38157
18.51	0.25805	18.51	-0.27965
18.52	-0.1095	18.52	-0.1547
18.53	-0.458	18.53	-0.02699
18.54	-0.7741	18.54	0.07971
18.55	-1.04732	18.55	0.15165
18.56	-1.26891	18.56	0.18998
18.57	-1.43083	18.57	0.20825
18.58	-1.52574	18.58	0.22368
18.59	-1.54804	18.59	0.24688
18.6	-1.4953	18.6	0.27879
18.61	-1.36941	18.61	0.31212
18.62	-1.17696	18.62	0.33424
18.63	-0.92907	18.63	0.33169
18.64	-0.64089	18.64	0.29668
18.65	-0.33084	18.65	0.2347
18.66	-0.01914	18.66	0.16371
18.67	0.27452	18.67	0.10069
18.68	0.53354	18.68	0.05021
18.69	0.74591	18.69	0.00848
18.7	0.90422	18.7	-0.02581
18.71	1.00504	18.71	-0.04825
18.72	1.04865	18.72	-0.05189
18.73	1.03925	18.73	-0.03277
18.74	0.98495	18.74	0.00182
18.75	0.89719	18.75	0.03316
18.76	0.78968	18.76	0.04434
18.77	0.67685	18.77	0.03055
18.78	0.57199	18.78	-0.00196
18.79	0.48534	18.79	-0.04329
18.8	0.42288	18.8	-0.08737
18.81	0.38648	18.81	-0.13368
18.82	0.37522	18.82	-0.18248
18.83	0.38734	18.83	-0.22818
18.84	0.42191	18.84	-0.26012
18.85	0.47978	18.85	-0.274
18.86	0.56336	18.86	-0.279
18.87	0.676	18.87	-0.28717
18.88	0.8215	18.88	-0.29855
18.89	1.00388	18.89	-0.30445
18.9	1.2266	18.9	-0.30253
18.91	1.49039	18.91	-0.30019
18.92	1.79068	18.92	-0.30398
18.93	2.11638	18.93	-0.31028
18.94	2.45127	18.94	-0.30715
18.95	2.77686	18.95	-0.28284
18.96	3.07415	18.96	-0.23176
18.97	3.32348	18.97	-0.15919
18.98	3.50409	18.98	-0.0841
18.99	3.59606	18.99	-0.0285
19	3.58473	1.90E+01	-2.20E-04
19.01	3.46494	19.01	0.01006
19.02	3.24246	19.02	0.02041
19.03	2.93181	19.03	0.04876
19.04	2.55272	19.04	0.10163
19.05	2.1278	19.05	0.16788
19.06	1.68151	19.06	0.2301
19.07	1.23917	19.07	0.28193
19.08	0.8244	19.08	0.32825
19.09	0.45648	19.09	0.37075
19.1	0.14885	19.1	0.40039
19.11	-0.09072	19.11	0.40532
19.12	-0.25971	19.12	0.38173
19.13	-0.36073	19.13	0.33536
19.14	-0.40166	19.14	0.27788
19.15	-0.39434	19.15	0.22429
19.16	-0.35154	19.16	0.18716
19.17	-0.28379	19.17	0.17062
19.18	-0.19846	19.18	0.1721
19.19	-0.10081	19.19	0.18733
19.2	0.00452	19.2	0.21043
19.21	0.11319	19.21	0.23283
19.22	0.22184	19.22	0.24453
19.23	0.32829	19.23	0.23536
19.24	0.43041	19.24	0.19903
19.25	0.52468	19.25	0.14009
19.26	0.60605	19.26	0.07482
19.27	0.66951	19.27	0.02297
19.28	0.71188	1.93E+01	-1.28E-04
19.29	0.7321	19.29	0.01547
19.3	0.73042	19.3	0.07651
19.31	0.70772	19.31	0.18449
19.32	0.6658	19.32	0.32847
19.33	0.6079	19.33	0.48243
19.34	0.5385	19.34	0.61273
19.35	0.46222	19.35	0.69128
19.36	0.38281	19.36	0.70928
19.37	0.30303	19.37	0.67908
19.38	0.22518	19.38	0.61924
19.39	0.15145	19.39	0.54085
19.4	0.08355	19.4	0.45125
19.41	0.0222	19.41	0.36396
19.42	-0.03229	19.42	0.29836
19.43	-0.0792	19.43	0.26945
19.44	-0.11716	19.44	0.27944
19.45	-0.14485	19.45	0.32001
19.46	-0.16179	19.46	0.37962
19.47	-0.16855	19.47	0.44739
19.48	-0.16651	19.48	0.51426
19.49	-0.15737	19.49	0.57342
19.5	-0.14255	19.5	0.61976
19.51	-0.1233	19.51	0.65039
19.52	-0.10086	19.52	0.66447
19.53	-0.07655	19.53	0.65999
19.54	-0.05152	19.54	0.6316
19.55	-0.02664	19.55	0.57337
19.56	-0.00221	19.56	0.48211
19.57	0.02233	19.57	0.36064
19.58	0.04866	19.58	0.22417
19.59	0.0795	19.59	0.10048
19.6	0.11833	19.6	0.01701
19.61	0.16859	19.61	-0.01277
19.62	0.23264	19.62	0.0083
19.63	0.31119	19.63	0.06589
19.64	0.40361	19.64	0.14009
19.65	0.50849	19.65	0.21329
19.66	0.6238	19.66	0.27653
19.67	0.74639	19.67	0.32926
19.68	0.87147	19.68	0.3722
19.69	0.99241	19.69	0.40017
19.7	1.10095	19.7	0.40597
19.71	1.1877	19.71	0.38907
19.72	1.24303	19.72	0.35654
19.73	1.25844	19.73	0.31729
19.74	1.22812	19.74	0.27423
19.75	1.15012	19.75	0.2222
19.76	1.02646	19.76	0.15693
19.77	0.86239	19.77	0.08281
19.78	0.66544	19.78	0.0123
19.79	0.44469	19.79	-0.03765
19.8	0.21036	19.8	-0.05395
19.81	-0.02661	19.81	-0.03536
19.82	-0.25528	19.82	0.01214
19.83	-0.4656	19.83	0.0847
19.84	-0.64934	19.84	0.1809
19.85	-0.8006	19.85	0.29607
19.86	-0.91603	19.86	0.41882
19.87	-0.99489	19.87	0.53336
19.88	-1.0391	19.88	0.62922
19.89	-1.05253	19.89	0.70816
19.9	-1.03985	19.9	0.77815
19.91	-1.00511	19.91	0.84305
19.92	-0.95094	19.92	0.89981
19.93	-0.87842	19.93	0.94231
19.94	-0.7875	19.94	0.96744
19.95	-0.6777	19.95	0.97915
19.96	-0.54871	19.96	0.98727
[truncated: 2,960 more rows]
