# Supplementary material for: Differences of dynamic responses of single-pile and pile-group foundations in Meizoseismal areas
Source: PLoS One. 2026 Jul 24;21(7):e0354278. doi: 10.1371/journal.pone.0354278 (PMC13399318; doi:10.1371/journal.pone.0354278)
Supplement: S1 Supporting information — 1 Cross-sectional diagram of the physical model and the placement of instruments showing the soil layer boundaries and thicknesses. S2 Fig. 2 Production process of model pile. S3 Fig. 3 Fourier spectra under different seismic waves. S1 File. Model pile compressive strength. S2 File. Four different types of seismic waves. S3 File. Peak accelerations of different types of pile foundations. S4 File. Variations of acceleration amplification factors. S5 File. Time-history responses of acceleration on top of six piles. S6 File. Time-history curve of horizontal displacement of single pile, four piles, and six piles. S7 File. Peak values of horizontal displacements of pile tops. S8 File. Pile foundation bending moments. S9 File. Peak moments of pile bodies. S1 Table. (ZIP) [file pone.0354278.s001.zip › supporting information files(1)/S5 File. Time-history responses of acceleration on top of six piles/fig7b Time-history responses of acceleration on top of six piles (5010 wave).csv]

pile top		pile bottom
Time	Acceleration	Time	Acceleration
s	m/s\+(2)	s	m/s\+(2)
0	0.226784	0	1.28687
0.014	0.212819	0.0114	1.31464
0.028	0.1970965	0.0228	1.23043
0.042	0.179645	0.0342	1.05929
0.056	0.1602175	0.0456	0.84541
0.07	0.1385195	0.057	0.63543
0.084	0.114494	0.0684	0.46034
0.098	0.0883785	0.0798	0.32759
0.112	0.060629	0.0912	0.23008
0.126	0.0318535	0.1026	0.15828
0.14	0.0027455	0.114	0.10503
0.154	-0.0257925	0.1254	0.06679
0.168	-0.052877	0.1368	0.04457
0.182	-0.0777765	0.1482	0.04214
0.196	-0.100016	0.1596	0.06089
0.21	-0.1192915	0.171	0.0945
0.224	-0.135489	0.1824	0.13036
0.238	-0.1485705	0.1938	0.1585
0.252	-0.15865	0.2052	0.1767
0.266	-0.1661265	0.2166	0.1856
0.28	-0.171684	0.228	0.18644
0.294	-0.1759495	0.2394	0.18778
0.308	-0.179303	0.2508	0.20533
0.322	-0.1818775	0.2622	0.24994
0.336	-0.1836825	0.2736	0.32015
0.35	-0.1846325	0.285	0.40618
0.364	-0.184585	0.2964	0.49608
0.378	-0.1832645	0.3078	0.57846
0.392	-0.180348	0.3192	0.64209
0.406	-0.17556	0.3306	0.67497
0.42	-0.168796	0.342	0.66712
0.434	-0.1601605	0.3534	0.6169
0.448	-0.1499005	0.3648	0.53481
0.462	-0.1382155	0.3762	0.44039
0.476	-0.125248	0.3876	0.35183
0.49	-0.1111975	0.399	0.27889
0.504	-0.0963205	0.4104	0.23006
0.518	-0.080731	0.4218	0.21926
0.532	-0.064277	0.4332	0.25971
0.546	-0.046607	0.4446	0.35867
0.56	-0.027303	0.456	0.51855
0.574	-0.006099	0.4674	0.73356
0.588	0.017024	0.4788	0.98168
0.602	0.041857	0.4902	1.22625
0.616	0.0679915	0.5016	1.42996
0.63	0.0948575	0.513	1.56396
0.644	0.1218375	0.5244	1.60239
0.658	0.1483425	0.5358	1.51796
0.672	0.173774	0.5472	1.29238
0.686	0.197524	0.5586	0.92979
0.7	0.219089	0.57	0.46072
0.714	0.2381175	0.5814	-0.05915
0.728	0.254391	0.5928	-0.55737
0.742	0.2677575	0.6042	-0.96411
0.756	0.27816	0.6156	-1.2275
0.77	0.285684	0.627	-1.31718
0.784	0.2905765	0.6384	-1.2278
0.798	0.293075	0.6498	-0.98284
0.812	0.293398	0.6612	-0.62895
0.826	0.2917925	0.6726	-0.22576
0.84	0.2886005	0.684	0.16124
0.854	0.283936	0.6954	0.47117
0.868	0.277647	0.7068	0.66337
0.882	0.269515	0.7182	0.7244
0.896	0.2595495	0.7296	0.66373
0.91	0.24795	0.741	0.50797
0.924	0.2349255	0.7524	0.2927
0.938	0.2205995	0.7638	0.04891
0.952	0.2050765	0.7752	-0.20561
0.966	0.188499	0.7866	-0.46084
0.98	0.171057	0.798	-0.70121
0.994	0.152931	0.8094	-0.89906
1.008	0.134273	0.8208	-1.02338
1.022	0.115254	0.8322	-1.0551
1.036	0.096045	0.8436	-0.99548
1.05	0.076874	0.855	-0.86513
1.064	0.057969	0.8664	-0.6976
1.078	0.039634	0.8778	-0.53083
1.092	0.0222015	0.8892	-0.39568
1.106	0.0060325	0.9006	-0.30445
1.12	-0.0085595	0.912	-0.24914
1.134	-0.021261	0.9234	-0.2122
1.148	-0.0318535	0.9348	-0.17748
1.162	-0.040337	0.9462	-0.13238
1.176	-0.046987	0.9576	-0.06729
1.19	-0.0521835	0.969	0.01919
1.204	-0.056221	0.9804	0.11472
1.218	-0.059204	0.9918	0.19711
1.232	-0.061123	1.0032	0.24331
1.246	-0.0619495	1.0146	0.23257
1.26	-0.0617025	1.026	0.145
1.274	-0.060344	1.0374	-0.03486
1.288	-0.057969	1.0488	-0.30595
1.302	-0.055081	1.0602	-0.63877
1.316	-0.052782	1.0716	-0.97609
1.33	-0.0527535	1.083	-1.251
1.344	-0.056981	1.0944	-1.4142
1.358	-0.067659	1.1058	-1.45177
1.372	-0.0870865	1.1172	-1.38137
1.386	-0.1173345	1.1286	-1.23604
1.4	-0.1598375	1.14	-1.05235
1.414	-0.214985	1.1514	-0.86442
1.428	-0.2818365	1.1628	-0.69687
1.442	-0.3581595	1.1742	-0.56205
1.456	-0.44061	1.1856	-0.46603
1.47	-0.524837	1.197	-0.41682
1.484	-0.605739	1.2084	-0.42983
1.498	-0.677863	1.2198	-0.52741
1.512	-0.736041	1.2312	-0.72897
1.526	-0.7757225	1.2426	-1.03902
1.54	-0.793364	1.254	-1.44067
1.554	-0.786657	1.2654	-1.89177
1.568	-0.7548035	1.2768	-2.32501
1.582	-0.698516	1.2882	-2.66171
1.596	-0.619818	1.2996	-2.83952
1.61	-0.521683	1.311	-2.83669
1.624	-0.4076735	1.3224	-2.67634
1.638	-0.2817605	1.3338	-2.41
1.652	-0.1481145	1.3452	-2.09329
1.666	-0.01102	1.3566	-1.7632
1.68	0.125229	1.368	-1.42322
1.694	0.2564715	1.3794	-1.04968
1.708	0.379069	1.3908	-0.61793
1.722	0.4901335	1.4022	-0.12295
1.736	0.5877935	1.4136	0.41946
1.75	0.671251	1.425	0.98109
1.764	0.740639	1.4364	1.52794
1.778	0.7967365	1.4478	2.0246
1.792	0.84075	1.4592	2.43731
1.806	0.8740855	1.4706	2.73261
1.82	0.8978735	1.482	2.87844
1.834	0.912741	1.4934	2.85588
1.848	0.9188115	1.5048	2.67069
1.862	0.9159045	1.5162	2.35143
1.876	0.9037255	1.5276	1.93628
1.89	0.881923	1.539	1.46043
1.904	0.8501455	1.5504	0.95072
1.918	0.808241	1.5618	0.42602
1.932	0.7565325	1.5732	-0.09873
1.946	0.6957515	1.5846	-0.60776
1.96	0.626981	1.596	-1.08254
1.974	0.5517885	1.6074	-1.49962
1.988	0.47234	1.6188	-1.8262
2.002	0.3913525	1.6302	-2.02426
2.016	0.3117615	1.6416	-2.06879
2.03	0.2360275	1.653	-1.96336
2.044	0.1657655	1.6644	-1.74003
2.058	0.101669	1.6758	-1.45336
2.072	0.0438805	1.6872	-1.17255
2.086	-0.0077235	1.6986	-0.9637
2.1	-0.05339	1.71	-0.86515
2.114	-0.093442	1.7214	-0.87034
2.128	-0.1282025	1.7328	-0.93142
2.142	-0.1578995	1.7442	-0.98457
2.156	-0.1829035	1.7556	-0.98151
2.17	-0.2037655	1.767	-0.90702
2.184	-0.2208465	1.7784	-0.77577
2.198	-0.2340515	1.7898	-0.61992
2.212	-0.243067	1.8012	-0.47536
2.226	-0.2476365	1.8126	-0.3642
2.24	-0.2477505	1.824	-0.28246
2.254	-0.2436275	1.8354	-0.20481
2.268	-0.235676	1.8468	-0.10103
2.282	-0.2243235	1.8582	0.05086
2.296	-0.210064	1.8696	0.2612
2.31	-0.1935815	1.881	0.52993
2.324	-0.1756455	1.8924	0.84808
2.338	-0.1568355	1.9038	1.19951
2.352	-0.137579	1.9152	1.55773
2.366	-0.118427	1.9266	1.87595
2.38	-0.100092	1.938	2.08642
2.394	-0.0832105	1.9494	2.12175
2.408	-0.068248	1.9608	1.94494
2.422	-0.055537	1.9722	1.56293
2.436	-0.045448	1.9836	1.01735
2.45	-0.0383325	1.995	0.36898
2.464	-0.034466	2.0064	-0.31229
2.478	-0.0342475	2.0178	-0.95427
2.492	-0.038741	2.0292	-1.48891
2.506	-0.0503025	2.0406	-1.86227
2.52	-0.072865	2.052	-2.0456
2.534	-0.1115585	2.0634	-2.03633
2.548	-0.171741	2.0748	-1.85374
2.562	-0.2572885	2.0862	-1.53895
2.576	-0.368809	2.0976	-1.14752
2.59	-0.5025785	2.109	-0.73165
2.604	-0.651244	2.1204	-0.33099
2.618	-0.8059135	2.1318	0.0248
2.632	-0.958626	2.1432	0.31342
2.646	-1.103767	2.1546	0.51893
2.66	-1.2375935	2.166	0.63279
2.674	-1.3567045	2.1774	0.65777
2.688	-1.4566065	2.1888	0.60985
2.702	-1.531457	2.2002	0.51372
2.716	-1.574815	2.2116	0.39518
2.73	-1.5810185	2.223	0.27802
2.744	-1.546125	2.2344	0.18468
2.758	-1.4678545	2.2458	0.1325
2.772	-1.345029	2.2572	0.12652
2.786	-1.1775155	2.2686	0.15759
2.8	-0.966986	2.28	0.2093
2.814	-0.717972	2.2914	0.26663
2.828	-0.4378835	2.3028	0.31884
2.842	-0.135831	2.3142	0.35916
2.856	0.1785715	2.3256	0.38414
2.87	0.4956055	2.337	0.39134
2.884	0.80503	2.3484	0.37819
2.898	1.0963855	2.3598	0.34596
2.912	1.360438	2.3712	0.30276
2.926	1.5906325	2.3826	0.25804
2.94	1.783625	2.394	0.21666
2.954	1.9383135	2.4054	0.1816
2.968	2.054641	2.4168	0.15834
2.982	2.1328735	2.4282	0.15442
2.996	2.173638	2.4396	0.17498
3.01	2.178312	2.451	0.21747
3.024	2.149185	2.4624	0.27158
3.038	2.089392	2.4738	0.32524
3.052	2.002866	2.4852	0.37052
3.066	1.8944045	2.4966	0.40341
3.08	1.7695555	2.508	0.41803
3.094	1.634038	2.5194	0.40565
3.108	1.493324	2.5308	0.36377
3.122	1.3525625	2.5422	0.30442
3.136	1.2167315	2.5536	0.25056
3.15	1.090524	2.565	0.22607
3.164	0.9779395	2.5764	0.25009
3.178	0.8818185	2.5878	0.33691
3.192	0.803586	2.5992	0.49277
3.206	0.743242	2.6106	0.70451
3.22	0.699599	2.622	0.93478
3.234	0.6706335	2.6334	1.14131
3.248	0.6538565	2.6448	1.30495
3.262	0.6465415	2.6562	1.43635
3.276	0.646095	2.6676	1.56047
3.29	0.6505125	2.679	1.69947
3.304	0.658901	2.6904	1.86513
3.318	0.671517	2.7018	2.05765
3.332	0.689472	2.7132	2.26281
3.346	0.714571	2.7246	2.44722
3.36	0.7494265	2.736	2.56051
3.374	0.7974775	2.7474	2.55033
3.388	0.862201	2.7588	2.38229
3.402	0.9461715	2.7702	2.05122
3.416	1.0503105	2.7816	1.58392
3.43	1.173478	2.793	1.03895
3.444	1.3123015	2.8044	0.49524
3.458	1.461081	2.8158	0.02543
3.472	1.611637	2.8272	-0.32658
3.486	1.7534815	2.8386	-0.54744
3.5	1.8746255	2.85	-0.64603
3.514	1.96308	2.8614	-0.64853
3.528	2.0086895	2.8728	-0.59199
3.542	2.00469	2.8842	-0.5105
3.556	1.948697	2.8956	-0.42187
3.57	1.842962	2.907	-0.32576
3.584	1.6939165	2.9184	-0.21478
3.598	1.511469	2.9298	-0.08441
3.612	1.307827	2.9412	0.07038
3.626	1.095787	2.9526	0.2617
3.64	0.8867395	2.964	0.50513
3.654	0.689244	2.9754	0.81149
3.668	0.508706	2.9868	1.18062
3.682	0.347871	2.9982	1.59218
3.696	0.207499	3.0096	1.99901
3.71	0.0867825	3.021	2.33775
3.724	-0.01634	3.0324	2.55492
3.738	-0.1050035	3.0438	2.62803
3.752	-0.183369	3.0552	2.56726
3.766	-0.2564335	3.0666	2.40151
3.78	-0.3295075	3.078	2.1579
3.794	-0.4071795	3.0894	1.84663
3.808	-0.4921285	3.1008	1.4662
3.822	-0.584307	3.1122	1.02181
3.836	-0.681264	3.1236	0.53353
3.85	-0.779342	3.135	0.03055
3.864	-0.874969	3.1464	-0.45828
3.878	-0.9653805	3.1578	-0.91414
3.892	-1.048743	3.1692	-1.33153
3.906	-1.1238405	3.1806	-1.70909
3.92	-1.189685	3.192	-2.0361
3.934	-1.2451175	3.2034	-2.28941
3.948	-1.288599	3.2148	-2.44552
3.962	-1.3181535	3.2262	-2.49681
3.976	-1.3316245	3.2376	-2.45609
3.99	-1.327264	3.249	-2.3457
4.004	-1.3043405	3.2604	-2.17971
4.018	-1.2635665	3.2718	-1.9524
4.032	-1.207165	3.2832	-1.64425
4.046	-1.1387555	3.2946	-1.24159
4.06	-1.0632875	3.306	-0.75463
4.074	-0.987259	3.3174	-0.22174
4.088	-0.9187735	3.3288	0.30356
4.102	-0.866761	3.3402	0.77577
4.116	-0.8394485	3.3516	1.17376
4.13	-0.84265	3.363	1.49889
4.144	-0.878826	3.3744	1.76187
4.158	-0.94715	3.3858	1.97072
4.172	-1.044088	3.3972	2.12282
4.186	-1.163997	3.4086	2.20123
4.2	-1.2995905	3.42	2.17896
4.214	-1.4426225	3.4314	2.03229
4.228	-1.5848755	3.4428	1.75767
4.242	-1.719158	3.4542	1.38189
4.256	-1.8400835	3.4656	0.95717
4.27	-1.944365	3.477	0.54167
4.284	-2.0308055	3.4884	0.18007
4.298	-2.1006305	3.4998	-0.10383
4.312	-2.158058	3.5112	-0.30709
4.326	-2.2106595	3.5226	-0.44104
4.34	-2.268581	3.534	-0.51731
4.354	-2.3428235	3.5454	-0.53771
4.368	-2.442944	3.5568	-0.49442
4.382	-2.5748515	3.5682	-0.37756
4.396	-2.739477	3.5796	-0.18521
4.41	-2.9328875	3.591	0.07263
4.424	-3.1479675	3.6024	0.37969
4.438	-3.376509	3.6138	0.72004
4.452	-3.6103135	3.6252	1.07594
4.466	-3.8406505	3.6366	1.41842
4.48	-4.0568515	3.648	1.70321
4.494	-4.2455595	3.6594	1.88165
4.508	-4.39128	3.6708	1.92027
4.522	-4.478148	3.6822	1.81206
4.536	-4.4919135	3.6936	1.57329
4.55	-4.4212335	3.705	1.23715
4.564	-4.258223	3.7164	0.84892
4.578	-3.9982935	3.7278	0.45599
4.592	-3.640153	3.7392	0.09605
4.606	-3.186167	3.7506	-0.20684
4.62	-2.6433655	3.762	-0.44197
4.634	-2.0240985	3.7734	-0.61131
4.648	-1.3457225	3.7848	-0.72452
4.662	-0.6293275	3.7962	-0.79245
4.676	0.1020015	3.8076	-0.82334
4.69	0.824714	3.819	-0.82231
4.704	1.5157535	3.8304	-0.79309
4.718	2.153004	3.8418	-0.73933
4.732	2.7158125	3.8532	-0.66763
4.746	3.185768	3.8646	-0.59363
4.76	3.547452	3.876	-0.54395
4.774	3.7894265	3.8874	-0.55129
4.788	3.905336	3.8988	-0.64382
4.802	3.895114	3.9102	-0.82832
4.816	3.765211	3.9216	-1.08021
4.83	3.527255	3.933	-1.35409
4.844	3.1955815	3.9444	-1.60674
4.858	2.785229	3.9558	-1.81157
4.872	2.3110555	3.9672	-1.95602
4.886	1.7875485	3.9786	-2.03347
4.9	1.228863	3.99	-2.04045
4.914	0.649078	4.0014	-1.97508
4.928	0.0623105	4.0128	-1.83353
4.942	-0.517408	4.0242	-1.61297
4.956	-1.076559	4.0356	-1.32248
4.97	-1.6030015	4.047	-0.98618
4.984	-2.086618	4.0584	-0.63353
4.998	-2.5193905	4.0698	-0.29096
5.012	-2.8949825	4.0812	0.01754
5.026	-3.2080075	4.0926	0.26866
5.04	-3.453554	4.104	0.44276
5.054	-3.627024	4.1154	0.52924
5.068	-3.724418	4.1268	0.52594
5.082	-3.7430665	4.1382	0.43444
5.096	-3.6821905	4.1496	0.26348
5.11	-3.5429015	4.161	0.03765
5.124	-3.327394	4.1724	-0.2036
5.138	-3.037948	4.1838	-0.41877
5.152	-2.6766915	4.1952	-0.57957
5.166	-2.246788	4.2066	-0.67886
5.18	-1.754745	4.218	-0.72621
5.194	-1.2122665	4.2294	-0.73557
5.208	-0.6365665	4.2408	-0.71647
5.222	-0.0489345	4.2522	-0.6711
5.236	0.527364	4.2636	-0.59221
5.25	1.068712	4.275	-0.46994
5.264	1.552395	4.2864	-0.31014
5.278	1.957931	4.2978	-0.14173
5.292	2.268809	4.3092	-0.00255
5.306	2.4742085	4.3206	0.07856
5.32	2.569845	4.332	0.08721
5.334	2.557799	4.3434	0.0174
5.348	2.445813	4.3548	-0.1381
5.362	2.246712	4.3662	-0.38895
5.376	1.977577	4.3776	-0.73268
5.39	1.6578355	4.389	-1.14119
5.404	1.3064875	4.4004	-1.56841
5.418	0.9402245	4.4118	-1.96743
5.432	0.5729355	4.4232	-2.29894
5.446	0.2164765	4.4346	-2.53559
5.46	-0.118712	4.446	-2.66792
5.474	-0.4239755	4.4574	-2.70124
5.488	-0.69312	4.4688	-2.64205
5.502	-0.9225735	4.4802	-2.49251
5.516	-1.1103695	4.4916	-2.25801
5.53	-1.2552825	4.503	-1.95176
5.544	-1.356562	4.5144	-1.59297
5.558	-1.414208	4.5258	-1.20905
5.572	-1.4292465	4.5372	-0.83704
5.586	-1.4037675	4.5486	-0.5134
5.6	-1.3410485	4.56	-0.26052
5.614	-1.245469	4.5714	-0.08351
5.628	-1.122254	4.5828	0.02437
5.642	-0.977151	4.5942	0.07497
5.656	-0.815917	4.6056	0.08167
5.67	-0.6440145	4.617	0.05884
5.684	-0.4663645	4.6284	0.02036
5.698	-0.287394	4.6398	-0.0236
5.712	-0.1111215	4.6512	-0.06822
5.726	0.058862	4.6626	-0.11177
5.74	0.2195545	4.674	-0.1496
5.754	0.368619	4.6854	-0.17186
5.768	0.5042125	4.6968	-0.17105
5.782	0.6249195	4.7082	-0.14934
5.796	0.7296855	4.7196	-0.11473
5.81	0.817589	4.731	-0.07546
5.824	0.887965	4.7424	-0.04216
5.838	0.940595	4.7538	-0.02852
5.852	0.9757355	4.7652	-0.0444
5.866	0.9941275	4.7766	-0.08887
5.88	0.99693	4.788	-0.15104
5.894	0.985663	4.7994	-0.2185
5.908	0.962331	4.8108	-0.28439
5.922	0.929784	4.8222	-0.34602
5.936	0.8920785	4.8336	-0.40078
5.95	0.8544205	4.845	-0.44823
5.964	0.8228425	4.8564	-0.50242
5.978	0.803567	4.8678	-0.59936
5.992	0.8021895	4.8792	-0.78448
6.006	0.8226715	4.8906	-1.09052
6.02	0.8666185	4.902	-1.52171
6.034	0.9334985	4.9134	-2.04382
6.048	1.022238	4.9248	-2.58013
6.062	1.1328655	4.9362	-3.02656
6.076	1.2670435	4.9476	-3.28823
6.09	1.427318	4.959	-3.3146
6.104	1.616159	4.9704	-3.11259
6.118	1.835381	4.9818	-2.73151
6.132	2.085744	4.9932	-2.22991
6.146	2.366355	5.0046	-1.65111
6.16	2.6735185	5.016	-1.02097
6.174	2.999967	5.0274	-0.35701
6.188	3.3349085	5.0388	0.31993
6.202	3.664758	5.0502	0.97579
6.216	3.974078	5.0616	1.56298
6.23	4.2468325	5.073	2.03097
6.244	4.4681635	5.0844	2.34035
6.258	4.6264715	5.0958	2.47246
6.272	4.714812	5.1072	2.42952
6.286	4.7308765	5.1186	2.2301
6.3	4.6758905	5.13	1.90871
6.314	4.553711	5.1414	1.51594
6.328	4.3705795	5.1528	1.10867
6.342	4.135445	5.1642	0.73367
6.356	3.859489	5.1756	0.41819
6.37	3.5542825	5.187	0.1734
6.384	3.2298385	5.1984	0.00292
6.398	2.89427	5.2098	-0.0941
6.412	2.5550915	5.2212	-0.12429
6.426	2.220891	5.2326	-0.10072
6.44	1.9020045	5.244	-0.04297
6.454	1.609965	5.2554	0.02393
6.468	1.3567045	5.2668	0.0719
6.482	1.154079	5.2782	0.07799
6.496	1.013346	5.2896	0.04053
6.51	0.94373	5.301	-0.01278
6.524	0.950494	5.3124	-0.03657
6.538	1.0335715	5.3238	0.0133
6.552	1.1877565	5.3352	0.16831
6.566	1.4040335	5.3466	0.43973
6.58	1.6707365	5.358	0.80713
6.594	1.97391	5.3694	1.21446
6.608	2.2973755	5.3808	1.58404
6.622	2.622988	5.3922	1.84195
6.636	2.9316525	5.4036	1.94228
6.65	3.2047015	5.415	1.87705
6.664	3.425149	5.4264	1.6698
6.678	3.578422	5.4378	1.36317
6.692	3.6527215	5.4492	1.00805
6.706	3.639051	5.4606	0.65544
6.72	3.531492	5.472	0.35026
6.734	3.327793	5.4834	0.12561
6.748	3.029835	5.4948	-0.0028
6.762	2.6434985	5.5062	-0.03998
6.776	2.1779035	5.5176	-0.00806
6.79	1.644925	5.529	0.06473
6.804	1.0592215	5.5404	0.15393
6.818	0.4384155	5.5518	0.24207
6.832	-0.1971725	5.5632	0.31764
6.846	-0.825683	5.5746	0.37163
6.86	-1.425266	5.586	0.39464
6.874	-1.9753255	5.5974	0.37932
6.888	-2.4574125	5.6088	0.32772
6.902	-2.8557	5.6202	0.25554
6.916	-3.1571635	5.6316	0.18688
6.93	-3.351885	5.643	0.14363
6.944	-3.433243	5.6544	0.1368
6.958	-3.3977035	5.6658	0.16254
6.972	-3.244668	5.6772	0.20344
6.986	-2.9770435	5.6886	0.23794
7	-2.6023255	5.7	0.2556
7.014	-2.1339375	5.7114	0.26271
7.028	-1.591212	5.7228	0.26866
7.042	-0.997937	5.7342	0.2719
7.056	-0.379924	5.7456	0.26359
7.07	0.2374905	5.757	0.23572
7.084	0.831478	5.7684	0.18318
7.098	1.3828865	5.7798	0.10541
7.112	1.8765445	5.7912	0.0074
7.126	2.301318	5.8026	-0.09984
7.14	2.6499775	5.814	-0.19564
7.154	2.9189795	5.8254	-0.24999
7.168	3.1080865	5.8368	-0.23589
7.182	3.220044	5.8482	-0.14237
7.196	3.2606375	5.8596	0.02465
7.21	3.23874	5.871	0.24851
7.224	3.1663215	5.8824	0.50915
7.238	3.0579455	5.8938	0.79231
7.252	2.9292395	5.9052	1.09283
7.266	2.794919	5.9166	1.40348
7.28	2.6668305	5.928	1.69959
7.294	2.5526595	5.9394	1.93925
7.308	2.45575	5.9508	2.08076
7.322	2.376254	5.9622	2.09925
7.336	2.3123095	5.9736	1.99229
7.35	2.2606485	5.985	1.77835
7.364	2.2166065	5.9964	1.48694
7.378	2.174132	6.0078	1.14072
7.392	2.126347	6.0192	0.74721
7.406	2.066364	6.0306	0.30983
7.42	1.988008	6.042	-0.15733
7.434	1.886453	6.0534	-0.62558
7.448	1.758792	6.0648	-1.05798
7.462	1.604303	6.0762	-1.42363
7.476	1.4243255	6.0876	-1.71276
7.49	1.221643	6.099	-1.93631
7.504	0.9996185	6.1104	-2.1083
7.518	0.7617575	6.1218	-2.2292
7.532	0.511803	6.1332	-2.28321
7.546	0.2537165	6.1446	-2.24828
7.56	-0.008816	6.156	-2.11093
7.574	-0.2732105	6.1674	-1.87807
7.588	-0.538612	6.1788	-1.58068
7.602	-0.805752	6.1902	-1.26393
7.616	-1.076255	6.2016	-0.96837
7.63	-1.3517455	6.213	-0.72197
7.644	-1.633088	6.2244	-0.54379
7.658	-1.919969	6.2358	-0.44249
7.672	-2.2108495	6.2472	-0.41262
7.686	-2.5031075	6.2586	-0.43974
7.7	-2.7929525	6.27	-0.5097
7.714	-3.0753115	6.2814	-0.61725
7.728	-3.3438385	6.2928	-0.77447
7.742	-3.5911805	6.3042	-1.00898
7.756	-3.8092245	6.3156	-1.34462
7.77	-3.9895725	6.327	-1.77857
7.784	-4.1240355	6.3384	-2.27268
7.798	-4.205289	6.3498	-2.76409
7.812	-4.2279275	6.3612	-3.18443
7.826	-4.189443	6.3726	-3.4743
7.84	-4.0905955	6.384	-3.59346
7.854	-3.9351755	6.3954	-3.5274
7.868	-3.7294625	6.4068	-3.28434
7.882	-3.4816645	6.4182	-2.88974
7.896	-3.2015665	6.4296	-2.38597
7.91	-2.9000555	6.441	-1.82545
7.924	-2.5883415	6.4524	-1.2543
7.938	-2.276884	6.4638	-0.70379
7.952	-1.9743755	6.4752	-0.19597
7.966	-1.687428	6.4866	0.25086
7.98	-1.4208295	6.498	0.6246
7.994	-1.1780475	6.5094	0.92125
8.008	-0.9613525	6.5208	1.14278
8.022	-0.77178	6.5322	1.29831
8.036	-0.609102	6.5436	1.40766
8.05	-0.472036	6.555	1.49681
8.064	-0.358435	6.5664	1.58715
8.078	-0.26562	6.5778	1.6886
8.092	-0.190874	6.5892	1.79684
8.106	-0.132297	6.6006	1.89228
8.12	-0.0895945	6.612	1.94535
8.134	-0.0643245	6.6234	1.93036
8.148	-0.059736	6.6348	1.83894
8.162	-0.080237	6.6462	1.68323
8.176	-0.1308625	6.6576	1.49409
8.19	-0.216695	6.669	1.31591
8.204	-0.3421805	6.6804	1.18873
8.218	-0.510435	6.6918	1.12756
8.232	-0.7227695	6.7032	1.12154
8.246	-0.9784145	6.7146	1.15088
8.26	-1.274634	6.726	1.19972
8.274	-1.606754	6.7374	1.25654
8.288	-1.968191	6.7488	1.31162
8.302	-2.3503475	6.7602	1.35491
8.316	-2.742688	6.7716	1.37143
8.33	-3.133062	6.783	1.33881
8.344	-3.508274	6.7944	1.22957
8.358	-3.855214	6.8058	1.01953
8.372	-4.162178	6.8172	0.70502
8.386	-4.4198655	6.8286	0.31772
8.4	-4.6217215	6.84	-0.08073
8.414	-4.7637655	6.8514	-0.41948
8.428	-4.844126	6.8628	-0.63736
8.442	-4.862689	6.8742	-0.69591
8.456	-4.8208225	6.8856	-0.58923
8.47	-4.721139	6.897	-0.34691
8.484	-4.5673625	6.9084	-0.02631
8.498	-4.3643095	6.9198	0.30209
8.512	-4.117984	6.9312	0.56921
8.526	-3.835226	6.9426	0.72403
8.54	-3.5230465	6.954	0.74975
8.554	-3.1881145	6.9654	0.66413
8.568	-2.8369755	6.9768	0.50228
8.582	-2.4763555	6.9882	0.29856
8.596	-2.113142	6.9996	0.07532
8.61	-1.7539755	7.011	-0.15899
8.624	-1.404822	7.0224	-0.39931
8.638	-1.0710015	7.0338	-0.63331
8.652	-0.757473	7.0452	-0.84105
8.666	-0.4687775	7.0566	-0.99851
8.68	-0.208601	7.068	-1.08266
8.694	0.020729	7.0794	-1.08001
8.708	0.2180915	7.0908	-0.99471
8.722	0.3830495	7.1022	-0.84845
8.736	0.5153085	7.1136	-0.67057
8.75	0.614289	7.125	-0.48821
8.764	0.678946	7.1364	-0.3222
8.778	0.7074745	7.1478	-0.18541
8.792	0.6968915	7.1592	-0.08427
8.806	0.642618	7.1706	-0.02359
8.82	0.538479	7.182	-0.00531
8.834	0.3774635	7.1934	-0.01973
8.848	0.1529785	7.2048	-0.03925
8.862	-0.139327	7.2162	-0.02115
8.876	-0.49913	7.2276	0.07829
8.89	-0.919638	7.239	0.28205
8.904	-1.3876935	7.2504	0.57666
8.918	-1.8862345	7.2618	0.91354
8.932	-2.396964	7.2732	1.2254
8.946	-2.901718	7.2846	1.44739
8.96	-3.381525	7.296	1.53501
8.974	-3.8150195	7.3074	1.47374
8.988	-4.1780715	7.3188	1.27754
9.002	-4.446228	7.3302	0.97999
9.016	-4.5989785	7.3416	0.62732
9.03	-4.623764	7.353	0.27304
9.044	-4.5176585	7.3644	-0.03121
9.058	-4.286039	7.3758	-0.24564
9.072	-3.9400205	7.3872	-0.34936
9.086	-3.4946795	7.3986	-0.34478
9.1	-2.968427	7.41	-0.25629
9.114	-2.382201	7.4214	-0.1215
9.128	-1.758184	7.4328	0.02087
9.142	-1.1181405	7.4442	0.1426
9.156	-0.4820585	7.4556	0.23104
9.17	0.1325345	7.467	0.28593
9.184	0.710847	7.4784	0.31314
9.198	1.241156	7.4898	0.31852
9.212	1.7154435	7.5012	0.3048
9.226	2.129482	7.5126	0.27577
9.24	2.481685	7.524	0.24222
9.254	2.7711975	7.5354	0.21854
9.268	2.9964995	7.5468	0.21189
9.282	3.155767	7.5582	0.21875
9.296	3.248354	7.5696	0.23174
9.31	3.2763125	7.581	0.24449
9.324	3.2450575	7.5924	0.24816
9.338	3.163082	7.6038	0.23088
9.352	3.041159	7.6152	0.18731
9.366	2.891629	7.6266	0.12496
9.38	2.7278585	7.638	0.05918
9.394	2.5634705	7.6494	0.0043
9.408	2.4105775	7.6608	-0.03331
9.422	2.278005	7.6722	-0.05723
9.436	2.170332	7.6836	-0.07613
9.45	2.0883945	7.695	-0.09743
9.464	2.0306345	7.7064	-0.12462
9.478	1.9940025	7.7178	-0.15411
9.492	1.973948	7.7292	-0.17222
9.506	1.9644955	7.7406	-0.16253
9.52	1.9591375	7.752	-0.1204
9.534	1.9522975	7.7634	-0.05664
9.548	1.9403655	7.7748	0.01426
9.562	1.9218405	7.7862	0.08504
9.576	1.896865	7.7976	0.15201
9.59	1.866579	7.809	0.20597
9.604	1.8324835	7.8204	0.23274
9.618	1.7958705	7.8318	0.22042
9.632	1.757139	7.8432	0.16618
9.646	1.715244	7.8546	0.08028
9.66	1.66801	7.866	-0.01639
9.674	1.6131665	7.8774	-0.10062
9.688	1.549089	7.8888	-0.15537
9.702	1.475122	7.9002	-0.17473
9.716	1.3914175	7.9116	-0.16367
9.73	1.299011	7.923	-0.13627
9.744	1.199774	7.9344	-0.11146
9.758	1.096262	7.9458	-0.10301
9.772	0.991211	7.9572	-0.11335
9.786	0.886996	7.9686	-0.13598
9.8	0.785384	7.98	-0.15881
9.814	0.687743	7.9914	-0.16978
9.828	0.5955455	8.0028	-0.16432
9.842	0.51034	8.0142	-0.143
9.856	0.433238	8.0256	-0.10231
9.87	0.364344	8.037	-0.03533
9.884	0.30286	8.0484	0.05644
9.898	0.2476365	8.0598	0.155
9.912	0.1976285	8.0712	0.23097
9.926	0.1519715	8.0826	0.25559
9.94	0.110105	8.094	0.20835
9.954	0.0718865	8.1054	0.08032
9.968	0.037886	8.1168	-0.11766
9.982	0.0095095	8.1282	-0.34717
9.996	-0.0110865	8.1396	-0.55182
10.01	-0.0210995	8.151	-0.68078
10.024	-0.0169385	8.1624	-0.7042
10.038	0.006042	8.1738	-0.61435
10.052	0.053542	8.1852	-0.426
10.066	0.1318125	8.1966	-0.17842
10.08	0.246411	8.208	0.07186
10.094	0.4007195	8.2194	0.26904
10.108	0.5949185	8.2308	0.37472
10.122	0.825569	8.2422	0.373
10.136	1.085736	8.2536	0.26631
10.15	1.3656155	8.265	0.07061
10.164	1.6535035	8.2764	-0.1853
10.178	1.936727	8.2878	-0.46087
10.192	2.202404	8.2992	-0.71319
10.206	2.4378615	8.3106	-0.90869
10.22	2.6307875	8.322	-1.02843
10.234	2.7694875	8.3334	-1.07338
10.248	2.843749	8.3448	-1.06896
10.262	2.846086	8.3562	-1.05574
10.276	2.7725845	8.3676	-1.07057
10.29	2.62257	8.379	-1.13431
10.304	2.3974865	8.3904	-1.24834
10.318	2.1002125	8.4018	-1.39679
10.332	1.735688	8.4132	-1.55336
10.346	1.3121495	8.4246	-1.68864
10.36	0.841472	8.436	-1.77911
10.374	0.3379815	8.4474	-1.81854
10.388	-0.1833025	8.4588	-1.81845
10.402	-0.7076455	8.4702	-1.7917
10.416	-1.2208925	8.4816	-1.73588
10.43	-1.709563	8.493	-1.63395
10.444	-2.1613165	8.5044	-1.47118
10.458	-2.565665	8.5158	-1.24862
10.472	-2.9146665	8.5272	-0.9793
10.486	-3.2032955	8.5386	-0.68002
10.5	-3.4295095	8.55	-0.37107
10.514	-3.594439	8.5614	-0.07498
10.528	-3.702929	8.5728	0.19104
10.542	-3.763767	8.5842	0.4213
10.556	-3.789436	8.5956	0.62173
10.57	-3.795364	8.607	0.80377
10.584	-3.7986985	8.6184	0.97378
10.598	-3.816283	8.6298	1.1247
10.612	-3.8620445	8.6412	1.23831
10.626	-3.9446755	8.6526	1.29679
10.64	-4.0667505	8.664	1.29344
10.654	-4.22541	8.6754	1.23665
10.668	-4.4137665	8.6868	1.14838
10.682	-4.621883	8.6982	1.05878
10.696	-4.8372195	8.7096	0.99702
10.71	-5.044766	8.721	0.98147
10.724	-5.2276885	8.7324	1.0149
10.738	-5.3687255	8.7438	1.08667
10.752	-5.4521355	8.7552	1.17834
10.766	-5.465502	8.7666	1.27163
10.78	-5.4008165	8.778	1.35597
10.794	-5.2548015	8.7894	1.43003
10.808	-5.0285115	8.8008	1.49667
10.822	-4.7261455	8.8122	1.55751
10.836	-4.3534795	8.8236	1.61008
10.85	-3.916641	8.835	1.64574
10.864	-3.4215675	8.8464	1.64995
10.878	-2.874282	8.8578	1.60614
10.892	-2.281653	8.8692	1.49825
10.906	-1.652221	8.8806	1.31448
10.92	-0.9966355	8.892	1.05553
10.934	-0.327579	8.9034	0.7375
10.948	0.3410405	8.9148	0.38319
10.962	0.995638	8.9262	0.0177
10.976	1.6244905	8.9376	-0.32249
10.99	2.2182025	8.949	-0.58611
11.004	2.7688225	8.9604	-0.72339
11.018	3.268988	8.9718	-0.70793
11.032	3.7121725	8.9832	-0.54577
11.046	4.094044	8.9946	-0.27086
11.06	4.413605	9.006	0.06458
11.074	4.672936	9.0174	0.40151
11.088	4.8759605	9.0288	0.68626
11.102	5.0268395	9.0402	0.8804
11.116	5.1286415	9.0516	0.96786
11.13	5.18263	9.063	0.95667
11.144	5.188254	9.0744	0.87133
11.158	5.143319	9.0858	0.7404
11.172	5.0444905	9.0972	0.58774
11.186	4.888491	9.1086	0.43124
11.2	4.673962	9.12	0.28721
11.214	4.4031265	9.1314	0.17112
11.228	4.0823685	9.1428	0.09226
11.242	3.7213305	9.1542	0.05387
11.256	3.3315835	9.1656	0.05642
11.27	2.925867	9.177	0.09181
11.284	2.5179275	9.1884	0.14011
11.298	2.1218155	9.1998	0.17913
11.312	1.7503465	9.2112	0.19282
11.326	1.413505	9.2226	0.1729
11.34	1.1177985	9.234	0.12044
11.354	0.8664855	9.2454	0.04765
11.368	0.6597655	9.2568	-0.02419
11.382	0.4944465	9.2682	-0.07123
11.396	0.3634415	9.2796	-0.07427
11.41	0.256291	9.291	-0.02369
11.424	0.161253	9.3024	0.07689
11.438	0.0679155	9.3138	0.21183
11.452	-0.0307325	9.3252	0.36355
11.466	-0.1376835	9.3366	0.52261
11.48	-0.2527475	9.348	0.68872
11.494	-0.3742525	9.3594	0.86725
11.508	-0.500346	9.3708	1.06546
11.522	-0.6293845	9.3822	1.28774
11.536	-0.7593065	9.3936	1.53006
11.55	-0.8869485	9.405	1.77563
11.564	-1.0079405	9.4164	1.99765
11.578	-1.1173425	9.4278	2.17042
11.592	-1.210832	9.4392	2.27722
11.606	-1.2856445	9.4506	2.30673
11.62	-1.340621	9.462	2.24772
11.634	-1.375315	9.4734	2.08997
11.648	-1.3888905	9.4848	1.82828
11.662	-1.379229	9.4962	1.47008
11.676	-1.342711	9.5076	1.04141
11.69	-1.274691	9.519	0.57927
11.704	-1.1706185	9.5304	0.11841
11.718	-1.027254	9.5418	-0.31245
11.732	-0.8439515	9.5532	-0.68712
11.746	-0.623371	9.5646	-0.97892
11.76	-0.3714595	9.576	-1.16251
11.774	-0.0966245	9.5874	-1.21984
11.788	0.1913775	9.5988	-1.14717
11.802	0.482182	9.6102	-0.9584
11.816	0.765054	9.6216	-0.68345
11.83	1.0295245	9.633	-0.36274
11.844	1.2665305	9.6444	-0.03959
11.858	1.4696595	9.6558	0.24532
11.872	1.635615	9.6672	0.45609
11.886	1.7635515	9.6786	0.56581
11.9	1.8538205	9.69	0.56266
11.914	1.907372	9.7014	0.44982
11.928	1.9260205	9.7128	0.24128
11.942	1.912863	9.7242	-0.04041
11.956	1.872127	9.7356	-0.36682
11.97	1.8083535	9.747	-0.7095
11.984	1.7254565	9.7584	-1.04604
11.998	1.6266185	9.7698	-1.35981
12.012	1.5145945	9.7812	-1.63391
12.026	1.3919685	9.7926	-1.84877
12.04	1.2613435	9.804	-1.98633
12.054	1.125351	9.8154	-2.03492
12.068	0.9868885	9.8268	-1.99197
12.082	0.848882	9.8382	-1.86529
12.096	0.713944	9.8496	-1.67311
12.11	0.5839745	9.861	-1.44216
12.124	0.460275	9.8724	-1.20081
12.138	0.3438905	9.8838	-0.97179
12.152	0.2359895	9.8952	-0.77009
12.166	0.137712	9.9066	-0.60315
12.18	0.049856	9.918	-0.47235
12.194	-0.0273695	9.9294	-0.3746
12.208	-0.094126	9.9408	-0.30052
12.222	-0.1505845	9.9522	-0.23562
12.236	-0.196802	9.9636	-0.17154
12.25	-0.232845	9.975	-0.11484
12.264	-0.259065	9.9864	-0.07901
12.278	-0.276127	9.9978	-0.07059
12.292	-0.2848765	10.0092	-0.08598
12.306	-0.286197	10.0206	-0.11497
12.32	-0.2810575	10.032	-0.14349
12.334	-0.270598	10.0434	-0.15972
12.348	-0.2558825	10.0548	-0.16167
12.362	-0.23769	10.0662	-0.15526
12.376	-0.2165145	10.0776	-0.14644
12.39	-0.1929735	10.089	-0.1383
12.404	-0.1681215	10.1004	-0.13129
12.418	-0.143469	10.1118	-0.12308
12.432	-0.120555	10.1232	-0.1108
12.446	-0.1005955	10.1346	-0.09421
12.46	-0.084398	10.146	-0.07506
12.474	-0.072599	10.1574	-0.05298
12.488	-0.0656165	10.1688	-0.02436
12.502	-0.0636405	10.1802	0.01302
12.516	-0.0666235	10.1916	0.05565
12.53	-0.074309	10.203	0.09771
12.544	-0.08607	10.2144	0.13892
12.558	-0.100871	10.2258	0.18674
12.572	-0.117401	10.2372	0.25208
12.586	-0.134311	10.2486	0.34457
12.6	-0.1503185	10.26	0.468
12.614	-0.164217	10.2714	0.61756
12.628	-0.174838	10.2828	0.78026
12.642	-0.1811745	10.2942	0.93641
12.656	-0.1825425	10.3056	1.06189
12.67	-0.178752	10.317	1.13255
12.684	-0.1701165	10.3284	1.13199
12.698	-0.157301	10.3398	1.05945
12.712	-0.1412555	10.3512	0.92894
12.726	-0.123253	10.3626	0.76058
12.74	-0.1050985	10.374	0.57602
12.754	-0.089509	10.3854	0.39833
12.768	-0.080028	10.3968	0.24638
12.782	-0.080142	10.4082	0.12611
12.796	-0.0918175	10.4196	0.03016
12.81	-0.114589	10.431	-0.05282
12.824	-0.145578	10.4424	-0.12981
12.838	-0.180557	10.4538	-0.20262
12.852	-0.21546	10.4652	-0.26986
12.866	-0.2470855	10.4766	-0.32636
12.88	-0.273106	10.488	-0.36646
12.894	-0.291935	10.4994	-0.39319
12.908	-0.3028695	10.5108	-0.41877
12.922	-0.3065555	10.5222	-0.45111
12.936	-0.305463	10.5336	-0.48759
12.95	-0.3037625	10.545	-0.52409
12.964	-0.306774	10.5564	-0.56028
12.978	-0.3199695	10.5678	-0.59521
12.992	-0.347947	10.5792	-0.62461
13.006	-0.3935945	10.5906	-0.64206
13.02	-0.457976	10.602	-0.6416
13.034	-0.5409205	10.6134	-0.62214
13.048	-0.6418485	10.6248	-0.58838
13.062	-0.760551	10.6362	-0.54551
13.076	-0.897313	10.6476	-0.4957
13.09	-1.052505	10.659	-0.44011
13.104	-1.225766	10.6704	-0.38055
13.118	-1.4156235	10.6818	-0.31776
13.132	-1.619541	10.6932	-0.25213
13.146	-1.8343645	10.7046	-0.18653
13.16	-2.0568925	10.716	-0.12553
13.174	-2.284351	10.7274	-0.07216
13.188	-2.514327	10.7388	-0.02669
13.202	-2.7438185	10.7502	0.01133
13.216	-2.968237	10.7616	0.04174
13.23	-3.1810085	10.773	0.06419
13.244	-3.3741055	10.7844	0.07721
13.258	-3.539377	10.7958	0.07855
13.272	-3.6696125	10.8072	0.06701
13.286	-3.759112	10.8186	0.04332
13.3	-3.8033535	10.83	0.01059
13.314	-3.7988885	10.8414	-0.02594
13.328	-3.7431995	10.8528	-0.05923
13.342	-3.6346145	10.8642	-0.08168
13.356	-3.47225	10.8756	-0.08858
13.37	-3.2561915	10.887	-0.07889
13.384	-2.9879875	10.8984	-0.05474
13.398	-2.6712955	10.9098	-0.02572
13.412	-2.311844	10.9212	-0.00778
13.426	-1.916682	10.9326	-0.01357
13.44	-1.4929725	10.944	-0.05046
13.454	-1.0474415	10.9554	-0.12256
13.468	-0.5864065	10.9668	-0.22473
13.482	-0.11628	10.9782	-0.33918
13.496	0.3561835	10.9896	-0.44224
13.51	0.823859	11.001	-0.51064
13.524	1.2795835	11.0124	-0.52398
13.538	1.7167735	11.0238	-0.4719
13.552	2.130071	11.0352	-0.36268
13.566	2.515885	11.0466	-0.21966
13.58	2.8724485	11.058	-0.06699
13.594	3.1994955	11.0694	0.07834
13.608	3.497805	11.0808	0.20385
13.622	3.768631	11.0922	0.29985
13.636	4.013047	11.1036	0.36188
13.65	4.2313285	11.115	0.39109
13.664	4.4224305	11.1264	0.39062
13.678	4.5840825	11.1378	0.36214
13.692	4.713102	11.1492	0.30774
13.706	4.8057745	11.1606	0.23275
13.72	4.8578345	11.172	0.14527
13.734	4.8643515	11.1834	0.05787
13.748	4.8200815	11.1948	-0.01076
13.762	4.720322	11.2062	-0.04362
13.776	4.562299	11.2176	-0.03532
13.79	4.346611	11.229	0.00752
13.804	4.0780935	11.2404	0.07003
13.818	3.7657905	11.2518	0.13274
13.832	3.4219285	11.2632	0.18079
13.846	3.060178	11.2746	0.21192
13.86	2.69382	11.286	0.23321
13.874	2.3345775	11.2974	0.25124
13.888	1.992055	11.3088	0.26729
13.902	1.673634	11.3202	0.27822
13.916	1.3845965	11.3316	0.27813
13.93	1.128011	11.343	0.26335
13.944	0.90459	11.3544	0.23954
13.958	0.712652	11.3658	0.21983
13.972	0.548739	11.3772	0.21497
13.986	0.4087755	11.3886	0.22965
14	0.2892845	11.4	0.26298
14.014	0.188157	11.4114	0.30298
14.028	0.1046805	11.4228	0.32596
14.042	0.038855	11.4342	0.31196
14.056	-0.0094525	11.4456	0.26009
14.07	-0.0411065	11.457	0.18524
14.084	-0.057722	11.4684	0.10558
14.098	-0.061579	11.4798	0.0382
14.112	-0.055252	1.15E+01	-6.40E-04
14.126	-0.041344	11.5026	0.0026
14.14	-0.0223155	11.514	0.05561
14.154	-3.96E-04	11.5254	0.15317
14.168	0.022515	11.5368	0.27172
14.182	0.0449825	11.5482	0.37678
14.196	0.066215	11.5596	0.43933
14.21	0.0863455	11.571	0.44539
14.224	0.106571	11.5824	0.39544
14.238	0.128991	11.5938	0.3035
14.252	0.1564745	11.6052	0.19641
14.266	0.1924605	11.6166	0.10459
14.28	0.240825	11.628	0.04813
14.294	0.3056245	11.6394	0.03095
14.308	0.390773	11.6508	0.04657
14.322	0.4998045	11.6622	0.08623
14.336	0.6361295	11.6736	0.1419
14.35	0.8029305	11.685	0.20833
14.364	1.002611	11.6964	0.28519
14.378	1.235817	11.7078	0.37322
14.392	1.5005725	11.7192	0.46858
14.406	1.792251	11.7306	0.56178
14.42	2.103832	11.742	0.6373
14.434	2.4263095	11.7534	0.67317
14.448	2.7488155	11.7648	0.64641
14.462	3.059019	11.7762	0.54316
14.476	3.343772	11.7876	0.36701
14.49	3.5900595	11.799	0.14001
14.504	3.785921	11.8104	-0.10479
14.518	3.921334	11.8218	-0.33451
14.532	3.988841	11.8332	-0.52449
14.546	3.9840245	11.8446	-0.66101
14.56	3.905792	11.856	-0.73931
14.574	3.756414	11.8674	-0.75981
14.588	3.541277	11.8788	-0.7254
14.602	3.2685225	11.8902	-0.64187
14.616	2.9486955	11.9016	-0.52247
14.63	2.5940795	11.913	-0.3903
14.644	2.2178035	11.9244	-0.27097
14.658	1.8328065	11.9358	-0.18115
14.672	1.45065	11.9472	-0.12579
14.686	1.08053	11.9586	-0.10444
14.7	0.7288305	11.97	-0.11544
14.714	0.3991045	11.9814	-0.15205
14.728	0.0925015	11.9928	-0.20061
14.742	-0.191805	12.0042	-0.24832
14.756	-0.456228	12.0156	-0.29004
14.77	-0.7042445	12.027	-0.32537
14.784	-0.9398445	12.0384	-0.35291
14.798	-1.167132	12.0498	-0.36966
14.812	-1.389983	12.0612	-0.37418
14.826	-1.611751	12.0726	-0.36888
14.84	-1.834621	12.084	-0.35731
14.854	-2.05903	12.0954	-0.33856
14.868	-2.283515	12.1068	-0.30801
14.882	-2.505302	12.1182	-0.26607
14.896	-2.7207715	12.1296	-0.22278
14.91	-2.925848	12.141	-0.19075
14.924	-3.1162185	12.1524	-0.17512
14.938	-3.2875985	12.1638	-0.1732
14.952	-3.435922	12.1752	-0.17791
14.966	-3.5573795	12.1866	-0.1775
14.98	-3.6484845	12.198	-0.16101
14.994	-3.7062255	12.2094	-0.12753
15.008	-3.728161	12.2208	-0.0852
15.022	-3.712676	12.2322	-0.04543
15.036	-3.659248	12.2436	-0.01808
15.05	-3.568732	12.255	-0.00611
15.064	-3.443294	12.2664	-0.00758
15.078	-3.2861735	12.2778	-0.02137
15.092	-3.1012085	12.2892	-0.04486
15.106	-2.892769	12.3006	-0.07049
15.12	-2.665795	12.312	-0.08924
15.134	-2.4257965	12.3234	-0.09573
15.148	-2.1786445	12.3348	-0.08778
15.162	-1.9299535	12.3462	-0.06465
15.176	-1.6846825	12.3576	-0.0302
15.19	-1.446926	12.369	0.00631
15.204	-1.2200375	12.3804	0.03547
15.218	-1.006677	12.3918	0.05182
15.232	-0.808887	12.4032	0.05562
15.246	-0.628273	12.4146	0.05028
15.26	-0.466279	12.426	0.03747
15.274	-0.3241685	12.4374	0.01773
15.288	-0.202578	12.4488	-0.00588
15.302	-0.101061	12.4602	-0.02689
15.316	-0.017689	12.4716	-0.03832
15.33	0.050711	12.483	-0.03733
15.344	0.1076445	12.4944	-0.02764
15.358	0.156123	12.5058	-0.01849
15.372	0.198303	12.5172	-0.01916
15.386	0.2361985	12.5286	-0.03117
15.4	0.272821	12.54	-0.04671
15.414	0.3126165	12.5514	-0.0568
15.428	0.360544	12.5628	-0.05925
15.442	0.420698	12.5742	-0.05653
15.456	0.4950925	12.5856	-0.04747
15.47	0.583357	12.597	-0.02424
15.484	0.683164	12.6084	0.02041
15.498	0.790761	12.6198	0.08009
15.512	0.901303	12.6312	0.1311
15.526	1.0092515	12.6426	0.14542
15.54	1.1092295	12.654	0.10724
15.554	1.196715	12.6654	0.01987
15.568	1.268326	12.6768	-0.09877
15.582	1.3211365	12.6882	-0.22904
15.596	1.3519355	12.6996	-0.35834
15.61	1.3574455	12.711	-0.47954
15.624	1.335377	12.7224	-0.58899
15.638	1.2855115	12.7338	-0.68755
15.652	1.209616	12.7452	-0.77757
15.666	1.110569	12.7566	-0.85834
15.68	0.9912965	12.768	-0.92636
15.694	0.854316	12.7794	-0.9777
15.708	0.7018315	12.7908	-1.00982
15.722	0.535952	12.8022	-1.02402
15.736	0.358834	12.8136	-1.02501
15.75	0.1729	12.825	-1.01537
15.764	-0.0188195	12.8364	-0.99206
15.778	-0.2126005	12.8478	-0.94871
15.792	-0.404377	12.8592	-0.8811
15.806	-0.590121	12.8706	-0.79366
15.82	-0.7661655	12.882	-0.70153
15.834	-0.929347	12.8934	-0.62526
15.848	-1.0768345	12.9048	-0.58344
15.862	-1.205949	12.9162	-0.58507
15.876	-1.314306	12.9276	-0.62172
15.89	-1.4000435	12.939	-0.66957
15.904	-1.4618315	12.9504	-0.70372
15.918	-1.4989765	12.9618	-0.70851
15.932	-1.5115355	12.9732	-0.67829
15.946	-1.500373	12.9846	-0.61667
15.96	-1.467009	12.996	-0.53462
15.974	-1.4133625	13.0074	-0.44254
15.988	-1.34159	13.0188	-0.3466
16.002	-1.254285	13.0302	-0.25537
16.016	-1.1545635	13.0416	-0.17886
16.03	-1.045817	13.053	-0.11832
16.044	-0.9312375	13.0644	-0.06932
16.058	-0.813523	13.0758	-0.03111
16.072	-0.694868	13.0872	-0.00253
16.086	-0.577353	13.0986	0.02525
16.1	-0.4632105	13.11	0.06303
16.114	-0.3547015	13.1214	0.11312
16.128	-0.2538875	13.1328	0.16995
16.142	-0.162412	13.1442	0.22861
16.156	-0.0813865	13.1556	0.2883
16.17	-0.0113905	13.167	0.34953
16.184	0.0473955	13.1784	0.41249
16.198	0.094924	13.1898	0.47665
16.212	0.131081	13.2012	0.54126
16.226	0.1554865	13.2126	0.60974
16.24	0.1676465	13.224	0.69018
16.254	0.1672095	13.2354	0.78736
16.268	0.1541945	13.2468	0.89761
16.282	0.128991	13.2582	1.01048
16.296	0.0921975	13.2696	1.10964
16.31	0.044498	13.281	1.17625
16.324	-0.0131005	13.2924	1.20143
16.338	-0.0790305	13.3038	1.19611
16.352	-0.1509645	13.3152	1.18376
16.366	-0.2259765	13.3266	1.18354
16.38	-0.3007035	13.338	1.20109
16.394	-0.3714595	13.3494	1.23216
16.408	-0.434473	13.3608	1.27115
16.422	-0.4862765	13.3722	1.31565
16.436	-0.5240865	13.3836	1.36457
16.45	-0.5459745	13.395	1.41426
16.464	-0.5509145	13.4064	1.45711
16.478	-0.5387355	13.4178	1.48565
16.492	-0.509998	13.4292	1.49869
16.506	-0.465956	13.4406	1.49962
16.52	-0.4085285	13.452	1.49041
16.534	-0.339986	13.4634	1.47168
16.548	-0.2626275	13.4748	1.44326
16.562	-0.1786475	13.4862	1.40087
16.576	-0.0902215	13.4976	1.3372
16.59	4.298161E-4	13.509	1.24683
16.604	0.090991	13.5204	1.12726
16.618	0.1792935	13.5318	0.9771
16.632	0.2635775	13.5432	0.79684
16.646	0.342627	13.5546	0.59273
16.66	0.41572	13.566	0.38111
16.674	0.482543	13.5774	0.18757
16.688	0.5429725	13.5888	0.03737
16.702	0.596828	13.6002	-0.0553
16.716	0.6439005	13.6116	-0.09041
16.73	0.684133	13.623	-0.07921
16.744	0.7175825	13.6344	-0.03778
16.758	0.7443155	13.6458	0.01836
16.772	0.7644745	13.6572	0.075
16.786	0.778316	13.6686	0.12068
16.8	0.7861155	13.68	0.14747
16.814	0.7879965	13.6914	0.14799
16.828	0.7840255	13.7028	0.11782
16.842	0.774231	13.7142	0.06482
16.856	0.7586795	13.7256	0.01235
16.87	0.7375135	13.737	-0.01448
16.884	0.7109895	13.7484	-0.00676
16.898	0.679687	13.7598	0.02748
16.912	0.644499	13.7712	0.07272
16.926	0.6067935	13.7826	0.10834
16.94	0.5682615	13.794	0.11302
16.954	0.530746	13.8054	0.07849
16.968	0.49571	13.8168	0.01648
16.982	0.463733	13.8282	-0.04937
16.996	0.4345015	13.8396	-0.09521
17.01	0.4070465	13.851	-0.10557
17.024	0.3800855	13.8624	-0.07953
17.038	0.352222	13.8738	-0.03159
17.052	0.322126	13.8852	0.01539
17.066	0.2886385	13.8966	0.04254
17.08	0.250819	13.908	0.0437
17.094	0.2082305	13.9194	0.02475
17.108	0.161196	13.9308	-0.002
17.122	0.110941	13.9422	-0.02383
17.136	0.059394	13.9536	-0.03348
17.15	0.0091675	13.965	-0.02883
17.164	-0.0366225	13.9764	-0.00892
17.178	-0.0747175	13.9878	0.02388
17.192	-0.1023245	13.9992	0.06283
17.206	-0.117667	14.0106	0.10615
17.22	-0.120346	14.022	0.16323
17.234	-0.111435	14.0334	0.24546
17.248	-0.0933755	14.0448	0.35329
17.262	-0.0696255	14.0562	0.47667
17.276	-0.04427	14.0676	0.6036
17.29	-0.021641	14.079	0.72475
17.304	-0.005795	14.0904	0.83456
17.318	-1.05E-04	14.1018	0.92906
17.332	-0.0068305	14.1132	1.0018
17.346	-0.0268945	14.1246	1.04743
17.36	-0.05985	14.136	1.06789
17.374	-0.104025	14.1474	1.06935
17.388	-0.156921	14.1588	1.05673
17.402	-0.2156405	14.1702	1.03417
17.416	-0.27721	14.1816	1.00465
17.43	-0.338846	14.193	0.96782
17.444	-0.398088	14.2044	0.92264
17.458	-0.4529885	14.2158	0.87158
17.472	-0.5018945	14.2272	0.81996
17.486	-0.543381	14.2386	0.77236
17.5	-0.5761465	14.25	0.73111
17.514	-0.5992125	14.2614	0.69539
17.528	-0.6120565	14.2728	0.65973
17.542	-0.614536	14.2842	0.61733
17.556	-0.606727	14.2956	0.56742
17.57	-0.5888385	14.307	0.51694
17.584	-0.561412	14.3184	0.47628
17.598	-0.525331	14.3298	0.45727
17.612	-0.481745	14.3412	0.46726
17.626	-0.431984	14.3526	0.49834
17.64	-0.3775015	14.364	0.53042
17.654	-0.3199695	14.3754	0.54876
17.668	-0.261193	14.3868	0.55076
17.682	-0.2029485	14.3982	0.53989
17.696	-0.146775	14.4096	0.52113
17.71	-0.0939645	14.421	0.49789
17.724	-0.045695	14.4324	0.47057
17.738	-0.0030875	14.4438	0.43849
17.752	0.032889	14.4552	0.39867
17.766	0.0616265	14.4666	0.34576
17.78	0.0830205	14.478	0.27829
17.794	0.0973655	14.4894	0.20196
17.808	0.105279	14.5008	0.1243
17.822	0.1076825	14.5122	0.04894
17.836	0.1056875	14.5236	-0.02574
17.85	0.1004435	14.535	-0.10371
17.864	0.0930715	14.5464	-0.18308
17.878	0.0844075	14.5578	-0.25211
17.892	0.0749265	14.5692	-0.29926
17.906	0.064714	14.5806	-0.32418
17.92	0.0537985	14.592	-0.33512
17.934	0.042389	14.6034	-0.33994
17.948	0.0308655	14.6148	-0.34299
17.962	0.0195795	14.6262	-0.34577
17.976	0.0086735	14.6376	-0.34634
17.99	-0.0018145	14.649	-0.34313
18.004	-0.011799	14.6604	-0.34132
18.018	-0.021109	14.6718	-0.34961
18.032	-0.029659	14.6832	-0.3715
18.046	-0.0375535	14.6946	-0.40464
18.06	-0.045049	14.706	-0.4477
18.074	-0.052516	14.7174	-0.50315
18.088	-0.060135	14.7288	-0.57183
18.102	-0.067868	14.7402	-0.64614
18.116	-0.075544	14.7516	-0.70968
18.13	-0.083011	14.763	-0.74534
18.144	-0.090003	14.7744	-0.74718
18.158	-0.09614	14.7858	-0.72421
18.172	-0.100719	14.7972	-0.69453
18.186	-0.102828	14.8086	-0.67891
18.2	-0.101612	14.82	-0.69415
18.214	-0.096577	14.8314	-0.74553
18.228	-0.087533	14.8428	-0.82467
18.242	-0.074651	14.8542	-0.91425
18.256	-0.058463	14.8656	-0.99578
18.27	-0.0397955	14.877	-1.05716
18.284	-0.019494	14.8884	-1.09836
18.298	0.001634	14.8998	-1.12941
18.312	0.0227145	14.9112	-1.16112
18.326	0.042693	14.9226	-1.19921
18.34	0.0601825	14.934	-1.24548
18.354	0.0732735	14.9454	-1.30075
18.368	0.0794295	14.9568	-1.36531
18.382	0.0755725	14.9682	-1.4387
18.396	0.058406	14.9796	-1.52048
18.41	0.0247475	14.991	-1.60821
18.424	-0.028044	15.0024	-1.69317
18.438	-0.1017735	15.0138	-1.76053
18.452	-0.197372	15.0252	-1.79481
18.466	-0.314906	15.0366	-1.78493
18.48	-0.4537295	15.048	-1.72725
18.494	-0.6123985	15.0594	-1.62726
18.508	-0.788614	15.0708	-1.49592
18.522	-0.9792695	15.0822	-1.34328
18.536	-1.1804795	15.0936	-1.17887
18.55	-1.387893	15.105	-1.01443
18.564	-1.5970925	15.1164	-0.86014
18.578	-1.8038315	15.1278	-0.71843
18.592	-2.00412	15.1392	-0.58522
18.606	-2.194158	15.1506	-0.45852
18.62	-2.3705065	15.162	-0.34377
18.634	-2.5302775	15.1734	-0.25083
18.648	-2.6713715	15.1848	-0.18704
18.662	-2.7924775	15.1962	-0.1524
18.676	-2.8929685	15.2076	-0.13864
18.69	-2.9728445	15.219	-0.13336
18.704	-3.0324285	15.2304	-0.12851
18.718	-3.072015	15.2418	-0.12324
18.732	-3.0915185	15.2532	-0.11519
18.746	-3.0903595	15.2646	-0.09472
18.76	-3.0679775	15.276	-0.05053
18.774	-3.02423	15.2874	0.02365
18.788	-2.9594685	15.2988	0.12455
18.802	-2.8743865	15.3102	0.23527
18.816	-2.769915	15.3216	0.32926
18.83	-2.6470325	15.333	0.38407
18.844	-2.506765	15.3444	0.39151
18.858	-2.3502905	15.3558	0.35391
18.872	-2.1790435	15.3672	0.27639
18.886	-1.9947815	15.3786	0.16701
18.9	-1.7996705	15.39	0.03954
18.914	-1.5962185	15.4014	-0.08599
18.928	-1.3870855	15.4128	-0.18512
18.942	-1.1749695	15.4242	-0.23818
18.956	-0.9623975	15.4356	-0.23983
18.97	-0.7514595	15.447	-0.19788
18.984	-0.5438465	15.4584	-0.12763
18.998	-0.3407175	15.4698	-0.04911
19.012	-0.142709	15.4812	0.01715
19.026	0.0501695	15.4926	0.05773
19.04	0.2383835	15.504	0.07013
19.054	0.422788	15.5154	0.05805
19.068	0.604428	15.5268	0.02507
19.082	0.784339	15.5382	-0.02666
19.096	0.9630815	15.5496	-0.09516
19.11	1.14057	15.561	-0.17567
19.124	1.3162725	15.5724	-0.25714
19.138	1.48979	15.5838	-0.32465
19.152	1.6613315	15.5952	-0.36706
19.166	1.831866	15.6066	-0.38444
19.18	2.002828	15.618	-0.39304
19.194	2.1757565	15.6294	-0.42105
19.208	2.3518105	15.6408	-0.49388
19.222	2.531351	15.6522	-0.6214
19.236	2.7137795	15.6636	-0.79526
19.25	2.897576	15.675	-0.99446
19.264	3.0806885	15.6864	-1.19496
19.278	3.260685	15.6978	-1.37552
19.292	3.4346585	15.7092	-1.51668
19.306	3.599341	15.7206	-1.60122
19.32	3.7516545	15.732	-1.61986
19.334	3.8892525	15.7434	-1.57451
19.348	4.010672	15.7548	-1.47643
19.362	4.1148585	15.7662	-1.34199
19.376	4.200311	15.7776	-1.18597
19.39	4.264797	15.789	-1.01723
19.404	4.305419	15.8004	-0.84312
19.418	4.3188615	15.8118	-0.67648
19.432	4.3015145	15.8232	-0.5322
19.446	4.249901	15.8346	-0.41693
19.46	4.1613325	15.846	-0.32703
19.474	4.034707	15.8574	-0.2553
19.488	3.8709175	15.8688	-0.19565
19.502	3.6726335	15.8802	-0.14654
19.516	3.443579	15.8916	-0.11311
19.53	3.1881145	15.903	-0.10051
19.544	2.911199	15.9144	-0.10401
19.558	2.6184755	15.9258	-0.10912
19.572	2.316157	15.9372	-0.10293
19.586	2.010599	15.9486	-0.08358
19.6	1.707739	15.96	-0.05945
19.614	1.4126025	15.9714	-0.04117
19.628	1.1292935	15.9828	-0.03218
19.642	0.8613365	15.9942	-0.02689
19.656	0.6118855	16.0056	-0.0216
19.67	0.383724	16.017	-0.02309
19.684	0.179056	16.0284	-0.03922
19.698	-5.80E-04	16.0398	-0.0645
19.712	-0.1544035	16.0512	-0.08144
19.726	-0.2823305	16.0626	-0.07353
19.74	-0.384826	16.074	-0.03418
19.754	-0.462878	16.0854	0.03231
19.768	-0.518054	16.0968	0.1111
19.782	-0.5524725	16.1082	0.17841
19.796	-0.5685085	16.1196	0.21328
19.81	-0.568575	16.131	0.21145
19.824	-0.5550185	16.1424	0.18423
19.838	-0.5300905	16.1538	0.14817
19.852	-0.495786	16.1652	0.11851
19.866	-0.453853	16.1766	0.10532
19.88	-0.4058685	16.188	0.11207
19.894	-0.3531625	16.1994	0.13993
19.908	-0.2968465	16.2108	0.18922
19.922	-0.237861	16.2222	0.25535
19.936	-0.177194	16.2336	0.3289
19.95	-0.1158525	16.245	0.40141
19.964	-0.0547865	16.2564	0.46622
19.978	0.005187	16.2678	0.5154
19.992	0.0635455	16.2792	0.54454
20.006	0.1202795	16.2906	0.55867
20.02	0.176016	16.302	0.56653
20.034	0.231952	16.3134	0.57277
20.048	0.289693	16.3248	0.57882
20.062	0.3509205	16.3362	0.58603
20.076	0.417316	16.3476	0.59513
20.09	0.490485	16.359	0.60654
20.104	0.5719	16.3704	0.62076
20.118	0.662796	16.3818	0.63486
20.132	0.7640375	16.3932	0.64043
20.146	0.8759475	16.4046	0.62816
20.16	0.998146	16.416	0.59292
20.174	1.1297495	16.4274	0.5341
20.188	1.269314	16.4388	0.45582
20.202	1.414683	16.4502	0.36895
20.216	1.5629495	16.4616	0.28847
20.23	1.710646	16.473	0.22634
20.244	1.8541625	16.4844	0.18738
20.258	1.990098	16.4958	0.17071
20.272	2.1155645	16.5072	0.17269
20.286	2.2283865	16.5186	0.18586
20.3	2.3271675	16.53	0.19702
20.314	2.411043	16.5414	0.19495
20.328	2.479462	16.5528	0.18153
20.342	2.532168	16.5642	0.16773
20.356	2.5693035	16.5756	0.1598
20.37	2.5912675	16.587	0.15561
20.384	2.5987915	16.5984	0.15128
20.398	2.5928065	16.6098	0.14807
20.412	2.5742625	16.6212	0.15379
20.426	2.5441285	16.6326	0.17678
20.44	2.5034875	16.644	0.21903
20.454	2.453489	16.6554	0.2773
20.468	2.3951115	16.6668	0.3472
20.482	2.3291245	16.6782	0.42302
20.496	2.256136	16.6896	0.49652
20.51	2.176697	16.701	0.55968
20.524	2.0913585	16.7124	0.60816
20.538	2.000909	16.7238	0.63982
20.552	1.906308	16.7352	0.65487
20.566	1.8084675	16.7466	0.65803
20.58	1.7081	16.758	0.65642
20.594	1.6056425	16.7694	0.65781
20.608	1.5013135	16.7808	0.67006
20.622	1.3951795	16.7922	0.69872
20.636	1.287022	16.8036	0.74525
20.65	1.1763565	16.815	0.80528
20.664	1.062423	16.8264	0.86818
20.678	0.9443475	16.8378	0.92104
20.692	0.8212655	16.8492	0.95219
20.706	0.692607	16.8606	0.95098
20.72	0.558144	16.872	0.90866
20.734	0.417943	16.8834	0.82178
20.748	0.272517	16.8948	0.6932
20.762	0.12293	16.9062	0.53184
20.776	-0.029165	16.9176	0.35528
20.79	-0.1817635	16.929	0.18694
20.804	-0.3328515	16.9404	0.04761
20.818	-0.4807	16.9518	-0.04673
20.832	-0.623903	16.9632	-0.08534
20.846	-0.761368	16.9746	-0.07007
20.86	-0.892278	16.986	-0.0181
20.874	-1.0161485	16.9974	0.04727
20.888	-1.132837	17.0088	0.10632
20.902	-1.2422865	17.0202	0.14589
20.916	-1.3444495	17.0316	0.16071
20.93	-1.4392975	17.043	0.1528
20.944	-1.5268495	17.0544	0.12501
20.958	-1.607229	17.0658	0.0779
20.972	-1.680778	17.0772	0.01444
20.986	-1.7482755	17.0886	-0.05815
21	-1.8108425	17.1	-0.13221
21.014	-1.8697235	17.1114	-0.19948
21.028	-1.9260205	17.1228	-0.24906
21.042	-1.9806455	17.1342	-0.27237
21.056	-2.034311	17.1456	-0.26857
21.07	-2.0877295	17.157	-0.24228
21.084	-2.1418415	17.1684	-0.1993
21.098	-2.1978535	17.1798	-0.14387
21.112	-2.257105	17.1912	-0.0787
21.126	-2.320717	17.2026	-0.01033
21.14	-2.3894495	17.214	0.04792
21.154	-2.463578	17.2254	0.08345
21.168	-2.5429505	17.2368	0.09379
21.182	-2.6272725	17.2482	0.0874
21.196	-2.7163635	17.2596	0.0776
21.21	-2.8100715	17.271	0.07524
21.224	-2.9079785	17.2824	0.08343
21.238	-3.009144	17.2938	0.09927
21.252	-3.1120765	17.3052	0.11967
21.266	-3.2148	17.3166	0.14249
21.28	-3.3148635	17.328	0.16381
21.294	-3.4093885	17.3394	0.17929
21.308	-3.495392	17.3508	0.18954
21.322	-3.569986	17.3622	0.20166
21.336	-3.630425	17.3736	0.22333
21.35	-3.674087	17.385	0.25671
21.364	-3.698483	17.3964	0.30067
21.378	-3.701637	17.4078	0.35601
21.392	-3.682219	17.4192	0.42189
21.406	-3.63945	17.4306	0.48882
21.42	-3.5728455	17.442	0.54087
21.434	-3.482282	17.4534	0.56448
21.448	-3.3682725	17.4648	0.55598
21.462	-3.2320615	17.4762	0.52292
21.476	-3.0756915	17.4876	0.47798
21.49	-2.9018415	17.499	0.42939
21.504	-2.7135705	17.5104	0.37712
21.518	-2.5141275	17.5218	0.31709
21.532	-2.3068565	17.5332	0.24605
21.546	-2.0952535	17.5446	0.16349
21.56	-1.8830425	17.556	0.07418
21.574	-1.6739	17.5674	-0.00957
21.588	-1.4710845	17.5788	-0.07307
21.602	-1.2773035	17.5902	-0.10775
21.616	-1.0948275	17.6016	-0.11326
21.63	-0.9255945	17.613	-0.09448
21.644	-0.7712385	17.6244	-0.05876
21.658	-0.6329755	17.6358	-0.01452
21.672	-0.511575	17.6472	0.02923
21.686	-0.4071795	17.6586	0.06537
21.7	-0.319314	17.67	0.09055
21.714	-0.247266	17.6814	0.10202
21.728	-0.1901995	17.6928	0.09658
21.742	-0.147174	17.7042	0.075
21.756	-0.11704	17.7156	0.04232
21.77	-0.0984105	17.727	0.00258
21.784	-0.0896325	17.7384	-0.04337
21.798	-0.088863	17.7498	-0.09493
21.812	-0.0944205	17.7612	-0.14908
21.826	-0.1050035	17.7726	-0.19961
21.84	-0.119624	17.784	-0.23688
21.854	-0.1374365	17.7954	-0.25094
21.868	-0.157529	17.8068	-0.23645
21.882	-0.1788755	17.8182	-0.19269
21.896	-0.200469	17.8296	-0.12279
21.91	-0.221635	17.841	-0.03714
21.924	-0.2422215	17.8524	0.04785
21.938	-0.262694	17.8638	0.11891
21.952	-0.2838315	17.8752	0.17146
21.966	-0.3066885	17.8866	0.2067
21.98	-0.332614	17.898	0.22912
21.994	-0.3634605	17.9094	0.24474
22.008	-0.401774	17.9208	0.25649
22.022	-0.450604	17.9322	0.26455
22.036	-0.5131235	17.9436	0.27213
22.05	-0.592363	17.955	0.28427
22.064	-0.690764	17.9664	0.30009
22.078	-0.809799	17.9778	0.31296
22.092	-0.9493635	17.9892	0.31698
22.106	-1.107757	18.0006	0.30672
22.12	-1.2819395	18.012	0.2763
22.134	-1.4679115	18.0234	0.22677
22.148	-1.6608375	18.0348	0.16949
22.162	-1.855217	18.0462	0.11896
22.176	-2.045141	18.0576	0.08432
22.19	-2.2246055	18.069	0.0664
22.204	-2.388129	18.0804	0.06105
22.218	-2.5311325	18.0918	0.06241
22.232	-2.650063	18.1032	0.06348
22.246	-2.74227	18.1146	0.05714
22.26	-2.80573	18.126	0.03553
22.274	-2.838866	18.1374	-0.00856
22.288	-2.840614	18.1488	-0.07287
22.302	-2.8102805	18.1602	-0.14074
22.316	-2.7476755	18.1716	-0.19066
22.33	-2.653388	18.183	-0.20961
22.344	-2.5291375	18.1944	-0.19724
22.358	-2.3776695	18.2058	-0.16357
22.372	-2.202537	18.2172	-0.12345
22.386	-2.007787	18.2286	-0.08745
22.4	-1.797913	18.24	-0.05912
22.414	-1.577855	18.2514	-0.04195
22.428	-1.352857	18.2628	-0.04248
22.442	-1.1282105	18.2742	-0.06403
22.456	-0.9087605	18.2856	-0.10343
22.47	-0.698649	18.297	-0.15466
22.484	-0.501049	18.3084	-0.21027
22.498	-0.318231	18.3198	-0.25967
22.512	-0.151658	18.3312	-0.29211
22.526	-0.0022515	18.3426	-0.30274
22.54	0.1294945	18.354	-0.29557
22.554	0.243409	18.3654	-0.28355
22.568	0.3396725	18.3768	-0.28557
22.582	0.4188835	18.3882	-0.31975
22.596	0.482049	18.3996	-0.39545
22.61	0.530689	18.411	-0.50861
22.624	0.5668175	18.4224	-0.64427
22.638	0.5925815	18.4338	-0.78301
22.652	0.6101375	18.4452	-0.90437
22.666	0.621585	18.4566	-0.98846
22.68	0.629052	18.468	-1.02218
22.694	0.6346855	18.4794	-1.00608
22.708	0.6404805	18.4908	-0.95204
22.722	0.6482705	18.5022	-0.87494
22.736	0.659604	18.5136	-0.7871
22.75	0.6758395	18.525	-0.69655
22.764	0.6980695	18.5364	-0.60868
22.778	0.727168	18.5478	-0.52831
22.792	0.7636955	18.5592	-0.45715
22.806	0.8080225	18.5706	-0.39019
22.82	0.8602345	18.582	-0.32013
22.834	0.9199515	18.5934	-0.24882
22.848	0.9864135	18.6048	-0.1914
22.862	1.0585565	18.6162	-0.16214
22.876	1.135003	18.6276	-0.15869
22.89	1.214005	18.639	-0.16585
22.904	1.2934345	18.6504	-0.16734
22.918	1.3712015	18.6618	-0.15192
22.932	1.4457005	18.6732	-0.11892
22.946	1.5158295	18.6846	-0.07976
22.96	1.580629	18.696	-0.04742
22.974	1.638997	18.7074	-0.0271
22.988	1.6896985	18.7188	-0.02056
23.002	1.7315175	18.7302	-0.03103
23.016	1.763352	18.7416	-0.05723
23.03	1.7839955	18.753	-0.09048
23.044	1.7922035	18.7644	-0.1219
23.058	1.787007	18.7758	-0.14537
23.072	1.767855	18.7872	-0.15478
23.086	1.7346145	18.7986	-0.14676
23.1	1.687523	18.81	-0.12238
23.114	1.627008	18.8214	-0.08199
23.128	1.5536775	18.8328	-0.02609
23.142	1.4683485	18.8442	0.03634
23.156	1.3722275	18.8556	0.08901
23.17	1.2670055	18.867	0.11942
23.184	1.154782	18.8784	0.12374
23.198	1.0379035	18.8898	0.10515
23.212	0.91865	18.9012	0.07403
23.226	0.799254	18.9126	0.04598
23.24	0.682157	18.924	0.0339
23.254	0.5701235	18.9354	0.04011
23.268	0.4659275	18.9468	0.05623
23.282	0.3719915	18.9582	0.07086
23.296	0.290244	18.9696	0.07725
23.31	0.2223665	18.981	0.07444
23.324	0.1700595	18.9924	0.06529
23.338	0.1349	19.0038	0.05465
23.352	0.118028	19.0152	0.04664
23.366	0.119833	19.0266	0.04185
23.38	0.1401155	19.038	0.03724
23.394	0.17841	19.0494	0.03189
23.408	0.2341655	19.0608	0.03096
23.422	0.306869	19.0722	0.03874
23.436	0.3959505	19.0836	0.05124
23.45	0.500593	19.095	0.05998
23.464	0.619438	19.1064	0.06067
23.478	0.7504715	19.1178	0.05696
23.492	0.8910715	19.1292	0.05657
23.506	1.038103	19.1406	0.06304
23.52	1.1878325	19.152	0.07336
23.534	1.336099	19.1634	0.08301
23.548	1.478485	19.1748	0.08903
23.562	1.61063	19.1862	0.08743
23.576	1.728354	19.1976	0.07445
23.59	1.8278665	19.209	0.05305
23.604	1.906118	19.2204	0.03224
23.618	1.960952	19.2318	0.01969
23.632	1.990991	19.2432	0.02057
23.646	1.99557	19.2546	0.03688
23.66	1.9747365	19.266	0.0614
23.674	1.929374	19.2774	0.08006
23.688	1.861164	19.2888	0.08427
23.702	1.77251	19.3002	0.07536
23.716	1.666414	19.3116	0.05758
23.73	1.546163	19.323	0.03338
23.744	1.415158	19.3344	0.00425
23.758	1.2767905	19.3458	-0.03004
23.772	1.1344615	19.3572	-0.07127
23.786	0.9915815	19.3686	-0.1164
23.8	0.8514375	19.38	-0.15415
23.814	0.7170505	19.3914	-0.17231
23.828	0.590995	19.4028	-0.16572
23.842	0.4750095	19.4142	-0.13755
23.856	0.369911	19.4256	-0.09988
23.87	0.275899	19.437	-0.07108
23.884	0.192983	19.4484	-0.06367
23.898	0.1211155	19.4598	-0.07585
23.912	0.059831	19.4712	-0.0986
23.926	0.0078375	19.4826	-0.12481
23.94	-0.036708	19.494	-0.14899
23.954	-0.075373	19.5054	-0.16576
23.968	-0.108775	19.5168	-0.17272
23.982	-0.1368285	19.5282	-0.17349
23.996	-0.159562	19.5396	-0.17718
24.01	-0.177517	19.551	-0.19513
24.024	-0.191368	19.5624	-0.23743
24.038	-0.201324	19.5738	-0.30677
24.052	-0.207024	19.5852	-0.39325
24.066	-0.207955	19.5966	-0.47852
24.08	-0.2038415	19.608	-0.54501
24.094	-0.194541	19.6194	-0.5825
24.108	-0.1796925	19.6308	-0.59212
24.122	-0.1586025	19.6422	-0.58584
24.136	-0.130549	19.6536	-0.5776
24.15	-0.095076	19.665	-0.57379
24.164	-0.052155	19.6764	-0.57384
24.178	-0.0020045	19.6878	-0.57608
24.192	0.0551665	19.6992	-0.57893
24.206	0.1191205	19.7106	-0.58069
24.22	0.1892115	19.722	-0.58082
24.234	0.2641	19.7334	-0.57904
24.248	0.341791	19.7448	-0.5735
24.262	0.419862	19.7562	-0.56073
24.276	0.4957195	19.7676	-0.5368
24.29	0.5667985	19.779	-0.49963
24.304	0.6306005	19.7904	-0.45035
24.318	0.6848075	19.8018	-0.3903
24.332	0.7276145	19.8132	-0.31688
24.346	0.7578435	19.8246	-0.22792
24.36	0.7747725	19.836	-0.12837
24.374	0.777936	19.8474	-0.02796
24.388	0.7671915	19.8588	0.06254
24.402	0.742653	19.8702	0.13119
24.416	0.7047005	19.8816	0.1696
24.43	0.653866	19.893	0.18048
24.444	0.5910045	19.9044	0.17854
24.458	0.5172655	19.9158	0.18244
24.472	0.434131	19.9272	0.20252
24.486	0.3433775	19.9386	0.23533
24.5	0.2470665	19.95	0.26963
24.514	0.1474115	19.9614	0.29554
24.528	0.046569	19.9728	0.30937
24.542	-0.053257	19.9842	0.31177
24.556	-0.14972	19.9956	0.30396
24.57	-0.2403405	20.007	0.28701
24.584	-0.322791	20.0184	0.26224
24.598	-0.395143	20.0298	0.23039
24.612	-0.455962	20.0412	0.19116
24.626	-0.5044785	20.0526	0.14604
24.64	-0.540493	20.064	0.10272
24.654	-0.5643	20.0754	0.07301
24.668	-0.5765455	20.0868	0.06306
24.682	-0.5781225	20.0982	0.06852
24.696	-0.569905	20.1096	0.08085
24.71	-0.5526055	20.121	0.09635
24.724	-0.526794	20.1324	0.11635
24.738	-0.493183	20.1438	0.14022
24.752	-0.4528365	20.1552	0.16169
24.766	-0.4070465	20.1666	0.17031
24.78	-0.3572	20.178	0.15363
24.794	-0.3047315	20.1894	0.10382
24.808	-0.2510565	20.2008	0.0268
24.822	-0.1972865	20.2122	-0.05819
24.836	-0.1442195	20.2236	-0.12853
24.85	-0.092473	20.235	-0.16824
24.864	-0.042636	20.2464	-0.17344
24.878	0.0048545	20.2578	-0.15211
24.892	0.04959	20.2692	-0.11853
24.906	0.091238	20.2806	-0.08582
24.92	0.1294565	20.292	-0.0636
24.934	0.1638845	20.3034	-0.06058
24.948	0.1941705	20.3148	-0.08174
24.962	0.2201815	20.3262	-0.12157
24.976	0.242098	20.3376	-0.16506
24.99	0.260376	20.349	-0.19842
25.004	0.275652	20.3604	-0.21823
25.018	0.2884675	20.3718	-0.22759
25.032	0.2991645	20.3832	-0.22676
25.046	0.3078665	20.3946	-0.2122
25.06	0.314659	20.406	-0.18089
25.074	0.319561	20.4174	-0.13363
25.088	0.3222875	20.4288	-0.07533
25.102	0.322202	20.4402	-0.0123
25.116	0.3184875	20.4516	0.04914
25.13	0.3103935	20.463	0.10095
25.144	0.29735	20.4744	0.1325
25.158	0.279034	20.4858	0.13315
25.172	0.2554835	20.4972	0.09996
25.186	0.2271165	20.5086	0.04639
25.2	0.194446	20.52	-0.00153
25.214	0.1579565	20.5314	-0.02136
25.228	0.1180375	20.5428	-0.0044
25.242	0.075031	20.5542	0.04442
25.256	0.029108	20.5656	0.11122
25.27	-0.019798	20.577	0.18084
25.284	-0.07182	20.5884	0.24196
25.298	-0.127053	20.5998	0.28711
25.312	-0.1853355	20.6112	0.31129
25.326	-0.2461545	20.6226	0.31129
25.34	-0.3086835	20.634	0.28612
25.354	-0.371925	20.6454	0.23869
25.368	-0.435005	20.6568	0.17787
25.382	-0.497439	20.6682	0.11851
25.396	-0.5592175	20.6796	0.07549
25.41	-0.620673	20.691	0.05604
25.424	-0.6821855	20.7024	0.05949
25.438	-0.7439925	20.7138	0.08354
25.452	-0.8063695	20.7252	0.12679
25.466	-0.8695825	20.7366	0.18645
25.48	-0.9338025	20.748	0.25717
25.494	-0.999115	20.7594	0.33097
25.508	-1.065691	20.7708	0.39784
25.522	-1.1337965	20.7822	0.45097
25.536	-1.203555	20.7936	0.48993
25.55	-1.2748335	20.805	0.51467
25.564	-1.3470715	20.8164	0.52332
25.578	-1.4190815	20.8278	0.52023
25.592	-1.489106	20.8392	0.51671
25.606	-1.555074	20.8506	0.5216
25.62	-1.614772	20.862	0.53706
25.634	-1.665901	20.8734	0.56106
25.648	-1.7062	20.8848	0.58978
25.662	-1.7337595	20.8962	0.61694
25.676	-1.7472305	20.9076	0.63273
25.69	-1.745891	20.919	0.62758
25.704	-1.729608	20.9304	0.59823
25.718	-1.6986855	20.9418	0.54822
25.732	-1.653874	20.9532	0.48427
25.746	-1.596456	20.9646	0.41649
25.76	-1.528132	20.976	0.35857
25.774	-1.4507545	20.9874	0.32084
25.788	-1.366062	20.9988	0.30255
25.802	-1.275755	21.0102	0.29139
25.816	-1.1816575	21.0216	0.27203
25.83	-1.08585	21.033	0.23776
25.844	-0.990584	21.0444	0.19301
25.858	-0.897978	21.0558	0.14548
25.872	-0.80978	21.0672	0.10015
25.886	-0.7272725	21.0786	0.06204
25.9	-0.651263	21.09	0.03829
25.914	-0.5820935	21.1014	0.0322
25.928	-0.519973	21.1128	0.03865
25.942	-0.465101	21.1242	0.04966
25.956	-0.4174775	21.1356	0.06202
25.97	-0.3766655	21.147	0.07509
25.984	-0.3418955	21.1584	0.08453
25.998	-0.3125025	21.1698	0.0835
26.012	-0.2880875	21.1812	0.07078
26.026	-0.2684035	21.1926	0.05665
26.04	-0.2533175	21.204	0.05655
26.054	-0.2427155	21.2154	0.07733
26.068	-0.236284	21.2268	0.1112
26.082	-0.2334625	21.2382	0.14059
26.096	-0.2334435	21.2496	0.14864
26.11	-0.2351915	21.261	0.13121
26.124	-0.2377185	21.2724	0.09942
26.138	-0.240312	21.2838	0.06888
26.152	-0.242611	21.2952	0.05011
26.166	-0.2445015	21.3066	0.04829
26.18	-0.2460405	21.318	0.06264
26.194	-0.247152	21.3294	0.08528
26.208	-0.2476175	21.3408	0.10696
26.222	-0.2471235	21.3522	0.12246
26.236	-0.245271	21.3636	0.13003
26.25	-0.2414995	21.375	0.12993
26.264	-0.2352865	21.3864	0.12442
26.278	-0.2262995	21.3978	0.11565
26.292	-0.214472	21.4092	0.1037
26.306	-0.199937	21.4206	0.09139
26.32	-0.1829415	21.432	0.08785
26.334	-0.16378	21.4434	0.10048
26.348	-0.1429085	21.4548	0.12509
26.362	-0.1210585	21.4662	0.14758
26.376	-0.099218	21.4776	0.15421
26.39	-0.078432	21.489	0.1394
26.404	-0.059603	21.5004	0.10719
26.418	-0.0432725	21.5118	0.06709
26.432	-0.0295165	21.5232	0.02726
26.446	-0.01805	21.5346	-0.00734
26.46	-0.008341	21.546	-0.03397
26.474	2.5299355E-4	21.5574	-0.05253
26.488	0.008436	21.5688	-0.06235
26.502	0.0168435	21.5802	-0.0577
26.516	0.025916	21.5916	-0.03214
26.53	0.035929	21.603	0.01212
26.544	0.0469585	21.6144	0.06305
26.558	0.0589	21.6258	0.10811
26.572	0.0713735	21.6372	0.14256
26.586	0.083923	21.6486	0.16853
26.6	0.0961305	21.66	0.18962
26.614	0.107559	21.6714	0.2079
26.628	0.1176955	21.6828	0.22471
26.642	0.1259035	21.6942	0.24242
26.656	0.1315275	21.7056	0.26076
26.67	0.1339595	21.717	0.27178
26.684	0.13281	21.7284	0.26527
26.698	0.1278415	21.7398	0.24166
26.712	0.1189495	21.7512	0.21457
26.726	0.106115	21.7626	0.19801
26.74	0.089471	21.774	0.19639
26.754	0.06935	21.7854	0.20809
26.768	0.0461035	21.7968	0.23079
26.782	0.020064	21.8082	0.25909
26.796	-0.008664	21.8196	0.28355
26.81	-0.040375	21.831	0.29742
26.824	-0.0758765	21.8424	0.30054
26.838	-0.116261	21.8538	0.29288
26.852	-0.162621	21.8652	0.27034
26.866	-0.2157925	21.8766	0.23265
26.88	-0.2762315	21.888	0.18947
26.894	-0.3439095	21.8994	0.15384
26.908	-0.418399	21.9108	0.13442
26.922	-0.4987785	21.9222	0.13452
26.936	-0.5836515	21.9336	0.15067
26.95	-0.6712415	21.945	0.17286
26.964	-0.7594965	21.9564	0.19018
26.978	-0.84626	21.9678	0.19391
26.992	-0.9293565	21.9792	0.17649
27.006	-1.006696	21.9906	0.13337
27.02	-1.0763975	22.002	0.06691
27.034	-1.13696	22.0134	-0.01208
27.048	-1.187329	22.0248	-0.08669
27.062	-1.226754	22.0362	-0.14114
27.076	-1.2548075	22.0476	-0.16824
27.09	-1.2713755	22.059	-0.16962
27.104	-1.276439	22.0704	-0.15021
27.118	-1.2699125	22.0818	-0.11604
27.132	-1.251625	22.0932	-0.07582
27.146	-1.221567	22.1046	-0.0389
27.16	-1.180052	22.116	-0.00926
27.174	-1.1277545	22.1274	0.01734
27.188	-1.0654535	22.1388	0.04754
27.202	-0.9939185	22.1502	0.07989
27.216	-0.913995	22.1616	0.10335
27.23	-0.826747	22.173	0.10901
27.244	-0.7334665	22.1844	0.09813
27.258	-0.635474	22.1958	0.07851
27.272	-0.5340425	22.2072	0.05793
27.286	-0.4303975	22.2186	0.04081
27.3	-0.3257835	22.23	0.02924
27.314	-0.2214165	22.2414	0.02581
27.328	-0.1184555	22.2528	0.03247
27.342	-0.01786	22.2642	0.04688
27.356	0.079591	22.2756	0.062
27.37	0.1732895	22.287	0.07032
27.384	0.2626845	22.2984	0.06738
27.398	0.347244	22.3098	0.05142
27.412	0.4265785	22.3212	0.02423
27.426	0.5004125	22.3326	-0.00591
27.44	0.568556	22.344	-0.02682
27.454	0.6308665	22.3554	-0.03176
27.468	0.6872585	22.3668	-0.02488
27.482	0.737599	22.3782	-0.01566
27.496	0.781622	22.3896	-0.01283
27.51	0.818843	22.401	-0.0255
27.524	0.848464	22.4124	-0.06199
27.538	0.8695255	22.4238	-0.12254
27.552	0.8812675	22.4352	-0.19456
27.566	0.8833765	22.4466	-0.2568
27.58	0.876052	22.458	-0.2905
27.594	0.8598925	22.4694	-0.28706
27.608	0.83562	22.4808	-0.24985
27.622	0.8038805	22.4922	-0.19337
27.636	0.765244	22.5036	-0.13555
27.65	0.720309	22.515	-0.08799
27.664	0.669712	22.5264	-0.05368
27.678	0.614194	22.5378	-0.03074
27.692	0.554667	22.5492	-0.01955
27.706	0.4921855	22.5606	-0.02694
27.72	0.427861	22.572	-0.05954
27.734	0.362938	22.5834	-0.11405
27.748	0.298813	22.5948	-0.17566
27.762	0.2370535	22.6062	-0.22426
27.776	0.1793125	22.6176	-0.24376
27.79	0.127167	22.629	-0.23036
27.804	0.081833	22.6404	-0.19532
27.818	0.0438805	22.6518	-0.15777
27.832	0.013395	22.6632	-0.13204
27.846	-0.009747	22.6746	-0.12038
27.86	-0.0255455	22.686	-0.11547
27.874	-0.0337535	22.6974	-0.2159
27.888	-0.0341335	22.7088	-0.18468
27.902	-0.0269135	22.7202	-0.13498
27.916	-0.0129865	22.7316	-0.07001
27.93	0.0067925	2.27E+01	-9.62E-04
27.944	0.032376	22.7544	0.0566
[truncated: 2,389 more rows]
