# Supplementary material for: Differences of dynamic responses of single-pile and pile-group foundations in Meizoseismal areas
Source: PLoS One. 2026 Jul 24;21(7):e0354278. doi: 10.1371/journal.pone.0354278 (PMC13399318; doi:10.1371/journal.pone.0354278)
Supplement: S1 Supporting information — 1 Cross-sectional diagram of the physical model and the placement of instruments showing the soil layer boundaries and thicknesses. S2 Fig. 2 Production process of model pile. S3 Fig. 3 Fourier spectra under different seismic waves. S1 File. Model pile compressive strength. S2 File. Four different types of seismic waves. S3 File. Peak accelerations of different types of pile foundations. S4 File. Variations of acceleration amplification factors. S5 File. Time-history responses of acceleration on top of six piles. S6 File. Time-history curve of horizontal displacement of single pile, four piles, and six piles. S7 File. Peak values of horizontal displacements of pile tops. S8 File. Pile foundation bending moments. S9 File. Peak moments of pile bodies. S1 Table. (ZIP) [file pone.0354278.s001.zip › supporting information files(1)/S5 File. Time-history responses of acceleration on top of six piles/fig7c Time-history responses of acceleration on top of six piles (EI-Centro wave).csv]

pile top		pile bottom
Time	Acceleration	Time	Acceleration
s	m/s\+(2)	s	m/s\+(2)
0	-0.22566	0	-0.02357
0.01	-0.24508	0.0065	-0.07954
0.02	-0.25998	0.013	-0.13474
0.03	-0.27014	0.0195	-0.18547
0.04	-0.27589	0.026	-0.22335
0.05	-0.27789	0.0325	-0.24057
0.06	-0.27667	0.039	-0.23488
0.07	-0.27268	0.0455	-0.21201
0.08	-0.26649	0.052	-0.18298
0.09	-0.25887	0.0585	-0.15698
0.1	-0.25063	0.065	-0.13591
0.11	-0.24233	0.0715	-0.11534
0.12	-0.23417	0.078	-0.09196
0.13	-0.22591	0.0845	-0.06997
0.14	-0.21728	0.091	-0.05622
0.15	-0.20846	0.0975	-0.05001
0.16	-0.20012	0.104	-0.0418
0.17	-0.19297	0.1105	-0.02309
0.18	-0.1873	0.117	0.00302
0.19	-0.18271	0.1235	0.0229
0.2	-0.1783	0.13	0.02457
0.21	-0.17301	0.1365	0.00899
0.22	-0.16594	0.143	-0.01057
0.23	-0.15635	0.1495	-0.01989
0.24	-0.14355	0.156	-0.0133
0.25	-0.12688	0.1625	0.00732
0.26	-0.10591	0.169	0.03806
0.27	-0.08071	0.1755	0.07067
0.28	-0.05193	0.182	0.08783
0.29	-0.02068	0.1885	0.07155
0.3	0.01157	0.195	0.01693
0.31	0.04289	0.2015	-0.06488
0.32	0.07098	0.208	-0.15154
0.33	0.09379	0.2145	-0.21971
0.34	0.1101	0.221	-0.25889
0.35	0.11979	0.2275	-0.27244
0.36	0.1236	0.234	-0.2651
0.37	0.12276	0.2405	-0.23903
0.38	0.11865	0.247	-0.20011
0.39	0.11274	0.2535	-0.15904
0.4	0.10678	0.26	-0.12523
0.41	0.10283	0.2665	-0.10168
0.42	0.10295	0.273	-0.08451
0.43	0.10847	0.2795	-0.06825
0.44	0.1195	0.286	-0.05256
0.45	0.13514	0.2925	-0.04195
0.46	0.15422	0.299	-0.04099
0.47	0.17561	0.3055	-0.05336
0.48	0.19795	0.312	-0.08245
0.49	0.21952	0.3185	-0.12647
0.5	0.23834	0.325	-0.1726
0.51	0.25255	0.3315	-0.20137
0.52	0.26093	0.338	-0.20224
0.53	0.26304	0.3445	-0.18298
0.54	0.25904	0.351	-0.16107
0.55	0.24979	0.3575	-0.14858
0.56	0.23699	0.364	-0.14724
0.57	0.22301	0.3705	-0.15486
0.58	0.21024	0.377	-0.16971
0.59	0.2004	0.3835	-0.18664
0.6	0.1942	0.39	-0.19523
0.61	0.19157	0.3965	-0.18749
0.62	0.19215	0.403	-0.16435
0.63	0.19567	0.4095	-0.13159
0.64	0.2018	0.416	-0.09206
0.65	0.20986	0.4225	-0.04538
0.66	0.21885	0.429	0.00653
0.67	0.22773	0.4355	0.05755
0.68	0.23572	0.442	0.10042
0.69	0.2425	0.4485	0.1292
0.7	0.24792	0.455	0.1406
0.71	0.25185	0.4615	0.13469
0.72	0.25412	0.468	0.11395
0.73	0.25445	0.4745	0.0833
0.74	0.2524	0.481	0.05165
0.75	0.24762	0.4875	0.02934
0.76	0.24002	0.494	0.02158
0.77	0.22974	0.5005	0.02464
0.78	0.21713	0.507	0.02749
0.79	0.20278	0.5135	0.01768
0.8	0.18752	0.52	-0.01137
0.81	0.17237	0.5265	-0.05437
0.82	0.15847	0.533	-0.09327
0.83	0.14676	0.5395	-0.10624
0.84	0.13766	0.546	-0.08222
0.85	0.13114	0.5525	-0.02852
0.86	0.12694	0.559	0.03166
0.87	0.12474	0.5655	0.06971
0.88	0.12417	0.572	0.06603
0.89	0.12481	0.5785	0.01905
0.9	0.126	0.585	-0.05626
0.91	0.12684	0.5915	-0.13526
0.92	0.12655	0.598	-0.19175
0.93	0.1245	0.6045	-0.2074
0.94	0.11983	0.611	-0.17787
0.95	0.11155	0.6175	-0.11266
0.96	0.09901	0.624	-0.03396
0.97	0.08226	0.6305	0.02884
0.98	0.06208	0.637	0.05315
0.99	0.03964	0.6435	0.03396
1	0.01612	0.65	-0.01548
1.01	-0.00751	0.6565	-0.06883
1.02	-0.03049	0.663	-0.09785
1.03	-0.05217	0.6695	-0.08685
1.04	-0.07185	0.676	-0.04063
1.05	-0.08846	0.6825	0.02167
1.06	-0.10064	0.689	0.08221
1.07	-0.10697	0.6955	0.13142
1.08	-0.10624	0.702	0.16092
1.09	-0.09759	0.7085	0.16131
1.1	-0.08048	0.715	0.13169
1.11	-0.05471	0.7215	0.08403
1.12	-0.02066	0.728	0.03492
1.13	0.02025	0.7345	-0.00318
1.14	0.06546	0.741	-0.02436
1.15	0.11165	0.7475	-0.02815
1.16	0.15548	0.754	-0.01754
1.17	0.19369	0.7605	9.95925E-4
1.18	0.223	0.767	0.01604
1.19	0.24015	0.7735	0.01601
1.2	0.24276	0.78	-7.85E-04
1.21	0.23019	0.7865	-0.0244
1.22	0.20381	0.793	-0.04224
1.23	0.16626	0.7995	-0.04604
1.24	0.12028	0.806	-0.03425
1.25	0.06807	0.8125	-0.01303
1.26	0.01188	0.819	0.00825
1.27	-0.04499	0.8255	0.02303
1.28	-0.09811	0.832	0.02754
1.29	-0.14325	0.8385	0.01958
1.3	-0.17795	0.845	-1.53E-04
1.31	-0.20179	0.8515	-0.0278
1.32	-0.21548	0.858	-0.05846
1.33	-0.2199	0.8645	-0.08708
1.34	-0.21605	0.871	-0.10491
1.35	-0.20548	0.8775	-0.09939
1.36	-0.19027	0.884	-0.0657
1.37	-0.17253	0.8905	-0.01651
1.38	-0.15378	0.897	0.02659
1.39	-0.13495	0.9035	0.04973
1.4	-0.11687	0.91	0.05307
1.41	-0.10058	0.9165	0.04506
1.42	-0.08693	0.923	0.03433
1.43	-0.07612	0.9295	0.02568
1.44	-0.0677	0.936	0.02143
1.45	-0.06112	0.9425	0.02237
1.46	-0.05625	0.949	0.02478
1.47	-0.05323	0.9555	0.02194
1.48	-0.05198	0.962	0.01124
1.49	-0.05206	0.9685	-0.00526
1.5	-0.05304	0.975	-0.02664
1.51	-0.05484	0.9815	-0.05307
1.52	-0.05758	0.988	-0.08055
1.53	-0.06121	0.9945	-0.10033
1.54	-0.0653	1.001	-0.10402
1.55	-0.06909	1.0075	-0.08979
1.56	-0.07175	1.014	-0.0644
1.57	-0.0727	1.0205	-0.0367
1.58	-0.07178	1.027	-0.01017
1.59	-0.069	1.0335	0.01422
1.6	-0.06436	1.04	0.03209
1.61	-0.05785	1.0465	0.03771
1.62	-0.04967	1.053	0.02725
1.63	-0.04047	1.0595	-0.00196
1.64	-0.03143	1.066	-0.04939
1.65	-0.02401	1.0725	-0.10634
1.66	-0.0195	1.079	-0.1584
1.67	-0.01864	1.0855	-0.19532
1.68	-0.02163	1.092	-0.21397
1.69	-0.02835	1.0985	-0.21104
1.7	-0.03864	1.105	-0.18195
1.71	-0.05248	1.1115	-0.13009
1.72	-0.06979	1.118	-0.06848
1.73	-0.08999	1.1245	-0.01219
1.74	-0.11188	1.131	0.02447
1.75	-0.134	1.1375	0.0297
1.76	-0.15513	1.144	1.35585E-4
1.77	-0.17446	1.1505	-0.05726
1.78	-0.19154	1.157	-0.12844
1.79	-0.20613	1.1635	-0.19266
1.8	-0.21797	1.17	-0.22383
1.81	-0.22671	1.1765	-0.20388
1.82	-0.23199	1.183	-0.1377
1.83	-0.23348	1.1895	-0.04985
1.84	-0.23082	1.196	0.03209
1.85	-0.22357	1.2025	0.08935
1.86	-0.21154	1.209	0.11551
1.87	-0.19525	1.2155	0.11434
1.88	-0.176	1.222	0.09318
1.89	-0.15554	1.2285	0.05954
1.9	-0.13548	1.235	0.02181
1.91	-0.11713	1.2415	-0.01234
1.92	-0.10165	1.248	-0.03739
1.93	-0.08986	1.2545	-0.04868
1.94	-0.08201	1.261	-0.04652
1.95	-0.07756	1.2675	-0.04093
1.96	-0.07523	1.274	-0.04419
1.97	-0.07331	1.2805	-0.05899
1.98	-0.07033	1.287	-0.0783
1.99	-0.06545	1.2935	-0.09225
2	-0.05859	1.3	-0.09233
2.01	-0.05	1.3065	-0.0738
2.02	-0.03986	1.313	-0.03792
2.03	-0.0284	1.3195	0.00851
2.04	-0.01633	1.326	0.05629
2.05	-0.00536	1.3325	0.09594
2.06	0.00175	1.339	0.11753
2.07	0.00175	1.3455	0.11451
2.08	-0.0081	1.352	0.09178
2.09	-0.02911	1.3585	0.06509
2.1	-0.06081	1.365	0.05088
2.11	-0.10115	1.3715	0.05888
2.12	-0.14709	1.378	0.08768
2.13	-0.19506	1.3845	0.12225
2.14	-0.24143	1.391	0.14087
2.15	-0.28299	1.3975	0.13142
2.16	-0.31717	1.404	0.10126
2.17	-0.34213	1.4105	0.06934
2.18	-0.35686	1.417	0.04995
2.19	-0.36132	1.4235	0.04279
2.2	-0.35624	1.43	0.03491
2.21	-0.34261	1.4365	0.01396
2.22	-0.3216	1.443	-0.02006
2.23	-0.29474	1.4495	-0.0549
2.24	-0.26429	1.456	-0.07437
2.25	-0.233	1.4625	-0.06918
2.26	-0.20356	1.469	-0.04287
2.27	-0.17784	1.4755	-0.00803
2.28	-0.15659	1.482	0.02117
2.29	-0.13945	1.4885	0.03645
2.3	-0.12538	1.495	0.03931
2.31	-0.11312	1.5015	0.03618
2.32	-0.10131	1.508	0.03069
2.33	-0.08849	1.5145	0.02057
2.34	-0.07354	1.521	-0.00256
2.35	-0.05614	1.5275	-0.04933
2.36	-0.03658	1.534	-0.12028
2.37	-0.01548	1.5405	-0.19662
2.38	0.00613	1.547	-0.25004
2.39	0.02696	1.5535	-0.26164
2.4	0.04565	1.56	-0.22982
2.41	0.06121	1.5665	-0.16474
2.42	0.0735	1.573	-0.08035
2.43	0.08331	1.5795	0.00883
2.44	0.09171	1.586	0.08777
2.45	0.0994	1.5925	0.14231
2.46	0.10669	1.599	0.16595
2.47	0.11367	1.6055	0.1637
2.48	0.12051	1.612	0.14345
2.49	0.1275	1.6185	0.10811
2.5	0.13495	1.625	0.06124
2.51	0.14318	1.6315	0.0128
2.52	0.1524	1.638	-0.02505
2.53	0.16266	1.6445	-0.04464
2.54	0.174	1.651	-0.04555
2.55	0.18651	1.6575	-0.03429
2.56	0.20018	1.664	-0.0216
2.57	0.21463	1.6705	-0.01692
2.58	0.22914	1.677	-0.02231
2.59	0.24287	1.6835	-0.03244
2.6	0.25488	1.69	-0.04048
2.61	0.26425	1.6965	-0.04283
2.62	0.27029	1.703	-0.04135
2.63	0.27269	1.7095	-0.04199
2.64	0.27143	1.716	-0.04949
2.65	0.26679	1.7225	-0.06541
2.66	0.25907	1.729	-0.08984
2.67	0.24841	1.7355	-0.11973
2.68	0.23477	1.742	-0.14706
2.69	0.21799	1.7485	-0.16171
2.7	0.19796	1.755	-0.15644
2.71	0.17485	1.7615	-0.1316
2.72	0.14931	1.768	-0.09584
2.73	0.12234	1.7745	-0.0609
2.74	0.09511	1.781	-0.0346
2.75	0.0687	1.7875	-0.01844
2.76	0.04387	1.794	-0.01121
2.77	0.02091	1.8005	-0.01292
2.78	-1.76E-04	1.807	-0.02438
2.79	-0.01943	1.8135	-0.04374
2.8	-0.03684	1.82	-0.06442
2.81	-0.05233	1.8265	-0.0781
2.82	-0.06598	1.833	-0.07898
2.83	-0.07794	1.8395	-0.06498
2.84	-0.08833	1.846	-0.03721
2.85	-0.09703	1.8525	-7.42E-05
2.86	-0.10366	1.859	0.03871
2.87	-0.10749	1.8655	0.07149
2.88	-0.10738	1.872	0.09675
2.89	-0.10195	1.8785	0.11914
2.9	-0.08997	1.885	0.14122
2.91	-0.07065	1.8915	0.15789
2.92	-0.04382	1.898	0.16114
2.93	-0.01026	1.9045	0.14781
2.94	0.02804	1.911	0.12109
2.95	0.0681	1.9175	0.08781
2.96	0.10649	1.924	0.05687
2.97	0.14021	1.9305	0.03774
2.98	0.16735	1.937	0.03559
2.99	0.18733	1.9435	0.04476
3	0.20068	1.95	0.05022
3.01	0.20838	1.9565	0.04111
3.02	0.2111	1.963	0.01934
3.03	0.20884	1.9695	-0.00764
3.04	0.20148	1.976	-0.03527
3.05	0.18948	1.9825	-0.0606
3.06	0.17415	1.989	-0.07871
3.07	0.15742	1.9955	-0.0841
3.08	0.14148	2.002	-0.07411
3.09	0.12798	2.0085	-0.04954
3.1	0.11771	2.015	-0.0134
3.11	0.11076	2.0215	0.02879
3.12	0.10681	2.028	0.068
3.13	0.10525	2.0345	0.09462
3.14	0.10518	2.041	0.10201
3.15	0.10539	2.0475	0.08768
3.16	0.10468	2.054	0.05634
3.17	0.10221	2.0605	0.0198
3.18	0.09766	2.067	-0.01024
3.19	0.09128	2.0735	-0.02649
3.2	0.08385	2.08	-0.02597
3.21	0.07649	2.0865	-0.01036
3.22	0.07004	2.093	0.01412
3.23	0.06475	2.0995	0.03711
3.24	0.06046	2.106	0.04677
3.25	0.05694	2.1125	0.03858
3.26	0.05425	2.119	0.01944
3.27	0.05276	2.1255	-7.58E-04
3.28	0.05291	2.132	-0.01721
3.29	0.05489	2.1385	-0.0272
3.3	0.05866	2.145	-0.02743
3.31	0.06408	2.1515	-0.0212
3.32	0.07093	2.158	-0.02142
3.33	0.07902	2.1645	-0.0381
3.34	0.08845	2.171	-0.06682
3.35	0.09968	2.1775	-0.09505
3.36	0.11328	2.184	-0.11417
3.37	0.12948	2.1905	-0.12145
3.38	0.14808	2.197	-0.11525
3.39	0.16866	2.2035	-0.09316
3.4	0.1909	2.21	-0.056
3.41	0.21435	2.2165	-0.01274
3.42	0.23823	2.223	0.02142
3.43	0.26145	2.2295	0.03437
3.44	0.28289	2.236	0.02529
3.45	0.30152	2.2425	0.00333
3.46	0.3165	2.249	-0.02103
3.47	0.32735	2.2555	-0.04019
3.48	0.33412	2.262	-0.04642
3.49	0.33718	2.2685	-0.03242
3.5	0.33706	2.275	0.00388
3.51	0.33438	2.2815	0.05938
3.52	0.33007	2.288	0.12675
3.53	0.32548	2.2945	0.19262
3.54	0.3219	2.301	0.24068
3.55	0.32004	2.3075	0.25944
3.56	0.32017	2.314	0.247
3.57	0.32238	2.3205	0.21021
3.58	0.32676	2.327	0.16023
3.59	0.33322	2.3335	0.10825
3.6	0.34114	2.34	0.06223
3.61	0.34931	2.3465	0.02539
3.62	0.35629	2.353	-0.00113
3.63	0.36096	2.3595	-0.01393
3.64	0.36247	2.366	-0.00721
3.65	0.36005	2.3725	0.02126
3.66	0.35326	2.379	0.06404
3.67	0.34241	2.3855	0.10495
3.68	0.32844	2.392	0.12631
3.69	0.31244	2.3985	0.11881
3.7	0.29521	2.405	0.08667
3.71	0.27691	2.4115	0.04224
3.72	0.25698	2.418	-0.00184
3.73	0.23414	2.4245	-0.03638
3.74	0.2064	2.431	-0.05725
3.75	0.17132	2.4375	-0.06294
3.76	0.12667	2.444	-0.05077
3.77	0.07079	2.4505	-0.01951
3.78	0.00264	2.457	0.02629
3.79	-0.07859	2.4635	0.07817
3.8	-0.17362	2.47	0.13021
3.81	-0.28245	2.4765	0.18142
3.82	-0.40368	2.483	0.23159
3.83	-0.53437	2.4895	0.27764
3.84	-0.6704	2.496	0.31312
3.85	-0.80667	2.5025	0.3291
3.86	-0.93751	2.509	0.32176
3.87	-1.05717	2.5155	0.30193
3.88	-1.16051	2.522	0.28771
3.89	-1.24371	2.5285	0.28716
3.9	-1.30436	2.535	0.29338
3.91	-1.3411	2.5415	0.29287
3.92	-1.35342	2.548	0.27462
3.93	-1.34154	2.5545	0.2306
3.94	-1.30658	2.561	0.15331
3.95	-1.25083	2.5675	0.04238
3.96	-1.17793	2.574	-0.08755
3.97	-1.09286	2.5805	-0.21232
3.98	-1.0016	2.587	-0.31207
3.99	-0.91083	2.5935	-0.37783
4	-0.82788	2.6	-0.4081
4.01	-0.76028	2.6065	-0.40806
4.02	-0.71507	2.613	-0.39296
4.03	-0.69805	2.6195	-0.38261
4.04	-0.71337	2.626	-0.38772
4.05	-0.76346	2.6325	-0.40421
4.06	-0.84896	2.639	-0.42159
4.07	-0.96877	2.6455	-0.43378
4.08	-1.12002	2.652	-0.44215
4.09	-1.298	2.6585	-0.45089
4.1	-1.49558	2.665	-0.46037
4.11	-1.70246	2.6715	-0.46507
4.12	-1.90517	2.678	-0.45686
4.13	-2.0881	2.6845	-0.42874
4.14	-2.23548	2.691	-0.37879
4.15	-2.33356	2.6975	-0.31346
4.16	-2.37216	2.704	-0.24808
4.17	-2.3453	2.7105	-0.20022
4.18	-2.25104	2.717	-0.17643
4.19	-2.09115	2.7235	-0.16729
4.2	-1.87067	2.73	-0.15862
4.21	-1.59751	2.7365	-0.14515
4.22	-1.2824	2.743	-0.13543
4.23	-0.93873	2.7495	-0.14835
4.24	-0.58187	2.756	-0.20306
4.25	-0.2278	2.7625	-0.30979
4.26	0.10836	2.769	-0.46707
4.27	0.41362	2.7755	-0.66045
4.28	0.67782	2.782	-0.86496
4.29	0.89367	2.7885	-1.05542
4.3	1.05633	2.795	-1.21527
4.31	1.16298	2.8015	-1.33587
4.32	1.21253	2.808	-1.41282
4.33	1.20534	2.8145	-1.44694
4.34	1.14322	2.821	-1.44369
4.35	1.02943	2.8275	-1.40817
4.36	0.86856	2.834	-1.34249
4.37	0.66626	2.8405	-1.24314
4.38	0.42922	2.847	-1.09954
4.39	0.16514	2.8535	-0.90032
4.4	-0.11763	2.86	-0.64319
4.41	-0.41041	2.8665	-0.34114
4.42	-0.70464	2.873	-0.02163
4.43	-0.99228	2.8795	0.28098
4.44	-1.26607	2.886	0.5347
4.45	-1.51964	2.8925	0.71627
4.46	-1.74778	2.899	0.81509
4.47	-1.9465	2.9055	0.83429
4.48	-2.11261	2.912	0.78561
4.49	-2.24304	2.9185	0.68405
4.5	-2.33482	2.925	0.54746
4.51	-2.38529	2.9315	0.39461
4.52	-2.39234	2.938	0.24087
4.53	-2.35475	2.9445	0.09671
4.54	-2.27284	2.951	-0.03254
4.55	-2.1487	2.9575	-0.14619
4.56	-1.98577	2.964	-0.24671
4.57	-1.78828	2.9705	-0.33797
4.58	-1.56108	2.977	-0.42261
4.59	-1.30962	2.9835	-0.50082
4.6	-1.03969	2.99	-0.57109
4.61	-0.75662	2.9965	-0.63196
4.62	-0.4644	3.003	-0.68493
4.63	-0.16509	3.0095	-0.73514
4.64	0.14119	3.016	-0.78546
4.65	0.45617	3.0225	-0.82928
4.66	0.78293	3.029	-0.85155
4.67	1.12547	3.0355	-0.8396
4.68	1.48837	3.042	-0.79298
4.69	1.87694	3.0485	-0.72389
4.7	2.29686	3.055	-0.65081
4.71	2.7533	3.0615	-0.59099
4.72	3.24965	3.068	-0.55268
4.73	3.78568	3.0745	-0.52933
4.74	4.35565	3.081	-0.50355
4.75	4.94711	3.0875	-0.45787
4.76	5.54175	3.094	-0.38059
4.77	6.11794	3.1005	-0.26825
4.78	6.65353	3.107	-0.1281
4.79	7.1273	3.1135	0.02458
4.8	7.51927	3.12	0.1727
4.81	7.8115	3.1265	0.30139
4.82	7.99038	3.133	0.39961
4.83	8.0491	3.1395	0.46251
4.84	7.98819	3.146	0.49591
4.85	7.81354	3.1525	0.51778
4.86	7.53361	3.159	0.55333
4.87	7.15803	3.1655	0.62556
4.88	6.69779	3.172	0.74715
4.89	6.1658	3.1785	0.92078
4.9	5.57655	3.185	1.14456
4.91	4.945	3.1915	1.41286
4.92	4.28549	3.198	1.71329
4.93	3.6116	3.2045	2.03122
4.94	2.9365	3.211	2.36061
4.95	2.2726	3.2175	2.70131
4.96	1.62973	3.224	3.0382
4.97	1.01336	3.2305	3.32714
4.98	0.42414	3.237	3.50774
4.99	-0.14077	3.2435	3.53466
5	-0.68525	3.25	3.40132
5.01	-1.21243	3.2565	3.14014
5.02	-1.72451	3.263	2.80525
5.03	-2.22354	3.2695	2.4517
5.04	-2.7116	3.276	2.12387
5.05	-3.18969	3.2825	1.85604
5.06	-3.65569	3.289	1.67214
5.07	-4.10364	3.2955	1.57853
5.08	-4.52561	3.302	1.55674
5.09	-4.9149	3.3085	1.56206
5.1	-5.26761	3.315	1.53485
5.11	-5.58147	3.3215	1.42682
5.12	-5.85253	3.328	1.22805
5.13	-6.07265	3.3345	0.97252
5.14	-6.22986	3.341	0.71484
5.15	-6.31119	3.3475	0.49616
5.16	-6.30553	3.354	0.32622
5.17	-6.20486	3.3605	0.19098
5.18	-6.00405	3.367	0.07042
5.19	-5.70025	3.3735	-0.05437
5.2	-5.29308	3.38	-0.20185
5.21	-4.78566	3.3865	-0.38604
5.22	-4.18585	3.393	-0.61238
5.23	-3.50664	3.3995	-0.87701
5.24	-2.7658	3.406	-1.16648
5.25	-1.98549	3.4125	-1.46301
5.26	-1.19179	3.419	-1.75373
5.27	-0.41352	3.4255	-2.03032
5.28	0.31955	3.432	-2.27772
5.29	0.9791	3.4385	-2.46687
5.3	1.54055	3.445	-2.56656
5.31	1.98493	3.4515	-2.56729
5.32	2.29991	3.458	-2.49497
5.33	2.48022	3.4645	-2.40226
5.34	2.52824	3.471	-2.3395
5.35	2.45472	3.4775	-2.32234
5.36	2.27896	3.484	-2.32044
5.37	2.0279	3.4905	-2.2768
5.38	1.73348	3.497	-2.14103
5.39	1.42933	3.5035	-1.88811
5.4	1.14739	3.51	-1.51767
5.41	0.9149	3.5165	-1.04978
5.42	0.75165	3.523	-0.52411
5.43	0.66847	3.5295	0.00364
5.44	0.66769	3.536	0.47362
5.45	0.74472	3.5425	0.84013
5.46	0.88981	3.549	1.08585
5.47	1.08916	3.5555	1.22039
5.48	1.32581	3.562	1.26465
5.49	1.58121	3.5685	1.23798
5.5	1.83743	3.575	1.15596
5.51	2.08004	3.5815	1.03012
5.52	2.3001	3.588	0.86756
5.53	2.49427	3.5945	0.67087
5.54	2.66311	3.601	0.43967
5.55	2.80927	3.6075	0.17901
5.56	2.93671	3.614	-0.09309
5.57	3.05091	3.6205	-0.35207
5.58	3.15841	3.627	-0.57739
5.59	3.26537	3.6335	-0.74853
5.6	3.37586	3.64	-0.83484
5.61	3.4908	3.6465	-0.79847
5.62	3.60782	3.653	-0.61069
5.63	3.722	3.6595	-0.26908
5.64	3.8269	3.666	0.19396
5.65	3.91532	3.6725	0.7151
5.66	3.97993	3.679	1.21403
5.67	4.01392	3.6855	1.61205
5.68	4.01169	3.692	1.85155
5.69	3.9697	3.6985	1.91133
5.7	3.88717	3.705	1.80992
5.71	3.76612	3.7115	1.59577
5.72	3.61037	3.718	1.33178
5.73	3.42448	3.7245	1.08094
5.74	3.21296	3.731	0.89406
5.75	2.98047	3.7375	0.80044
5.76	2.73193	3.744	0.80299
5.77	2.47218	3.7505	0.88048
5.78	2.20548	3.757	1.00083
5.79	1.93506	3.7635	1.13827
5.8	1.66321	3.77	1.28039
5.81	1.3918	3.7765	1.42277
5.82	1.12297	3.783	1.55989
5.83	0.85948	3.7895	1.68126
5.84	0.60468	3.796	1.77145
5.85	0.3621	3.8025	1.81286
5.86	0.13498	3.809	1.79412
5.87	-0.07395	3.8155	1.71744
5.88	-0.26252	3.822	1.59793
5.89	-0.42901	3.8285	1.45803
5.9	-0.57258	3.835	1.31997
5.91	-0.69368	3.8415	1.19631
5.92	-0.79386	3.848	1.08483
5.93	-0.87524	3.8545	0.9767
5.94	-0.94001	3.861	0.86932
5.95	-0.99015	3.8675	0.76671
5.96	-1.02717	3.874	0.67048
5.97	-1.05206	3.8805	0.57781
5.98	-1.0654	3.887	0.48623
5.99	-1.06772	3.8935	0.39553
6	-1.05977	3.9	0.30625
6.01	-1.0426	3.9065	0.21825
6.02	-1.01738	3.913	0.12967
6.03	-0.98542	3.9195	0.03756
6.04	-0.94836	3.926	-0.05854
6.05	-0.9082	3.9325	-0.15469
6.06	-0.86734	3.939	-0.24618
6.07	-0.82848	3.9455	-0.33263
6.08	-0.79455	3.952	-0.41512
6.09	-0.76857	3.9585	-0.48699
6.1	-0.75359	3.965	-0.53401
6.11	-0.75278	3.9715	-0.54646
6.12	-0.76976	3.978	-0.52727
6.13	-0.8086	3.9845	-0.48897
6.14	-0.87331	3.991	-0.44745
6.15	-0.96726	3.9975	-0.41646
6.16	-1.09295	4.004	-0.40053
6.17	-1.25188	4.0105	-0.39388
6.18	-1.44434	4.017	-0.38987
6.19	-1.66917	4.0235	-0.38679
6.2	-1.92381	4.03	-0.38243
6.21	-2.20474	4.0365	-0.36997
6.22	-2.50789	4.043	-0.34295
6.23	-2.82902	4.0495	-0.30137
6.24	-3.16411	4.056	-0.25128
6.25	-3.50893	4.0625	-0.20093
6.26	-3.85782	4.069	-0.15897
6.27	-4.20216	4.0755	-0.13247
6.28	-4.52987	4.082	-0.1247
6.29	-4.82634	4.0885	-0.1369
6.3	-5.07646	4.095	-0.171
6.31	-5.26602	4.1015	-0.22754
6.32	-5.38254	4.108	-0.30305
6.33	-5.41595	4.1145	-0.39405
6.34	-5.35995	4.121	-0.50296
6.35	-5.21355	4.1275	-0.63352
6.36	-4.98156	4.134	-0.77974
6.37	-4.67356	4.1405	-0.92502
6.38	-4.30217	4.147	-1.05305
6.39	-3.88168	4.1535	-1.1563
6.4	-3.42737	4.16	-1.23627
6.41	-2.95489	4.1665	-1.30061
6.42	-2.47886	4.173	-1.35998
6.43	-2.01148	4.1795	-1.42622
6.44	-1.56205	4.186	-1.51211
6.45	-1.13733	4.1925	-1.62619
6.46	-0.74243	4.199	-1.76602
6.47	-0.3816	4.2055	-1.91971
6.48	-0.05835	4.212	-2.07222
6.49	0.22472	4.2185	-2.20636
6.5	0.46583	4.225	-2.29757
6.51	0.66363	4.2315	-2.31379
6.52	0.81722	4.238	-2.23096
6.53	0.92673	4.2445	-2.04962
6.54	0.99402	4.251	-1.79359
6.55	1.02289	4.2575	-1.49564
6.56	1.01851	4.264	-1.18532
6.57	0.9865	4.2705	-0.88594
6.58	0.9322	4.277	-0.61794
6.59	0.8605	4.2835	-0.39864
6.6	0.77605	4.29	-0.23566
6.61	0.6831	4.2965	-0.12602
6.62	0.58508	4.303	-0.06289
6.63	0.48461	4.3095	-0.03786
6.64	0.38363	4.316	-0.04094
6.65	0.28352	4.3225	-0.06229
6.66	0.18508	4.329	-0.09124
6.67	0.08888	4.3355	-0.11687
6.68	-0.00415	4.342	-0.13015
6.69	-0.09278	4.3485	-0.12291
6.7	-0.17588	4.355	-0.0897
6.71	-0.25285	4.3615	-0.03445
6.72	-0.32334	4.368	0.02983
6.73	-0.38678	4.3745	0.08817
6.74	-0.44214	4.381	0.12969
6.75	-0.48817	4.3875	0.15126
6.76	-0.52411	4.394	0.15591
6.77	-0.55023	4.4005	0.14673
6.78	-0.56778	4.407	0.12626
6.79	-0.57884	4.4135	0.10034
6.8	-0.58611	4.42	0.07578
6.81	-0.59269	4.4265	0.05499
6.82	-0.60215	4.433	0.03674
6.83	-0.61876	4.4395	0.01994
6.84	-0.64757	4.446	0.00222
6.85	-0.6944	4.4525	-0.02346
6.86	-0.76565	4.459	-0.06319
6.87	-0.86757	4.4655	-0.11193
6.88	-1.00545	4.472	-0.15535
6.89	-1.1826	4.4785	-0.18222
6.9	-1.39933	4.485	-0.19103
6.91	-1.65217	4.4915	-0.18865
6.92	-1.93365	4.498	-0.18578
6.93	-2.23277	4.5045	-0.18999
6.94	-2.53628	4.511	-0.20245
6.95	-2.83034	4.5175	-0.22013
6.96	-3.10206	4.524	-0.23741
6.97	-3.34044	4.5305	-0.24872
6.98	-3.53665	4.537	-0.25236
6.99	-3.68398	4.5435	-0.24887
7	-3.77777	4.55	-0.23804
7.01	-3.81555	4.5565	-0.22111
7.02	-3.79715	4.563	-0.20179
7.03	-3.72438	4.5695	-0.18555
7.04	-3.60054	4.576	-0.18057
7.05	-3.42986	4.5825	-0.19553
7.06	-3.21715	4.589	-0.23614
7.07	-2.96746	4.5955	-0.30482
7.08	-2.68612	4.602	-0.40108
7.09	-2.37909	4.6085	-0.52371
7.1	-2.05314	4.615	-0.6731
7.11	-1.71553	4.6215	-0.84748
7.12	-1.37358	4.628	-1.03813
7.13	-1.03436	4.6345	-1.231
7.14	-0.70437	4.641	-1.41162
7.15	-0.38942	4.6475	-1.56773
7.16	-0.09479	4.654	-1.68672
7.17	0.1745	4.6605	-1.75127
7.18	0.41364	4.667	-1.74133
7.19	0.61828	4.6735	-1.64463
7.2	0.78501	4.68	-1.46952
7.21	0.91216	4.6865	-1.24689
7.22	1.0003	4.693	-1.01518
7.23	1.05209	4.6995	-0.80449
7.24	1.07151	4.706	-0.63422
7.25	1.063	4.7125	-0.51606
7.26	1.0311	4.719	-0.45214
7.27	0.98068	4.7255	-0.43162
7.28	0.91699	4.732	-0.43617
7.29	0.84517	4.7385	-0.45098
7.3	0.76962	4.745	-0.4665
7.31	0.69398	4.7515	-0.47172
7.32	0.62146	4.758	-0.45545
7.33	0.55496	4.7645	-0.41435
7.34	0.49677	4.771	-0.35382
7.35	0.44835	4.7775	-0.28302
7.36	0.41035	4.784	-0.21157
7.37	0.38281	4.7905	-0.14729
7.38	0.3652	4.797	-0.09501
7.39	0.35654	4.8035	-0.05719
7.4	0.35561	4.81	-0.03366
7.41	0.36127	4.8165	-0.02015
7.42	0.37254	4.823	-0.01117
7.43	0.3886	4.8295	-0.00653
7.44	0.4087	4.836	-0.01135
7.45	0.4321	4.8425	-0.0298
7.46	0.45791	4.849	-0.06073
7.47	0.48559	4.8555	-0.09485
7.48	0.51528	4.862	-0.11599
7.49	0.54729	4.8685	-0.11027
7.5	0.58127	4.875	-0.07554
7.51	0.61621	4.8815	-0.02024
7.52	0.65091	4.888	0.04437
7.53	0.68438	4.8945	0.10688
7.54	0.71593	4.901	0.15672
7.55	0.7449	4.9075	0.19154
7.56	0.77009	4.914	0.22023
7.57	0.78974	4.9205	0.25332
7.58	0.80241	4.927	0.29355
7.59	0.80737	4.9335	0.33671
7.6	0.80421	4.94	0.37795
7.61	0.79244	4.9465	0.4142
7.62	0.77204	4.953	0.44125
7.63	0.74407	4.9595	0.45216
7.64	0.71034	4.966	0.44024
7.65	0.67263	4.9725	0.4055
7.66	0.63229	4.979	0.35815
7.67	0.59061	4.9855	0.31139
7.68	0.54902	4.992	0.27099
7.69	0.50904	4.9985	0.23434
7.7	0.47213	5.005	0.19726
7.71	0.43956	5.0115	0.15984
7.72	0.41256	5.018	0.12641
7.73	0.3921	5.0245	0.10272
7.74	0.3785	5.031	0.09639
7.75	0.37138	5.0375	0.11531
7.76	0.36987	5.044	0.15789
7.77	0.37261	5.0505	0.20816
7.78	0.37791	5.057	0.24614
7.79	0.38419	5.0635	0.26145
7.8	0.39043	5.07	0.25413
7.81	0.39631	5.0765	0.22617
7.82	0.40182	5.083	0.1793
7.83	0.40704	5.0895	0.12092
7.84	0.41257	5.096	0.06459
7.85	0.41973	5.1025	0.02323
7.86	0.43054	5.109	0.00443
7.87	0.44779	5.1155	0.00887
7.88	0.47559	5.122	0.03053
7.89	0.51944	5.1285	0.06093
7.9	0.58633	5.135	0.09408
7.91	0.68468	5.1415	0.12585
7.92	0.82375	5.148	0.15355
7.93	1.01241	5.1545	0.17947
7.94	1.25784	5.161	0.20896
7.95	1.56506	5.1675	0.24036
7.96	1.93654	5.174	0.2621
7.97	2.37174	5.1805	0.26343
7.98	2.86632	5.187	0.24383
7.99	3.41096	5.1935	0.2124
8	3.99023	5.2	0.18024
8.01	4.5831	5.2065	0.1536
8.02	5.1654	5.213	0.13491
8.03	5.71288	5.2195	0.12689
8.04	6.2029	5.226	0.13103
8.05	6.61467	5.2325	0.14534
8.06	6.92996	5.239	0.16638
8.07	7.13552	5.2455	0.18964
8.08	7.22566	5.252	0.20792
8.09	7.20258	5.2585	0.21557
8.1	7.0742	5.265	0.21768
8.11	6.85176	5.2715	0.23498
8.12	6.54867	5.278	0.29702
8.13	6.18047	5.2845	0.42796
8.14	5.76444	5.291	0.63699
8.15	5.31806	5.2975	0.91681
8.16	4.85706	5.304	1.24638
8.17	4.3944	5.3105	1.59869
8.18	3.94102	5.317	1.9492
8.19	3.50733	5.3235	2.27943
8.2	3.10341	5.33	2.57841
8.21	2.7377	5.3365	2.84029
8.22	2.41563	5.343	3.05419
8.23	2.13909	5.3495	3.19765
8.24	1.90711	5.356	3.24305
8.25	1.71725	5.3625	3.17196
8.26	1.5667	5.369	2.9878
8.27	1.45199	5.3755	2.7167
8.28	1.36808	5.382	2.39609
8.29	1.30822	5.3885	2.0633
8.3	1.26486	5.395	1.75284
8.31	1.23074	5.4015	1.49605
8.32	1.1994	5.408	1.31432
8.33	1.16493	5.4145	1.20943
8.34	1.1217	5.421	1.15977
8.35	1.06478	5.4275	1.1287
8.36	0.99077	5.434	1.08562
8.37	0.8983	5.4405	1.02587
8.38	0.78797	5.447	0.97161
8.39	0.66162	5.4535	0.95296
8.4	0.52196	5.46	0.98642
8.41	0.37247	5.4665	1.06456
8.42	0.21733	5.473	1.16019
8.43	0.06107	5.4795	1.23983
8.44	-0.09202	5.486	1.2756
8.45	-0.23859	5.4925	1.25217
8.46	-0.37615	5.499	1.16947
8.47	-0.50229	5.5055	1.04092
8.48	-0.61443	5.512	0.89036
8.49	-0.71033	5.5185	0.74393
8.5	-0.7887	5.525	0.61551
8.51	-0.84934	5.5315	0.50138
8.52	-0.89319	5.538	0.39028
8.53	-0.92238	5.5445	0.27516
8.54	-0.9404	5.551	0.15725
8.55	-0.95221	5.5575	0.04377
8.56	-0.96435	5.564	-0.05728
8.57	-0.98475	5.5705	-0.14073
8.58	-1.02219	5.577	-0.20602
8.59	-1.08555	5.5835	-0.25713
8.6	-1.18268	5.59	-0.29739
8.61	-1.31969	5.5965	-0.32734
8.62	-1.5005	5.603	-0.35099
8.63	-1.72657	5.6095	-0.37711
8.64	-1.99635	5.616	-0.41186
8.65	-2.30495	5.6225	-0.45386
8.66	-2.64443	5.629	-0.49508
8.67	-3.00473	5.6355	-0.52539
8.68	-3.37454	5.642	-0.53817
8.69	-3.74197	5.6485	-0.5323
8.7	-4.09496	5.655	-0.51019
8.71	-4.42174	5.6615	-0.47634
8.72	-4.71136	5.668	-0.43644
8.73	-4.95407	5.6745	-0.39534
8.74	-5.14122	5.681	-0.35472
8.75	-5.26544	5.6875	-0.31269
8.76	-5.3211	5.694	-0.26986
8.77	-5.30451	5.7005	-0.23916
8.78	-5.21428	5.707	-0.24524
8.79	-5.05194	5.7135	-0.31127
8.8	-4.82227	5.72	-0.44462
8.81	-4.53311	5.7265	-0.63329
8.82	-4.1949	5.733	-0.85703
8.83	-3.81986	5.7395	-1.09828
8.84	-3.4208	5.746	-1.34005
8.85	-3.01013	5.7525	-1.5613
8.86	-2.59946	5.759	-1.74324
8.87	-2.19982	5.7655	-1.87759
8.88	-1.82165	5.772	-1.96515
8.89	-1.47412	5.7785	-2.01263
8.9	-1.16436	5.785	-2.03254
8.91	-0.89759	5.7915	-2.03804
8.92	-0.67771	5.798	-2.03474
8.93	-0.50735	5.8045	-2.01778
8.94	-0.38746	5.811	-1.97698
8.95	-0.31712	5.8175	-1.90478
8.96	-0.29345	5.824	-1.79828
8.97	-0.31161	5.8305	-1.65654
8.98	-0.36529	5.837	-1.47951
8.99	-0.44724	5.8435	-1.27115
9	-0.54976	5.85	-1.04396
9.01	-0.66523	5.8565	-0.81728
9.02	-0.78668	5.863	-0.60854
9.03	-0.90797	5.8695	-0.42851
9.04	-1.02389	5.876	-0.28402
9.05	-1.13019	5.8825	-0.17876
9.06	-1.22354	5.889	-0.11087
9.07	-1.30144	5.8955	-0.07431
9.08	-1.36234	5.902	-0.06091
9.09	-1.40564	5.9085	-0.06006
9.1	-1.43177	5.915	-0.06332
9.11	-1.44183	5.9215	-0.07175
9.12	-1.43711	5.928	-0.09466
9.13	-1.41889	5.9345	-0.13954
9.14	-1.38869	5.941	-0.20364
9.15	-1.34859	5.9475	-0.27779
9.16	-1.30108	5.954	-0.35746
9.17	-1.24886	5.9605	-0.44455
9.18	-1.19452	5.967	-0.54016
9.19	-1.14028	5.9735	-0.64128
9.2	-1.08758	5.98	-0.73928
9.21	-1.03679	5.9865	-0.81595
9.22	-0.98723	5.993	-0.84643
9.23	-0.93762	5.9995	-0.81364
9.24	-0.88669	6.006	-0.72116
9.25	-0.8338	6.0125	-0.59188
9.26	-0.77888	6.019	-0.45542
9.27	-0.72212	6.0255	-0.33718
9.28	-0.66398	6.032	-0.25733
9.29	-0.60538	6.0385	-0.23059
9.3	-0.54746	6.045	-0.25647
9.31	-0.49104	6.0515	-0.31329
9.32	-0.4364	6.058	-0.3694
9.33	-0.38337	6.0645	-0.4003
9.34	-0.33161	6.071	-0.39777
9.35	-0.28071	6.0775	-0.36756
9.36	-0.2302	6.084	-0.31869
9.37	-0.17932	6.0905	-0.25727
9.38	-0.12689	6.097	-0.19195
9.39	-0.07139	6.1035	-0.13626
9.4	-0.01123	6.11	-0.10006
9.41	0.05487	6.1165	-0.08518
9.42	0.12775	6.123	-0.08951
9.43	0.20773	6.1295	-0.11058
9.44	0.29471	6.136	-0.1484
9.45	0.38846	6.1425	-0.20422
9.46	0.48879	6.149	-0.27407
9.47	0.59552	6.1555	-0.34705
9.48	0.70827	6.162	-0.41038
9.49	0.82606	6.1685	-0.45367
9.5	0.94694	6.175	-0.46925
9.51	1.06827	6.1815	-0.45168
9.52	1.1871	6.188	-0.40075
9.53	1.30017	6.1945	-0.3247
9.54	1.40395	6.201	-0.23608
9.55	1.49504	6.2075	-0.14552
9.56	1.57067	6.214	-0.06216
9.57	1.62895	6.2205	0.00423
9.58	1.66867	6.227	0.04686
9.59	1.68914	6.2335	0.06698
9.6	1.69025	6.24	0.07345
9.61	1.67278	6.2465	0.07886
9.62	1.63853	6.253	0.09629
9.63	1.59	6.2595	0.1331
9.64	1.53011	6.266	0.18513
9.65	1.46194	6.2725	0.24121
9.66	1.38866	6.279	0.29124
9.67	1.31332	6.2855	0.32958
9.68	1.23862	6.292	0.3582
9.69	1.16673	6.2985	0.38772
9.7	1.09905	6.305	0.42822
9.71	1.03596	6.3115	0.47975
9.72	0.977	6.318	0.53613
9.73	0.92122	6.3245	0.59354
9.74	0.86761	6.331	0.65018
9.75	0.81507	6.3375	0.7023
9.76	0.7623	6.344	0.74384
9.77	0.70746	6.3505	0.76536
9.78	0.64829	6.357	0.75481
9.79	0.58269	6.3635	0.70624
9.8	0.50958	6.37	0.6262
9.81	0.42931	6.3765	0.52892
9.82	0.34324	6.383	0.42978
9.83	0.25327	6.3895	0.34326
9.84	0.16176	6.396	0.28153
9.85	0.07162	6.4025	0.25275
9.86	-0.01376	6.409	0.2572
9.87	-0.09096	6.4155	0.28464
9.88	-0.15693	6.422	0.32198
9.89	-0.20921	6.4285	0.36256
9.9	-0.24626	6.435	0.40403
9.91	-0.26745	6.4415	0.44597
9.92	-0.27285	6.448	0.49327
9.93	-0.26304	6.4545	0.55007
9.94	-0.23892	6.461	0.60648
9.95	-0.20125	6.4675	0.63992
9.96	-0.15036	6.474	0.63084
9.97	-0.08647	6.4805	0.57452
9.98	-0.01028	6.487	0.48089
9.99	0.07669	6.4935	0.36478
10	0.17208	6.5	0.23695
10.01	0.27295	6.5065	0.10542
10.02	0.37597	6.513	-0.02012
10.03	0.4775	6.5195	-0.12919
10.04	0.57378	6.526	-0.21483
10.05	0.66099	6.5325	-0.27572
10.06	0.73552	6.539	-0.31364
10.07	0.79434	6.5455	-0.33161
10.08	0.83529	6.552	-0.33303
10.09	0.85724	6.5585	-0.31721
10.1	0.86018	6.565	-0.27902
10.11	0.84521	6.5715	-0.21735
10.12	0.81438	6.578	-0.13996
10.13	0.77021	6.5845	-0.0569
10.14	0.71543	6.591	0.02636
10.15	0.65282	6.5975	0.1066
10.16	0.5852	6.604	0.17925
10.17	0.5154	6.6105	0.24107
10.18	0.44613	6.617	0.29381
10.19	0.37933	6.6235	0.34399
10.2	0.31585	6.63	0.39849
10.21	0.25584	6.6365	0.45727
10.22	0.19934	6.643	0.51163
10.23	0.14673	6.6495	0.5488
10.24	0.09893	6.656	0.55442
10.25	0.05711	6.6625	0.51705
10.26	0.02207	6.669	0.43733
10.27	-0.00623	6.6755	0.33058
10.28	-0.02843	6.682	0.21965
10.29	-0.04533	6.6885	0.12579
10.3	-0.05774	6.695	0.06266
10.31	-0.06656	6.7015	0.03349
10.32	-0.07267	6.708	0.03086
10.33	-0.07678	6.7145	0.04006
10.34	-0.07959	6.721	0.04775
10.35	-0.08183	6.7275	0.04958
10.36	-0.0841	6.734	0.04898
10.37	-0.08677	6.7405	0.05094
10.38	-0.0902	6.747	0.05856
10.39	-0.09475	6.7535	0.0725
10.4	-0.1006	6.76	0.08932
10.41	-0.10763	6.7665	0.10187
10.42	-0.11566	6.773	0.10583
10.43	-0.12473	6.7795	0.10283
10.44	-0.13495	6.786	0.09444
10.45	-0.14632	6.7925	0.08263
10.46	-0.15846	6.799	0.07545
10.47	-0.17058	6.8055	0.08002
10.48	-0.18184	6.812	0.09355
10.49	-0.19194	6.8185	0.10681
10.5	-0.20139	6.825	0.11267
10.51	-0.21097	6.8315	0.11037
10.52	-0.22132	6.838	0.10389
10.53	-0.23298	6.8445	0.09678
10.54	-0.24663	6.851	0.08792
10.55	-0.26313	6.8575	0.0708
10.56	-0.28318	6.864	0.03697
10.57	-0.30702	6.8705	-0.01666
10.58	-0.3346	6.877	-0.08219
10.59	-0.36568	6.8835	-0.14273
10.6	-0.39978	6.89	-0.17959
10.61	-0.43607	6.8965	-0.17925
10.62	-0.47375	6.903	-0.13888
10.63	-0.51247	6.9095	-0.06833
10.64	-0.55231	6.916	0.01388
10.65	-0.59384	6.9225	0.08839
10.66	-0.63813	6.929	0.14094
10.67	-0.6865	6.9355	0.1636
10.68	-0.74029	6.942	0.15429
10.69	-0.80071	6.9485	0.11771
10.7	-0.86848	6.955	0.06434
10.71	-0.94334	6.9615	0.00379
10.72	-1.02386	6.968	-0.05633
10.73	-1.10746	6.9745	-0.10419
10.74	-1.19039	6.981	-0.12802
10.75	-1.26788	6.9875	-0.12682
10.76	-1.33444	6.994	-0.10892
10.77	-1.38432	7.0005	-0.08435
10.78	-1.41184	7.007	-0.06239
10.79	-1.41176	7.0135	-0.05051
10.8	-1.37966	7.02	-0.05376
10.81	-1.31231	7.0265	-0.07639
10.82	-1.20822	7.033	-0.11899
10.83	-1.06773	7.0395	-0.17259
10.84	-0.89266	7.046	-0.2234
10.85	-0.68593	7.0525	-0.26489
10.86	-0.45163	7.059	-0.29858
10.87	-0.19561	7.0655	-0.3265
10.88	0.0742	7.072	-0.35097
10.89	0.34829	7.0785	-0.3783
10.9	0.61654	7.085	-0.41601
10.91	0.86946	7.0915	-0.46855
10.92	1.09881	7.098	-0.53606
10.93	1.29759	7.1045	-0.6107
10.94	1.45984	7.111	-0.67666
10.95	1.58067	7.1175	-0.72064
10.96	1.65672	7.124	-0.73717
10.97	1.68658	7.1305	-0.72297
10.98	1.67121	7.137	-0.67635
10.99	1.61415	7.1435	-0.60171
11	1.52139	7.15	-0.50566
11.01	1.4009	7.1565	-0.39095
11.02	1.26204	7.163	-0.26005
11.03	1.11464	7.1695	-0.11981
11.04	0.968	7.176	0.02268
11.05	0.83042	7.1825	0.16675
11.06	0.70919	7.189	0.31798
11.07	0.61074	7.1955	0.48075
11.08	0.54063	7.202	0.65028
11.09	0.50314	7.2085	0.80995
11.1	0.50068	7.215	0.93709
11.11	0.53361	7.2215	1.01481
11.12	0.60041	7.228	1.03784
11.13	0.69786	7.2345	1.00745
11.14	0.82114	7.241	0.92986
11.15	0.96408	7.2475	0.82048
11.16	1.1194	7.254	0.70062
11.17	1.27917	7.2605	0.58814
11.18	1.43538	7.267	0.491
11.19	1.58056	7.2735	0.40808
11.2	1.70832	7.28	0.33764
11.21	1.81334	7.2865	0.28258
11.22	1.89108	7.293	0.24531
11.23	1.93782	7.2995	0.2205
11.24	1.95096	7.306	0.19767
11.25	1.92915	7.3125	0.1733
11.26	1.87201	7.319	0.15578
11.27	1.78001	7.3255	0.15635
11.28	1.65471	7.332	0.18227
11.29	1.49901	7.3385	0.23808
11.3	1.31701	7.345	0.32428
11.31	1.11348	7.3515	0.43273
11.32	0.89337	7.358	0.54818
11.33	0.66184	7.3645	0.65847
11.34	0.4244	7.371	0.7624
11.35	0.18676	7.3775	0.86333
11.36	-0.04548	7.384	0.95576
11.37	-0.26711	7.3905	1.02523
11.38	-0.47335	7.397	1.0624
11.39	-0.65986	7.4035	1.07053
11.4	-0.82289	7.41	1.05789
11.41	-0.9596	7.4165	1.02951
11.42	-1.06808	7.423	0.98784
11.43	-1.14715	7.4295	0.93538
11.44	-1.19597	7.436	0.87085
11.45	-1.21367	7.4425	0.78622
11.46	-1.19923	7.449	0.67396
11.47	-1.15196	7.4555	0.53632
11.48	-1.07186	7.462	0.38653
11.49	-0.95997	7.4685	0.24277
11.5	-0.81837	7.475	0.11863
11.51	-0.65007	7.4815	0.01758
11.52	-0.45845	7.488	-0.06342
11.53	-0.24696	7.4945	-0.12771
11.54	-0.01909	7.501	-0.17789
11.55	0.22158	7.5075	-0.21802
11.56	0.47145	7.514	-0.25298
11.57	0.72676	7.5205	-0.28599
11.58	0.98325	7.527	-0.31803
11.59	1.23592	7.5335	-0.34944
11.6	1.4791	7.54	-0.37931
11.61	1.70688	7.5465	-0.4025
11.62	1.91338	7.553	-0.41093
11.63	2.09271	7.5595	-0.39794
11.64	2.23912	7.566	-0.36238
11.65	2.34741	7.5725	-0.31368
11.66	2.41345	7.579	-0.26726
11.67	2.43442	7.5855	-0.23021
11.68	2.40895	7.592	-0.19855
11.69	2.3373	7.5985	-0.1667
11.7	2.22163	7.605	-0.13103
11.71	2.06602	7.6115	-0.08701
11.72	1.87577	7.618	-0.02992
11.73	1.65653	7.6245	0.04066
11.74	1.41403	7.631	0.12036
11.75	1.15437	7.6375	0.20558
11.76	0.88389	7.644	0.29528
11.77	0.60873	7.6505	0.38758
11.78	0.33444	7.657	0.48033
11.79	0.06549	7.6635	0.57489
11.8	-0.19499	7.67	0.67691
11.81	-0.44479	7.6765	0.79092
11.82	-0.68216	7.683	0.91119
11.83	-0.90571	7.6895	1.01933
11.84	-1.11478	7.696	1.09318
11.85	-1.30991	7.7025	1.11691
11.86	-1.49319	7.709	1.0852
11.87	-1.6679	7.7155	1.00334
11.88	-1.83742	7.722	0.88283
11.89	-2.0039	7.7285	0.73547
11.9	-2.16723	7.735	0.5723
11.91	-2.32496	7.7415	0.4058
11.92	-2.47293	7.748	0.2515
11.93	-2.60619	7.7545	0.12585
11.94	-2.7196	7.761	0.03801
11.95	-2.80809	7.7675	-0.01671
11.96	-2.867	7.774	-0.05375
11.97	-2.8925	7.7805	-0.08882
11.98	-2.88201	7.787	-0.12602
11.99	-2.83418	7.7935	-0.15685
12	-2.74868	7.8	-0.17407
12.01	-2.62619	7.8065	-0.18221
12.02	-2.46871	7.813	-0.19248
12.03	-2.27985	7.8195	-0.2122
12.04	-2.06489	7.826	-0.24243
12.05	-1.83034	7.8325	-0.28345
12.06	-1.58346	7.839	-0.33894
12.07	-1.33189	7.8455	-0.41459
12.08	-1.0834	7.852	-0.51369
12.09	-0.84567	7.8585	-0.63242
12.1	-0.62623	7.865	-0.76139
12.11	-0.43253	7.8715	-0.89205
12.12	-0.27173	7.878	-1.01676
12.13	-0.15035	7.8845	-1.12308
12.14	-0.07378	7.891	-1.19477
12.15	-0.04552	7.8975	-1.22086
12.16	-0.06653	7.904	-1.19975
12.17	-0.13495	7.9105	-1.1345
12.18	-0.2462	7.917	-1.03061
12.19	-0.39332	7.9235	-0.89914
12.2	-0.56741	7.93	-0.7574
12.21	-0.75861	7.9365	-0.62285
12.22	-0.95728	7.943	-0.50604
12.23	-1.15465	7.9495	-0.4108
12.24	-1.34294	7.956	-0.33862
12.25	-1.51523	7.9625	-0.28957
12.26	-1.66539	7.969	-0.26026
12.27	-1.7884	7.9755	-0.24226
12.28	-1.88051	7.982	-0.22453
12.29	-1.93922	7.9885	-0.19939
12.3	-1.96323	7.995	-0.16451
12.31	-1.95247	8.0015	-0.11999
12.32	-1.90814	8.008	-0.06761
12.33	-1.83257	8.0145	-0.01484
12.34	-1.72889	8.021	0.02534
12.35	-1.60079	8.0275	0.04114
12.36	-1.45241	8.034	0.02522
12.37	-1.28849	8.0405	-0.02733
12.38	-1.11458	8.047	-0.1185
12.39	-0.93667	8.0535	-0.2429
12.4	-0.76054	8.06	-0.3849
12.41	-0.59144	8.0665	-0.52499
12.42	-0.43448	8.073	-0.65017
12.43	-0.29507	8.0795	-0.75395
12.44	-0.17904	8.086	-0.82904
12.45	-0.09229	8.0925	-0.8676
12.46	-0.0401	8.099	-0.86764
12.47	-0.02597	8.1055	-0.83312
12.48	-0.05073	8.112	-0.76891
12.49	-0.11248	8.1185	-0.67896
12.5	-0.20691	8.125	-0.56742
12.51	-0.32786	8.1315	-0.43846
12.52	-0.46807	8.138	-0.29768
12.53	-0.62007	8.1445	-0.15463
12.54	-0.77713	8.151	-0.02206
12.55	-0.93377	8.1575	0.08709
12.56	-1.08548	8.164	0.16035
12.57	-1.22826	8.1705	0.18442
12.58	-1.35845	8.177	0.15025
12.59	-1.473	8.1835	0.06499
12.6	-1.56939	8.19	-0.04508
12.61	-1.64529	8.1965	-0.14747
12.62	-1.69814	8.203	-0.21981
12.63	-1.72532	8.2095	-0.25421
12.64	-1.72486	8.216	-0.25059
12.65	-1.69624	8.2225	-0.21281
12.66	-1.64076	8.229	-0.15307
12.67	-1.56143	8.2355	-0.09504
12.68	-1.46248	8.242	-0.06806
12.69	-1.34879	8.2485	-0.09419
12.7	-1.22544	8.255	-0.17812
12.71	-1.09764	8.2615	-0.30942
12.72	-0.97069	8.268	-0.46912
12.73	-0.84972	8.2745	-0.63173
12.74	-0.73957	8.281	-0.76917
12.75	-0.6447	8.2875	-0.85905
12.76	-0.5688	8.294	-0.8917
12.77	-0.51443	8.3005	-0.87215
12.78	-0.48294	8.307	-0.81298
12.79	-0.47467	8.3135	-0.72648
12.8	-0.48937	8.32	-0.62845
12.81	-0.52635	8.3265	-0.54241
12.82	-0.58416	8.333	-0.48816
12.83	-0.66011	8.3395	-0.46928
12.84	-0.75005	8.346	-0.4787
12.85	-0.84854	8.3525	-0.50848
12.86	-0.94936	8.359	-0.54693
12.87	-1.04622	8.3655	-0.57503
12.88	-1.13316	8.372	-0.57513
12.89	-1.2044	8.3785	-0.54075
12.9	-1.25436	8.385	-0.47813
12.91	-1.27814	8.3915	-0.40369
12.92	-1.27208	8.398	-0.33536
12.93	-1.23418	8.4045	-0.28134
12.94	-1.16431	8.411	-0.24226
12.95	-1.06423	8.4175	-0.22248
12.96	-0.93719	8.424	-0.23097
12.97	-0.7874	8.4305	-0.27088
12.98	-0.61996	8.437	-0.33419
12.99	-0.44058	8.4435	-0.40664
13	-0.2553	8.45	-0.47559
13.01	-0.06996	8.4565	-0.53624
13.02	0.11023	8.463	-0.59246
13.03	0.28086	8.4695	-0.64923
13.04	0.43815	8.476	-0.70563
13.05	0.57908	8.4825	-0.75633
13.06	0.70204	8.489	-0.79479
13.07	0.80729	8.4955	-0.81408
13.08	0.89668	8.502	-0.81027
13.09	0.97299	8.5085	-0.78589
13.1	1.03912	8.515	-0.74536
13.11	1.09779	8.5215	-0.68776
13.12	1.1517	8.528	-0.60878
13.13	1.20346	8.5345	-0.50861
13.14	1.25464	8.541	-0.39434
13.15	1.3049	8.5475	-0.27567
13.16	1.35207	8.554	-0.15967
13.17	1.39302	8.5605	-0.04874
13.18	1.42434	8.567	0.05552
13.19	1.44251	8.5735	0.1479
13.2	1.4438	8.58	0.22194
13.21	1.42428	8.5865	0.27478
13.22	1.38038	8.593	0.30569
13.23	1.30951	8.5995	0.31313
13.24	1.21068	8.606	0.29742
13.25	1.08482	8.6125	0.26597
13.26	0.9348	8.619	0.23141
13.27	0.7652	8.6255	0.20258
13.28	0.5822	8.632	0.18131
13.29	0.3936	8.6385	0.16813
13.3	0.20833	8.645	0.16676
13.31	0.03579	8.6515	0.18397
13.32	-0.11515	8.658	0.22437
13.33	-0.23665	8.6645	0.28327
13.34	-0.32201	8.671	0.34917
13.35	-0.36588	8.6775	0.41264
13.36	-0.36474	8.684	0.46971
13.37	-0.31689	8.6905	0.5227
13.38	-0.22218	8.697	0.57959
13.39	-0.08234	8.7035	0.64629
13.4	0.0985	8.71	0.71831
13.41	0.31387	8.7165	0.78016
13.42	0.55536	8.723	0.8109
13.43	0.81319	8.7295	0.79248
13.44	1.07679	8.736	0.71811
13.45	1.33562	8.7425	0.59322
13.46	1.57971	8.749	0.42999
13.47	1.7999	8.7555	0.24528
13.48	1.98807	8.762	0.06006
13.49	2.13775	8.7685	-0.10575
13.5	2.24473	8.775	-0.23772
13.51	2.30754	8.7815	-0.32541
13.52	2.32771	8.788	-0.35963
13.53	2.3093	8.7945	-0.33524
13.54	2.2582	8.801	-0.25775
13.55	2.18148	8.8075	-0.14192
13.56	2.08671	8.814	-0.00246
13.57	1.98144	8.8205	0.15014
13.58	1.87288	8.827	0.30756
13.59	1.76741	8.8335	0.46258
13.6	1.67026	8.84	0.61061
13.61	1.58548	8.8465	0.74887
13.62	1.51609	8.853	0.8709
13.63	1.46416	8.8595	0.96565
13.64	1.43094	8.866	1.0242
13.65	1.41685	8.8725	1.04309
13.66	1.42122	8.879	1.02193
13.67	1.44218	8.8855	0.96404
13.68	1.47699	8.892	0.87776
13.69	1.52225	8.8985	0.77329
13.7	1.57386	8.905	0.66026
13.71	1.62715	8.9115	0.54819
13.72	1.67717	8.918	0.44605
13.73	1.7191	8.9245	0.36176
13.74	1.74848	8.931	0.30197
13.75	1.76154	8.9375	0.26991
13.76	1.75549	8.944	0.26461
13.77	1.72863	8.9505	0.28374
13.78	1.68074	8.957	0.32601
13.79	1.61321	8.9635	0.38947
13.8	1.52914	8.97	0.46781
13.81	1.43319	8.9765	0.54927
13.82	1.331	8.983	0.62025
13.83	1.22835	8.9895	0.67264
13.84	1.13026	8.996	0.70701
13.85	1.04059	9.0025	0.72841
13.86	0.96177	9.009	0.74288
13.87	0.89475	9.0155	0.75651
13.88	0.83917	9.022	0.77271
13.89	0.79366	9.0285	0.79159
13.9	0.75608	9.035	0.8138
13.91	0.72359	9.0415	0.83994
13.92	0.69291	9.048	0.86588
13.93	0.66077	9.0545	0.88443
13.94	0.62433	9.061	0.88993
13.95	0.58135	9.0675	0.87832
13.96	0.53031	9.074	0.84662
13.97	0.47074	9.0805	0.79345
13.98	0.40339	9.087	0.7192
13.99	0.33001	9.0935	0.62871
14	0.25319	9.1	0.53418
14.01	0.17611	9.1065	0.44857
14.02	0.10205	9.113	0.37365
14.03	0.03409	9.1195	0.301
14.04	-0.02524	9.126	0.22579
14.05	-0.07425	9.1325	0.15211
14.06	-0.1124	9.139	0.08761
14.07	-0.14037	9.1455	0.04035
14.08	-0.15997	9.152	0.01753
14.09	-0.17361	9.1585	0.0216
14.1	-0.18385	9.165	0.04846
14.11	-0.19318	9.1715	0.09106
14.12	-0.20359	9.178	0.14343
14.13	-0.21604	9.1845	0.19874
14.14	-0.23013	9.191	0.24494
14.15	-0.24418	9.1975	0.26482
14.16	-0.25579	9.204	0.24208
14.17	-0.26243	9.2105	0.17131
14.18	-0.2617	9.217	0.06243
14.19	-0.25103	9.2235	-0.06657
14.2	-0.22768	9.23	-0.19554
14.21	-0.18924	9.2365	-0.30005
14.22	-0.13421	9.243	-0.35547
14.23	-0.06226	9.2495	-0.34931
14.24	0.02571	9.256	-0.28831
14.25	0.12758	9.2625	-0.19556
14.26	0.24006	9.269	-0.10048
14.27	0.35899	9.2755	-0.02579
14.28	0.47999	9.282	0.02089
14.29	0.59911	9.2885	0.04407
14.3	0.71302	9.295	0.0506
14.31	0.81892	9.3015	0.04429
14.32	0.91439	9.308	0.02563
14.33	0.99734	9.3145	-0.00569
14.34	1.06612	9.321	-0.04558
14.35	1.11986	9.3275	-0.08471
14.36	1.15874	9.334	-0.11243
14.37	1.18401	9.3405	-0.11906
14.38	1.19797	9.347	-0.09825
14.39	1.2036	9.3535	-0.05256
14.4	1.204	9.36	0.00424
14.41	1.202	9.3665	0.05448
14.42	1.19996	9.373	0.0868
14.43	1.19952	9.3795	0.09876
14.44	1.20125	9.386	0.09415
14.45	1.20478	9.3925	0.08486
14.46	1.20909	9.399	0.09215
14.47	1.21238	9.4055	0.13432
14.48	1.21215	9.412	0.21205
14.49	1.20577	9.4185	0.30984
14.5	1.19082	9.425	0.40701
14.51	1.16512	9.4315	0.48648
14.52	1.12638	9.438	0.53856
14.53	1.07204	9.4445	0.55753
14.54	0.99952	9.451	0.53896
14.55	0.907	9.4575	0.48727
14.56	0.79365	9.464	0.4183
14.57	0.65922	9.4705	0.34955
14.58	0.50331	9.477	0.29494
14.59	0.32532	9.4835	0.26659
14.6	0.12481	9.49	0.27069
14.61	-0.0979	9.4965	0.30194
14.62	-0.34159	9.503	0.34915
14.63	-0.6044	9.5095	0.40371
14.64	-0.88405	9.516	0.45963
14.65	-1.17773	9.5225	0.5113
14.66	-1.48196	9.529	0.55488
14.67	-1.7927	9.5355	0.58959
14.68	-2.10577	9.542	0.61515
14.69	-2.41711	9.5485	0.62975
14.7	-2.72261	9.555	0.63266
14.71	-3.01736	9.5615	0.62588
14.72	-3.29504	9.568	0.61158
14.73	-3.54798	9.5745	0.58937
14.74	-3.76806	9.581	0.55362
14.75	-3.94854	9.5875	0.49323
14.76	-4.08554	9.594	0.39813
14.77	-4.1787	9.6005	0.26703
14.78	-4.23117	9.607	0.10916
14.79	-4.24925	9.6135	-0.06005
14.8	-4.24187	9.62	-0.22786
14.81	-4.21932	9.6265	-0.38895
14.82	-4.19094	9.633	-0.53876
14.83	-4.16243	9.6395	-0.667
14.84	-4.13427	9.646	-0.76523
14.85	-4.10266	9.6525	-0.83816
14.86	-4.06232	9.659	-0.90091
14.87	-4.00912	9.6655	-0.96668
14.88	-3.9412	9.672	-1.04066
14.89	-3.85809	9.6785	-1.12355
14.9	-3.7589	9.685	-1.2158
14.91	-3.641	9.6915	-1.31787
14.92	-3.50021	9.698	-1.42722
14.93	-3.3321	9.7045	-1.53537
14.94	-3.13317	9.711	-1.6298
14.95	-2.90094	9.7175	-1.69734
14.96	-2.63344	9.724	-1.72362
14.97	-2.32909	9.7305	-1.69502
14.98	-1.98753	9.737	-1.60668
14.99	-1.61051	9.7435	-1.47061
15	-1.20224	9.75	-1.31689
15.01	-0.76878	9.7565	-1.18417
15.02	-0.31759	9.763	-1.10658
15.03	0.14279	9.7695	-1.10743
15.04	0.60282	9.776	-1.19534
15.05	1.0524	9.7825	-1.35719
15.06	1.48203	9.789	-1.55633
15.07	1.88405	9.7955	-1.74094
15.08	2.253	9.802	-1.85936
15.09	2.58492	9.8085	-1.87734
15.1	2.87589	9.815	-1.78791
15.11	3.12133	9.8215	-1.60905
15.12	3.31664	9.828	-1.37689
15.13	3.45838	9.8345	-1.13653
15.14	3.5447	9.841	-0.92566
15.15	3.57496	9.8475	-0.76011
15.16	3.54938	9.854	-0.6342
15.17	3.46911	9.8605	-0.53036
15.18	3.33689	9.867	-0.42866
15.19	3.15742	9.8735	-0.31217
15.2	2.93741	9.88	-0.16438
15.21	2.68513	9.8865	0.03131
15.22	2.40976	9.893	0.27934
15.23	2.12073	9.8995	0.56033
15.24	1.8271	9.906	0.83703
15.25	1.53688	9.9125	1.07262
15.26	1.25636	9.919	1.24667
15.27	0.98994	9.9255	1.3598
15.28	0.74088	9.932	1.42543
15.29	0.51202	9.9385	1.4558
15.3	0.30568	9.945	1.457
15.31	0.1232	9.9515	1.43559
15.32	-0.03499	9.958	1.40202
15.33	-0.16903	9.9645	1.36651
15.34	-0.27934	9.971	1.33391
15.35	-0.36664	9.9775	1.29752
15.36	-0.43209	9.984	1.23857
15.37	-0.47736	9.9905	1.13927
15.38	-0.50445	9.997	0.99669
15.39	-0.51546	10.0035	0.82339
15.4	-0.51241	10.01	0.64065
15.41	-0.49719	10.0165	0.47394
15.42	-0.47147	10.023	0.34704
15.43	-0.43672	10.0295	0.27222
15.44	-0.39446	10.036	0.24531
15.45	-0.34668	10.0425	0.25197
15.46	-0.29595	10.049	0.27605
15.47	-0.24507	10.0555	0.30219
15.48	-0.19671	10.062	0.31598
15.49	-0.15348	10.0685	0.30642
15.5	-0.11797	10.075	0.269
15.51	-0.0924	10.0815	0.20685
15.52	-0.07829	10.088	0.12945
15.53	-0.07652	10.0945	0.04934
15.54	-0.08776	10.101	-0.0226
15.55	-0.11278	10.1075	-0.07818
15.56	-0.15234	10.114	-0.10899
15.57	-0.20653	10.1205	-0.10955
15.58	-0.27443	10.127	-0.08345
15.59	-0.35425	10.1335	-0.04222
15.6	-0.44389	10.14	-4.34E-04
15.61	-0.541	10.1465	0.02586
15.62	-0.64287	10.153	0.02172
15.63	-0.74658	10.1595	-0.01725
15.64	-0.84923	10.166	-0.07733
15.65	-0.94794	10.1725	-0.13367
15.66	-1.03967	10.179	-0.16709
15.67	-1.12118	10.1855	-0.17386
15.68	-1.18914	10.192	-0.16238
15.69	-1.24029	10.1985	-0.14572
15.7	-1.27183	10.205	-0.1385
15.71	-1.28177	10.2115	-0.15318
15.72	-1.26899	10.218	-0.19064
15.73	-1.23292	10.2245	-0.23738
15.74	-1.17377	10.231	-0.27817
15.75	-1.09305	10.2375	-0.30831
15.76	-0.99387	10.244	-0.32948
15.77	-0.8807	10.2505	-0.34064
15.78	-0.75884	10.257	-0.34013
15.79	-0.63417	10.2635	-0.33279
15.8	-0.51292	10.27	-0.32943
15.81	-0.40119	10.2765	-0.33974
15.82	-0.3043	10.283	-0.36719
15.83	-0.22612	10.2895	-0.40717
15.84	-0.16898	10.296	-0.4469
15.85	-0.13395	10.3025	-0.47215
15.86	-0.12102	10.309	-0.47684
15.87	-0.12916	10.3155	-0.46656
15.88	-0.15643	10.322	-0.45514
15.89	-0.20037	10.3285	-0.45652
15.9	-0.25838	10.335	-0.47574
15.91	-0.32747	10.3415	-0.50457
15.92	-0.40384	10.348	-0.52536
15.93	-0.48322	10.3545	-0.51956
15.94	-0.56174	10.361	-0.47465
15.95	-0.63674	10.3675	-0.38896
15.96	-0.70717	10.374	-0.2741
15.97	-0.77325	10.3805	-0.14986
15.98	-0.8358	10.387	-0.03395
15.99	-0.8956	10.3935	0.06143
16	-0.95315	10.4	0.1253
16.01	-1.00853	10.4065	0.14905
16.02	-1.06157	10.413	0.1328
16.03	-1.11201	10.4195	0.08495
16.04	-1.15961	10.426	0.01652
16.05	-1.20413	10.4325	-0.06298
16.06	-1.24518	10.439	-0.14872
16.07	-1.28212	10.4455	-0.24122
16.08	-1.31371	10.452	-0.34204
16.09	-1.33776	10.4585	-0.4492
16.1	-1.35142	10.465	-0.55367
16.11	-1.35163	10.4715	-0.63868
16.12	-1.33532	10.478	-0.68737
16.13	-1.29938	10.4845	-0.69194
16.14	-1.24089	10.491	-0.65568
16.15	-1.15746	10.4975	-0.58965
16.16	-1.0474	10.504	-0.50843
16.17	-0.90997	10.5105	-0.4286
16.18	-0.7457	10.517	-0.36465
16.19	-0.55635	10.5235	-0.32066
16.2	-0.34481	10.53	-0.28922
16.21	-0.1152	10.5365	-0.26191
16.22	0.12708	10.543	-0.24232
16.23	0.37534	10.5495	-0.24754
16.24	0.62219	10.556	-0.29044
16.25	0.86047	10.5625	-0.36075
16.26	1.0842	10.569	-0.43024
16.27	1.28922	10.5755	-0.47441
16.28	1.47335	10.582	-0.48329
16.29	1.63579	10.5885	-0.45736
16.3	1.77647	10.595	-0.40331
16.31	1.8958	10.6015	-0.33229
16.32	1.9944	10.608	-0.25787
16.33	2.07254	10.6145	-0.19235
16.34	2.12987	10.621	-0.14036
16.35	2.16608	10.6275	-0.09438
16.36	2.18182	10.634	-0.03818
16.37	2.17906	10.6405	0.04049
16.38	2.16114	10.647	0.14061
16.39	2.13238	10.6535	0.25482
16.4	2.09791	10.66	0.37939
16.41	2.06327	10.6665	0.51128
16.42	2.03373	10.673	0.64047
16.43	2.01327	10.6795	0.7507
16.44	2.00394	10.686	0.82769
16.45	2.00588	10.6925	0.8664
16.46	2.01772	10.699	0.87001
16.47	2.03703	10.7055	0.8441
16.48	2.06059	10.712	0.79405
16.49	2.08464	10.7185	0.72743
16.5	2.10504	10.725	0.65474
16.51	2.11744	10.7315	0.58537
16.52	2.11802	10.738	0.52606
16.53	2.10384	10.7445	0.48513
16.54	2.07306	10.751	0.47216
16.55	2.02501	10.7575	0.48907
16.56	1.96026	10.764	0.52345
16.57	1.88044	10.7705	0.55429
16.58	1.78796	10.777	0.56484
16.59	1.68585	10.7835	0.5513
16.6	1.57749	10.79	0.52147
16.61	1.46622	10.7965	0.48837
16.62	1.35474	10.803	0.46857
16.63	1.24485	10.8095	0.48249
16.64	1.13794	10.816	0.54547
16.65	1.03554	10.8225	0.65613
16.66	0.93934	10.829	0.79694
16.67	0.85077	10.8355	0.94348
16.68	0.77045	10.842	1.07323
16.69	0.69789	10.8485	1.17118
16.7	0.63148	10.855	1.22928
16.71	0.56901	10.8615	1.24306
16.72	0.50842	10.868	1.21186
16.73	0.44818	10.8745	1.14101
16.74	0.38739	10.881	1.04254
16.75	0.32576	10.8875	0.93283
16.76	0.26373	10.894	0.82737
16.77	0.20263	10.9005	0.73688
16.78	0.14463	10.907	0.66681
16.79	0.09248	10.9135	0.61632
16.8	0.04948	10.92	0.57694
16.81	0.01941	10.9265	0.5382
16.82	0.00596	10.933	0.49735
16.83	0.01225	10.9395	0.45991
16.84	0.04049	10.946	0.43186
16.85	0.09193	10.9525	0.41371
16.86	0.16706	10.959	0.40036
16.87	0.26536	10.9655	0.38746
16.88	0.38466	10.972	0.37563
16.89	0.52078	10.9785	0.36596
16.9	0.66788	10.985	0.35603
16.91	0.81888	10.9915	0.34173
16.92	0.96623	10.998	0.31922
16.93	1.10233	11.0045	0.28558
16.94	1.21995	11.011	0.24086
16.95	1.31257	11.0175	0.19012
16.96	1.37515	11.024	0.14222
16.97	1.40451	11.0305	0.10525
16.98	1.39937	11.037	0.08118
16.99	1.3602	11.0435	0.06507
17	1.28927	11.05	0.05039
17.01	1.19081	11.0565	0.03608
17.02	1.07075	11.063	0.02975
17.03	0.93577	11.0695	0.04465
17.04	0.79243	11.076	0.0922
17.05	0.64689	11.0825	0.17562
17.06	0.5049	11.089	0.28894
17.07	0.37152	11.0955	0.42056
17.08	0.25063	11.102	0.55772
17.09	0.14438	11.1085	0.68903
17.1	0.05301	11.115	0.8059
17.11	-0.02498	11.1215	0.90282
17.12	-0.09269	11.128	0.97322
17.13	-0.15454	11.1345	1.00528
17.14	-0.21589	11.141	0.98788
17.15	-0.28247	11.1475	0.92088
17.16	-0.35963	11.154	0.81698
17.17	-0.45171	11.1605	0.69456
17.18	-0.56168	11.167	0.56692
17.19	-0.69081	11.1735	0.4374
17.2	-0.83866	11.18	0.30508
17.21	-1.00308	11.1865	0.17235
17.22	-1.18016	11.193	0.0472
17.23	-1.36445	11.1995	-0.06005
17.24	-1.54962	11.206	-0.14197
17.25	-1.72907	11.2125	-0.1937
17.26	-1.89647	11.219	-0.21029
17.27	-2.04591	11.2255	-0.19002
17.28	-2.17241	11.232	-0.13563
17.29	-2.27237	11.2385	-0.04835
17.3	-2.34366	11.245	0.06988
17.31	-2.38526	11.2515	0.20249
17.32	-2.39709	11.258	0.31433
17.33	-2.37985	11.2645	0.37061
17.34	-2.33506	11.271	0.36028
17.35	-2.26523	11.2775	0.2971
17.36	-2.1738	11.284	0.19821
17.37	-2.06478	11.2905	0.06831
17.38	-1.94241	11.297	-0.09517
17.39	-1.81079	11.3035	-0.28955
17.4	-1.67346	11.31	-0.50145
17.41	-1.53318	11.3165	-0.70907
17.42	-1.39187	11.323	-0.88893
17.43	-1.25086	11.3295	-1.02258
17.44	-1.11138	11.336	-1.10025
17.45	-0.97492	11.3425	-1.12097
17.46	-0.84326	11.349	-1.09152
17.47	-0.71815	11.3555	-1.0276
17.48	-0.60077	11.362	-0.95191
17.49	-0.49129	11.3685	-0.88411
17.5	-0.38878	11.375	-0.83324
17.51	-0.29159	11.3815	-0.80033
17.52	-0.19786	11.388	-0.78248
17.53	-0.10596	11.3945	-0.77166
17.54	-0.01499	11.401	-0.75538
17.55	0.07517	11.4075	-0.72384
17.56	0.16427	11.414	-0.67689
17.57	0.25206	11.4205	-0.62245
17.58	0.33834	11.427	-0.56913
17.59	0.42285	11.4335	-0.52098
17.6	0.50521	11.44	-0.47947
17.61	0.58469	11.4465	-0.44842
17.62	0.66005	11.453	-0.43137
17.63	0.72962	11.4595	-0.4261
17.64	0.79141	11.466	-0.4266
17.65	0.84331	11.4725	-0.42723
17.66	0.8834	11.479	-0.42221
17.67	0.91027	11.4855	-0.40613
17.68	0.92299	11.492	-0.37822
17.69	0.92099	11.4985	-0.34519
17.7	0.90407	11.505	-0.31757
17.71	0.87235	11.5115	-0.30218
17.72	0.82639	11.518	-0.29757
17.73	0.76754	11.5245	-0.29422
17.74	0.69837	11.531	-0.2779
17.75	0.62257	11.5375	-0.23641
17.76	0.54423	11.544	-0.16488
17.77	0.46725	11.5505	-0.06668
17.78	0.39498	11.557	0.04625
17.79	0.32999	11.5635	0.15575
17.8	0.27392	11.57	0.24599
17.81	0.22763	11.5765	0.30934
17.82	0.1915	11.583	0.34368
17.83	0.16517	11.5895	0.3518
17.84	0.14718	11.596	0.34627
17.85	0.13488	11.6025	0.34588
17.86	0.12478	11.609	0.36195
17.87	0.11312	11.6155	0.39005
17.88	0.09679	11.622	0.41466
17.89	0.074	11.6285	0.42175
17.9	0.04448	11.635	0.40644
17.91	0.00923	11.6415	0.36966
17.92	-0.03	11.648	0.31425
17.93	-0.07123	11.6545	0.2463
17.94	-0.11265	11.661	0.17404
17.95	-0.15281	11.6675	0.1044
17.96	-0.19074	11.674	0.04271
17.97	-0.22629	11.6805	-0.0074
17.98	-0.26052	11.687	-0.04476
17.99	-0.29547	11.6935	-0.06893
18	-0.33337	11.7	-0.07853
18.01	-0.37601	11.7065	-0.07189
18.02	-0.42454	11.713	-0.04869
18.03	-0.47938	11.7195	-0.01257
18.04	-0.5402	11.726	0.02701
18.05	-0.60584	11.7325	0.0593
18.06	-0.67414	11.739	0.0806
18.07	-0.74196	11.7455	0.09352
18.08	-0.8055	11.752	0.09853
18.09	-0.8608	11.7585	0.09228
18.1	-0.90439	11.765	0.07253
18.11	-0.93362	11.7715	0.04047
18.12	-0.94698	11.778	9.79109E-4
18.13	-0.9441	11.7845	-0.03717
18.14	-0.92565	11.791	-0.06475
18.15	-0.89307	11.7975	-0.07803
18.16	-0.84848	11.804	-0.08221
18.17	-0.79441	11.8105	-0.08891
18.18	-0.73353	11.817	-0.10729
18.19	-0.66811	11.8235	-0.13912
18.2	-0.59959	11.83	-0.18286
18.21	-0.52869	11.8365	-0.23492
18.22	-0.456	11.843	-0.28718
18.23	-0.38226	11.8495	-0.33284
18.24	-0.30816	11.856	-0.37292
18.25	-0.23434	11.8625	-0.4131
18.26	-0.1614	11.869	-0.45844
18.27	-0.08977	11.8755	-0.51166
18.28	-0.01948	11.882	-0.57093
18.29	0.0495	11.8885	-0.6281
18.3	0.11659	11.895	-0.67085
18.31	0.18053	11.9015	-0.68848
18.32	0.23966	11.908	-0.67588
18.33	0.29229	11.9145	-0.63247
18.34	0.3369	11.921	-0.56079
18.35	0.37217	11.9275	-0.46667
18.36	0.39678	11.934	-0.35768
18.37	0.40947	11.9405	-0.24269
18.38	0.40938	11.947	-0.13493
18.39	0.396	11.9535	-0.05082
18.4	0.36909	11.96	-0.00127
18.41	0.32858	11.9665	0.01445
18.42	0.27484	11.973	0.00562
18.43	0.20893	11.9795	-0.01709
18.44	0.13265	11.986	-0.04545
18.45	0.04845	11.9925	-0.07177
18.46	-0.04043	11.999	-0.08639
18.47	-0.13033	12.0055	-0.07951
18.48	-0.21759	12.012	-0.04613
18.49	-0.29901	12.0185	0.01047
18.5	-0.37209	12.025	0.08046
18.51	-0.43528	12.0315	0.15006
18.52	-0.48788	12.038	0.20324
18.53	-0.52976	12.0445	0.22866
18.54	-0.56134	12.051	0.22626
18.55	-0.58359	12.0575	0.20472
18.56	-0.5976	12.064	0.17411
18.57	-0.60414	12.0705	0.14098
18.58	-0.60342	12.077	0.10863
18.59	-0.59515	12.0835	0.07863
18.6	-0.57899	12.09	0.0493
18.61	-0.55482	12.0965	0.01611
18.62	-0.52279	12.103	-0.02439
18.63	-0.48341	12.1095	-0.07307
18.64	-0.43782	12.116	-0.1306
18.65	-0.38757	12.1225	-0.198
18.66	-0.33431	12.129	-0.27229
18.67	-0.27946	12.1355	-0.34462
18.68	-0.2245	12.142	-0.40707
18.69	-0.1713	12.1485	-0.45887
18.7	-0.12206	12.155	-0.50277
18.71	-0.07888	12.1615	-0.53586
18.72	-0.04337	12.168	-0.54548
18.73	-0.01635	12.1745	-0.51808
18.74	0.0023	12.181	-0.4546
18.75	0.01355	12.1875	-0.37374
18.76	0.01893	12.194	-0.29947
18.77	0.0201	12.2005	-0.24772
18.78	0.0185	12.207	-0.22244
18.79	0.01543	12.2135	-0.21977
18.8	0.01211	12.22	-0.23193
18.81	0.00949	12.2265	-0.24785
18.82	0.00798	12.233	-0.2566
18.83	0.00734	12.2395	-0.2513
18.84	0.0068	12.246	-0.22838
18.85	0.00542	12.2525	-0.19059
18.86	0.00256	12.259	-0.15145
18.87	-0.00203	12.2655	-0.12795
18.88	-0.00813	12.272	-0.1285
18.89	-0.01501	12.2785	-0.14945
18.9	-0.02151	12.285	-0.17739
18.91	-0.02626	12.2915	-0.19436
18.92	-0.02803	12.298	-0.18819
18.93	-0.02604	12.3045	-0.1615
18.94	-0.02009	12.311	-0.12786
18.95	-0.01039	12.3175	-0.09839
18.96	0.00267	12.324	-0.07335
18.97	0.01863	12.3305	-0.04691
18.98	0.03683	12.337	-0.01761
18.99	0.05631	12.3435	0.01115
19	0.07595	12.35	0.03939
19.01	0.09455	12.3565	0.0707
19.02	0.11083	12.363	0.10517
19.03	0.12354	12.3695	0.13775
19.04	0.1315	12.376	0.16223
19.05	0.13371	12.3825	0.17579
19.06	0.12954	12.389	0.17918
19.07	0.11874	12.3955	0.17321
19.08	0.10121	12.402	0.16048
19.09	0.07701	12.4085	0.14767
19.1	0.04637	12.415	0.14045
19.11	0.01003	12.4215	0.13964
19.12	-0.03047	12.428	0.14371
19.13	-0.07285	12.4345	0.1518
19.14	-0.11391	12.441	0.16512
19.15	-0.14994	12.4475	0.18468
19.16	-0.17784	12.454	0.20578
19.17	-0.19612	12.4605	0.21797
19.18	-0.20498	12.467	0.21268
19.19	-0.20548	12.4735	0.18946
19.2	-0.19866	12.48	0.15472
19.21	-0.18522	12.4865	0.11738
19.22	-0.16604	12.493	0.08639
19.23	-0.14279	12.4995	0.06905
19.24	-0.11782	12.506	0.06528
19.25	-0.09323	12.5125	0.06458
19.26	-0.07027	12.519	0.05547
19.27	-0.04958	12.5255	0.03513
19.28	-0.03181	12.532	0.00787
19.29	-0.01798	12.5385	-0.01978
19.3	-0.00919	12.545	-0.04561
19.31	-0.00616	12.5515	-0.07706
19.32	-0.009	12.558	-0.12283
19.33	-0.01739	12.5645	-0.17959
19.34	-0.03079	12.571	-0.23241
19.35	-0.04851	12.5775	-0.26556
19.36	-0.07	12.584	-0.26892
19.37	-0.09508	12.5905	-0.2389
19.38	-0.12361	12.597	-0.1799
19.39	-0.15516	12.6035	-0.10418
19.4	-0.18909	12.61	-0.02921
19.41	-0.22448	12.6165	0.02633
19.42	-0.25999	12.623	0.05182
19.43	-0.29405	12.6295	0.05343
19.44	-0.32524	12.636	0.04864
19.45	-0.3524	12.6425	0.04956
19.46	-0.37468	12.649	0.0554
19.47	-0.39147	12.6555	0.05994
19.48	-0.40254	12.662	0.05984
19.49	-0.40832	12.6685	0.05646
19.5	-0.40974	12.675	0.05343
19.51	-0.40751	12.6815	0.05235
19.52	-0.40162	12.688	0.05033
19.53	-0.39171	12.6945	0.04164
19.54	-0.37751	12.701	0.02178
19.55	-0.3589	12.7075	-0.00977
19.56	-0.33563	12.714	-0.0477
19.57	-0.30752	12.7205	-0.07986
19.58	-0.27471	12.727	-0.09211
19.59	-0.2375	12.7335	-0.0799
19.6	-0.19601	12.74	-0.05446
19.61	-0.15044	12.7465	-0.03548
19.62	-0.10133	12.753	-0.03848
19.63	-0.04972	12.7595	-0.06782
19.64	0.00305	12.766	-0.11442
19.65	0.05561	12.7725	-0.15869
19.66	0.10665	12.779	-0.18057
19.67	0.15484	12.7855	-0.16753
19.68	0.19885	12.792	-0.1171
19.69	0.23736	12.7985	-0.03997
19.7	0.26934	12.805	0.04216
19.71	0.29431	12.8115	0.10836
19.72	0.31243	12.818	0.14656
19.73	0.32422	12.8245	0.15082
19.74	0.33025	12.831	0.1193
19.75	0.33102	12.8375	0.06051
19.76	0.32675	12.844	-0.00389
19.77	0.31733	12.8505	-0.05012
19.78	0.30254	12.857	-0.06819
19.79	0.28212	12.8635	-0.06541
19.8	0.25558	12.87	-0.05313
19.81	0.22221	12.8765	-0.03409
19.82	0.18135	12.883	-0.00404
19.83	0.13259	12.8895	0.04006
19.84	0.07552	12.896	0.09539
19.85	0.00941	12.9025	0.15363
19.86	-0.06678	12.909	0.20172
19.87	-0.15432	12.9155	0.22435
19.88	-0.25431	12.922	0.21372
19.89	-0.36722	12.9285	0.1761
19.9	-0.49264	12.935	0.12651
19.91	-0.62899	12.9415	0.07993
19.92	-0.77338	12.948	0.0448
19.93	-0.9218	12.9545	0.02016
19.94	-1.06973	12.961	-6.21E-04
19.95	-1.21228	12.9675	-0.0214
19.96	-1.34434	12.974	-0.0375
[truncated: 4,053 more rows]
