# Supplementary material for: Differences of dynamic responses of single-pile and pile-group foundations in Meizoseismal areas
Source: PLoS One. 2026 Jul 24;21(7):e0354278. doi: 10.1371/journal.pone.0354278 (PMC13399318; doi:10.1371/journal.pone.0354278)
Supplement: S1 Supporting information — 1 Cross-sectional diagram of the physical model and the placement of instruments showing the soil layer boundaries and thicknesses. S2 Fig. 2 Production process of model pile. S3 Fig. 3 Fourier spectra under different seismic waves. S1 File. Model pile compressive strength. S2 File. Four different types of seismic waves. S3 File. Peak accelerations of different types of pile foundations. S4 File. Variations of acceleration amplification factors. S5 File. Time-history responses of acceleration on top of six piles. S6 File. Time-history curve of horizontal displacement of single pile, four piles, and six piles. S7 File. Peak values of horizontal displacements of pile tops. S8 File. Pile foundation bending moments. S9 File. Peak moments of pile bodies. S1 Table. (ZIP) [file pone.0354278.s001.zip › supporting information files(1)/S5 File. Time-history responses of acceleration on top of six piles/fig7d Time-history responses of acceleration on top of six piles (Kobe wave).csv]

pile top		pile bottom
Time	Acceleration	Time	Acceleration
s	m/s\+(2)	s	m/s\+(2)
0	-0.01009	0	-0.01009
0.005	-0.00358	0.005	-0.00358
0.01	0.00513	0.01	0.00513
0.015	0.01581	0.015	0.01581
0.02	0.02809	0.02	0.02809
0.025	0.04128	0.025	0.04128
0.03	0.05428	0.03	0.05428
0.035	0.06574	0.035	0.06574
0.04	0.07443	0.04	0.07443
0.045	0.07966	0.045	0.07966
0.05	0.08126	0.05	0.08126
0.055	0.07927	0.055	0.07927
0.06	0.07345	0.06	0.07345
0.065	0.06352	0.065	0.06352
0.07	0.04999	0.07	0.04999
0.075	0.03448	0.075	0.03448
0.08	0.01909	0.08	0.01909
0.085	0.00527	0.085	0.00527
0.09	-0.00674	0.09	-0.00674
0.095	-0.01735	0.095	-0.01735
0.1	-0.02674	0.1	-0.02674
0.105	-0.03453	0.105	-0.03453
0.11	-0.04026	0.11	-0.04026
0.115	-0.04395	0.115	-0.04395
0.12	-0.04587	0.12	-0.04587
0.125	-0.04605	0.125	-0.04605
0.13	-0.04407	0.13	-0.04407
0.135	-0.03936	0.135	-0.03936
0.14	-0.03178	0.14	-0.03178
0.145	-0.0216	0.145	-0.0216
0.15	-0.00896	0.15	-0.00896
0.155	0.00646	0.155	0.00646
0.16	0.02498	0.16	0.02498
0.165	0.04612	0.165	0.04612
0.17	0.0685	0.17	0.0685
0.175	0.09052	0.175	0.09052
0.18	0.11099	0.18	0.11099
0.185	0.12924	0.185	0.12924
0.19	0.14472	0.19	0.14472
0.195	0.15677	0.195	0.15677
0.2	0.16492	0.2	0.16492
0.205	0.16913	0.205	0.16913
0.21	0.1697	0.21	0.1697
0.215	0.16685	0.215	0.16685
0.22	0.16041	0.22	0.16041
0.225	0.14992	0.225	0.14992
0.23	0.13509	0.23	0.13509
0.235	0.11598	0.235	0.11598
0.24	0.0929	0.24	0.0929
0.245	0.06629	0.245	0.06629
0.25	0.03692	0.25	0.03692
0.255	0.00596	0.255	0.00596
0.26	-0.02525	0.26	-0.02525
0.265	-0.05554	0.265	-0.05554
0.27	-0.08413	0.27	-0.08413
0.275	-0.11044	0.275	-0.11044
0.28	-0.13366	0.28	-0.13366
0.285	-0.15276	0.285	-0.15276
0.29	-0.16683	0.29	-0.16683
0.295	-0.17555	0.295	-0.17555
0.3	-0.17916	0.3	-0.17916
0.305	-0.17821	0.305	-0.17821
0.31	-0.1733	0.31	-0.1733
0.315	-0.16514	0.315	-0.16514
0.32	-0.15451	0.32	-0.15451
0.325	-0.14203	0.325	-0.14203
0.33	-0.12789	0.33	-0.12789
0.335	-0.112	0.335	-0.112
0.34	-0.09422	0.34	-0.09422
0.345	-0.07462	0.345	-0.07462
0.35	-0.05356	0.35	-0.05356
0.355	-0.03163	0.355	-0.03163
0.36	-0.00958	0.36	-0.00958
0.365	0.01169	0.365	0.01169
0.37	0.0312	0.37	0.0312
0.375	0.04804	0.375	0.04804
0.38	0.06152	0.38	0.06152
0.385	0.07145	0.385	0.07145
0.39	0.07816	0.39	0.07816
0.395	0.08239	0.395	0.08239
0.4	0.08526	0.4	0.08526
0.405	0.08822	0.405	0.08822
0.41	0.09274	0.41	0.09274
0.415	0.09975	0.415	0.09975
0.42	0.10929	0.42	0.10929
0.425	0.12048	0.425	0.12048
0.43	0.13187	0.43	0.13187
0.435	0.14195	0.435	0.14195
0.44	0.1493	0.44	0.1493
0.445	0.15268	0.445	0.15268
0.45	0.15103	0.45	0.15103
0.455	0.14361	0.455	0.14361
0.46	0.13029	0.46	0.13029
0.465	0.11157	0.465	0.11157
0.47	0.08851	0.47	0.08851
0.475	0.06234	0.475	0.06234
0.48	0.03426	0.48	0.03426
0.485	0.00552	0.485	0.00552
0.49	-0.02245	0.49	-0.02245
0.495	-0.04811	0.495	-0.04811
0.5	-0.07002	0.5	-0.07002
0.505	-0.08694	0.505	-0.08694
0.51	-0.09804	0.51	-0.09804
0.515	-0.10297	0.515	-0.10297
0.52	-0.10192	0.52	-0.10192
0.525	-0.0952	0.525	-0.0952
0.53	-0.08304	0.53	-0.08304
0.535	-0.06571	0.535	-0.06571
0.54	-0.04401	0.54	-0.04401
0.545	-0.01944	0.545	-0.01944
0.55	0.00617	0.55	0.00617
0.555	0.03105	0.555	0.03105
0.56	0.05374	0.56	0.05374
0.565	0.07317	0.565	0.07317
0.57	0.08875	0.57	0.08875
0.575	0.10023	0.575	0.10023
0.58	0.10765	0.58	0.10765
0.585	0.11131	0.585	0.11131
0.59	0.11177	0.59	0.11177
0.595	0.10959	0.595	0.10959
0.6	0.10514	0.6	0.10514
0.605	0.09869	0.605	0.09869
0.61	0.09043	0.61	0.09043
0.615	0.08039	0.615	0.08039
0.62	0.06842	0.62	0.06842
0.625	0.05454	0.625	0.05454
0.63	0.0392	0.63	0.0392
0.635	0.02312	0.635	0.02312
0.64	0.00694	0.64	0.00694
0.645	-0.00898	0.645	-0.00898
0.65	-0.02433	0.65	-0.02433
0.655	-0.03863	0.655	-0.03863
0.66	-0.05112	0.66	-0.05112
0.665	-0.06075	0.665	-0.06075
0.67	-0.06659	0.67	-0.06659
0.675	-0.06802	0.675	-0.06802
0.68	-0.06474	0.68	-0.06474
0.685	-0.05685	0.685	-0.05685
0.69	-0.04482	0.69	-0.04482
0.695	-0.02936	0.695	-0.02936
0.7	-0.01142	0.7	-0.01142
0.705	0.00798	0.705	0.00798
0.71	0.02796	0.71	0.02796
0.715	0.04774	0.715	0.04774
0.72	0.06662	0.72	0.06662
0.725	0.08427	0.725	0.08427
0.73	0.10082	0.73	0.10082
0.735	0.11669	0.735	0.11669
0.74	0.13213	0.74	0.13213
0.745	0.14699	0.745	0.14699
0.75	0.16095	0.75	0.16095
0.755	0.17385	0.755	0.17385
0.76	0.18575	0.76	0.18575
0.765	0.1967	0.765	0.1967
0.77	0.20657	0.77	0.20657
0.775	0.21532	0.775	0.21532
0.78	0.22318	0.78	0.22318
0.785	0.23037	0.785	0.23037
0.79	0.23694	0.79	0.23694
0.795	0.2428	0.795	0.2428
0.8	0.24779	0.8	0.24779
0.805	0.25166	0.805	0.25166
0.81	0.25394	0.81	0.25394
0.815	0.25404	0.815	0.25404
0.82	0.25145	0.82	0.25145
0.825	0.24609	0.825	0.24609
0.83	0.23834	0.83	0.23834
0.835	0.22859	0.835	0.22859
0.84	0.2169	0.84	0.2169
0.845	0.20319	0.845	0.20319
0.85	0.18784	0.85	0.18784
0.855	0.17199	0.855	0.17199
0.86	0.15714	0.86	0.15714
0.865	0.14404	0.865	0.14404
0.87	0.13212	0.87	0.13212
0.875	0.1201	0.875	0.1201
0.88	0.1073	0.88	0.1073
0.885	0.09418	0.885	0.09418
0.89	0.08172	0.89	0.08172
0.895	0.07037	0.895	0.07037
0.9	0.05969	0.9	0.05969
0.905	0.04888	0.905	0.04888
0.91	0.03751	0.91	0.03751
0.915	0.02575	0.915	0.02575
0.92	0.01394	0.92	0.01394
0.925	0.00218	0.925	0.00218
0.93	-0.00938	0.93	-0.00938
0.935	-0.02031	0.935	-0.02031
0.94	-0.03004	0.94	-0.03004
0.945	-0.03838	0.945	-0.03838
0.95	-0.04575	0.95	-0.04575
0.955	-0.05277	0.955	-0.05277
0.96	-0.05967	0.96	-0.05967
0.965	-0.0661	0.965	-0.0661
0.97	-0.07162	0.97	-0.07162
0.975	-0.07603	0.975	-0.07603
0.98	-0.07933	0.98	-0.07933
0.985	-0.08128	0.985	-0.08128
0.99	-0.08138	0.99	-0.08138
0.995	-0.0792	0.995	-0.0792
1	-0.07481	1	-0.07481
1.005	-0.0688	1.005	-0.0688
1.01	-0.06173	1.01	-0.06173
1.015	-0.05379	1.015	-0.05379
1.02	-0.04489	1.02	-0.04489
1.025	-0.035	1.025	-0.035
1.03	-0.02434	1.03	-0.02434
1.035	-0.01333	1.035	-0.01333
1.04	-0.00241	1.04	-0.00241
1.045	0.00801	1.045	0.00801
1.05	0.0175	1.05	0.0175
1.055	0.0258	1.055	0.0258
1.06	0.03293	1.06	0.03293
1.065	0.0391	1.065	0.0391
1.07	0.04457	1.07	0.04457
1.075	0.04951	1.075	0.04951
1.08	0.05405	1.08	0.05405
1.085	0.05823	1.085	0.05823
1.09	0.06199	1.09	0.06199
1.095	0.06526	1.095	0.06526
1.1	0.06802	1.1	0.06802
1.105	0.07042	1.105	0.07042
1.11	0.0728	1.11	0.0728
1.115	0.07554	1.115	0.07554
1.12	0.07882	1.12	0.07882
1.125	0.0823	1.125	0.0823
1.13	0.08508	1.13	0.08508
1.135	0.08611	1.135	0.08611
1.14	0.08453	1.14	0.08453
1.145	0.07992	1.145	0.07992
1.15	0.0723	1.15	0.0723
1.155	0.06236	1.155	0.06236
1.16	0.05134	1.16	0.05134
1.165	0.04081	1.165	0.04081
1.17	0.03225	1.17	0.03225
1.175	0.02677	1.175	0.02677
1.18	0.02492	1.18	0.02492
1.185	0.02663	1.185	0.02663
1.19	0.03166	1.19	0.03166
1.195	0.03988	1.195	0.03988
1.2	0.05114	1.2	0.05114
1.205	0.06507	1.205	0.06507
1.21	0.08115	1.21	0.08115
1.215	0.09877	1.215	0.09877
1.22	0.11715	1.22	0.11715
1.225	0.13535	1.225	0.13535
1.23	0.15245	1.23	0.15245
1.235	0.16751	1.235	0.16751
1.24	0.17956	1.24	0.17956
1.245	0.1877	1.245	0.1877
1.25	0.19125	1.25	0.19125
1.255	0.1899	1.255	0.1899
1.26	0.18394	1.26	0.18394
1.265	0.17443	1.265	0.17443
1.27	0.16294	1.27	0.16294
1.275	0.151	1.275	0.151
1.28	0.13958	1.28	0.13958
1.285	0.12921	1.285	0.12921
1.29	0.1202	1.29	0.1202
1.295	0.11287	1.295	0.11287
1.3	0.1072	1.3	0.1072
1.305	0.10267	1.305	0.10267
1.31	0.09839	1.31	0.09839
1.315	0.09341	1.315	0.09341
1.32	0.08695	1.32	0.08695
1.325	0.0785	1.325	0.0785
1.33	0.06779	1.33	0.06779
1.335	0.05504	1.335	0.05504
1.34	0.04096	1.34	0.04096
1.345	0.02652	1.345	0.02652
1.35	0.01266	1.35	0.01266
1.355	2.14027E-4	1.355	2.14027E-4
1.36	-0.01006	1.36	-0.01006
1.365	-0.01762	1.365	-0.01762
1.37	-0.02214	1.37	-0.02214
1.375	-0.02354	1.375	-0.02354
1.38	-0.022	1.38	-0.022
1.385	-0.01801	1.385	-0.01801
1.39	-0.01233	1.39	-0.01233
1.395	-0.00575	1.395	-0.00575
1.4	0.00117	1.4	0.00117
1.405	0.00805	1.405	0.00805
1.41	0.01451	1.41	0.01451
1.415	0.02026	1.415	0.02026
1.42	0.02516	1.42	0.02516
1.425	0.02915	1.425	0.02915
1.43	0.03226	1.43	0.03226
1.435	0.03462	1.435	0.03462
1.44	0.03637	1.44	0.03637
1.445	0.03738	1.445	0.03738
1.45	0.03715	1.45	0.03715
1.455	0.03497	1.455	0.03497
1.46	0.03041	1.46	0.03041
1.465	0.02357	1.465	0.02357
1.47	0.01496	1.47	0.01496
1.475	0.00527	1.475	0.00527
1.48	-0.00481	1.48	-0.00481
1.485	-0.01469	1.485	-0.01469
1.49	-0.0239	1.49	-0.0239
1.495	-0.03222	1.495	-0.03222
1.5	-0.03972	1.5	-0.03972
1.505	-0.04674	1.505	-0.04674
1.51	-0.05366	1.51	-0.05366
1.515	-0.06075	1.515	-0.06075
1.52	-0.0679	1.52	-0.0679
1.525	-0.07472	1.525	-0.07472
1.53	-0.08093	1.53	-0.08093
1.535	-0.08655	1.535	-0.08655
1.54	-0.09192	1.54	-0.09192
1.545	-0.09749	1.545	-0.09749
1.55	-0.10369	1.55	-0.10369
1.555	-0.11098	1.555	-0.11098
1.56	-0.11971	1.56	-0.11971
1.565	-0.12985	1.565	-0.12985
1.57	-0.14076	1.57	-0.14076
1.575	-0.15113	1.575	-0.15113
1.58	-0.15934	1.58	-0.15934
1.585	-0.16417	1.585	-0.16417
1.59	-0.16506	1.59	-0.16506
1.595	-0.16178	1.595	-0.16178
1.6	-0.15385	1.6	-0.15385
1.605	-0.14081	1.605	-0.14081
1.61	-0.12292	1.61	-0.12292
1.615	-0.10161	1.615	-0.10161
1.62	-0.0792	1.62	-0.0792
1.625	-0.05803	1.625	-0.05803
1.63	-0.03983	1.63	-0.03983
1.635	-0.02556	1.635	-0.02556
1.64	-0.01574	1.64	-0.01574
1.645	-0.01085	1.645	-0.01085
1.65	-0.01092	1.65	-0.01092
1.655	-0.0151	1.655	-0.0151
1.66	-0.02183	1.66	-0.02183
1.665	-0.02963	1.665	-0.02963
1.67	-0.03755	1.67	-0.03755
1.675	-0.04497	1.675	-0.04497
1.68	-0.05106	1.68	-0.05106
1.685	-0.05477	1.685	-0.05477
1.69	-0.05519	1.69	-0.05519
1.695	-0.05224	1.695	-0.05224
1.7	-0.04667	1.7	-0.04667
1.705	-0.03948	1.705	-0.03948
1.71	-0.03146	1.71	-0.03146
1.715	-0.02351	1.715	-0.02351
1.72	-0.01692	1.72	-0.01692
1.725	-0.01327	1.725	-0.01327
1.73	-0.01387	1.73	-0.01387
1.735	-0.01948	1.735	-0.01948
1.74	-0.03033	1.74	-0.03033
1.745	-0.04632	1.745	-0.04632
1.75	-0.06715	1.75	-0.06715
1.755	-0.09213	1.755	-0.09213
1.76	-0.12008	1.76	-0.12008
1.765	-0.14956	1.765	-0.14956
1.77	-0.17912	1.77	-0.17912
1.775	-0.20748	1.775	-0.20748
1.78	-0.2335	1.78	-0.2335
1.785	-0.25622	1.785	-0.25622
1.79	-0.27506	1.79	-0.27506
1.795	-0.28973	1.795	-0.28973
1.8	-0.3001	1.8	-0.3001
1.805	-0.30587	1.805	-0.30587
1.81	-0.30651	1.81	-0.30651
1.815	-0.3017	1.815	-0.3017
1.82	-0.29168	1.82	-0.29168
1.825	-0.27711	1.825	-0.27711
1.83	-0.25877	1.83	-0.25877
1.835	-0.2372	1.835	-0.2372
1.84	-0.21281	1.84	-0.21281
1.845	-0.18595	1.845	-0.18595
1.85	-0.15712	1.85	-0.15712
1.855	-0.12699	1.855	-0.12699
1.86	-0.0963	1.86	-0.0963
1.865	-0.06572	1.865	-0.06572
1.87	-0.03586	1.87	-0.03586
1.875	-0.00742	1.875	-0.00742
1.88	0.01878	1.88	0.01878
1.885	0.04176	1.885	0.04176
1.89	0.06074	1.89	0.06074
1.895	0.07522	1.895	0.07522
1.9	0.08506	1.9	0.08506
1.905	0.09045	1.905	0.09045
1.91	0.09205	1.91	0.09205
1.915	0.09084	1.915	0.09084
1.92	0.08805	1.92	0.08805
1.925	0.085	1.925	0.085
1.93	0.08293	1.93	0.08293
1.935	0.08264	1.935	0.08264
1.94	0.08438	1.94	0.08438
1.945	0.08796	1.945	0.08796
1.95	0.09287	1.95	0.09287
1.955	0.09824	1.955	0.09824
1.96	0.10303	1.96	0.10303
1.965	0.10639	1.965	0.10639
1.97	0.10791	1.97	0.10791
1.975	0.10761	1.975	0.10761
1.98	0.10558	1.98	0.10558
1.985	0.10199	1.985	0.10199
1.99	0.09729	1.99	0.09729
1.995	0.09223	1.995	0.09223
2	0.08764	2	0.08764
2.005	0.08429	2.005	0.08429
2.01	0.08271	2.01	0.08271
2.015	0.08305	2.015	0.08305
2.02	0.08518	2.02	0.08518
2.025	0.08893	2.025	0.08893
2.03	0.09437	2.03	0.09437
2.035	0.10171	2.035	0.10171
2.04	0.11102	2.04	0.11102
2.045	0.12196	2.045	0.12196
2.05	0.13373	2.05	0.13373
2.055	0.14527	2.055	0.14527
2.06	0.15563	2.06	0.15563
2.065	0.16404	2.065	0.16404
2.07	0.16992	2.07	0.16992
2.075	0.173	2.075	0.173
2.08	0.17332	2.08	0.17332
2.085	0.17109	2.085	0.17109
2.09	0.16652	2.09	0.16652
2.095	0.15975	2.095	0.15975
2.1	0.15092	2.1	0.15092
2.105	0.1403	2.105	0.1403
2.11	0.12846	2.11	0.12846
2.115	0.11612	2.115	0.11612
2.12	0.10384	2.12	0.10384
2.125	0.0919	2.125	0.0919
2.13	0.08042	2.13	0.08042
2.135	0.06951	2.135	0.06951
2.14	0.05913	2.14	0.05913
2.145	0.04901	2.145	0.04901
2.15	0.0388	2.15	0.0388
2.155	0.02815	2.155	0.02815
2.16	0.01698	2.16	0.01698
2.165	0.0055	2.165	0.0055
2.17	-0.00583	2.17	-0.00583
2.175	-0.01632	2.175	-0.01632
2.18	-0.02523	2.18	-0.02523
2.185	-0.03193	2.185	-0.03193
2.19	-0.0361	2.19	-0.0361
2.195	-0.03769	2.195	-0.03769
2.2	-0.03695	2.2	-0.03695
2.205	-0.03428	2.205	-0.03428
2.21	-0.0301	2.21	-0.0301
2.215	-0.02476	2.215	-0.02476
2.22	-0.0185	2.22	-0.0185
2.225	-0.0114	2.225	-0.0114
2.23	-0.00325	2.23	-0.00325
2.235	0.00641	2.235	0.00641
2.24	0.018	2.24	0.018
2.245	0.03157	2.245	0.03157
2.25	0.0469	2.25	0.0469
2.255	0.06375	2.255	0.06375
2.26	0.08183	2.26	0.08183
2.265	0.10044	2.265	0.10044
2.27	0.11856	2.27	0.11856
2.275	0.13536	2.275	0.13536
2.28	0.1504	2.28	0.1504
2.285	0.1635	2.285	0.1635
2.29	0.17429	2.29	0.17429
2.295	0.18222	2.295	0.18222
2.3	0.18671	2.3	0.18671
2.305	0.18742	2.305	0.18742
2.31	0.18414	2.31	0.18414
2.315	0.17659	2.315	0.17659
2.32	0.16448	2.32	0.16448
2.325	0.14777	2.325	0.14777
2.33	0.1266	2.33	0.1266
2.335	0.10125	2.335	0.10125
2.34	0.07237	2.34	0.07237
2.345	0.04126	2.345	0.04126
2.35	0.00967	2.35	0.00967
2.355	-0.02059	2.355	-0.02059
2.36	-0.04806	2.36	-0.04806
2.365	-0.07159	2.365	-0.07159
2.37	-0.09046	2.37	-0.09046
2.375	-0.1044	2.375	-0.1044
2.38	-0.11356	2.38	-0.11356
2.385	-0.11833	2.385	-0.11833
2.39	-0.11921	2.39	-0.11921
2.395	-0.11693	2.395	-0.11693
2.4	-0.11264	2.4	-0.11264
2.405	-0.1077	2.405	-0.1077
2.41	-0.10301	2.41	-0.10301
2.415	-0.09866	2.415	-0.09866
2.42	-0.09407	2.42	-0.09407
2.425	-0.08845	2.425	-0.08845
2.43	-0.08112	2.43	-0.08112
2.435	-0.0717	2.435	-0.0717
2.44	-0.06009	2.44	-0.06009
2.445	-0.0464	2.445	-0.0464
2.45	-0.031	2.45	-0.031
2.455	-0.01442	2.455	-0.01442
2.46	0.00282	2.46	0.00282
2.465	0.02046	2.465	0.02046
2.47	0.03837	2.47	0.03837
2.475	0.05612	2.475	0.05612
2.48	0.07279	2.48	0.07279
2.485	0.08733	2.485	0.08733
2.49	0.09895	2.49	0.09895
2.495	0.10727	2.495	0.10727
2.5	0.11224	2.5	0.11224
2.505	0.11408	2.505	0.11408
2.51	0.11323	2.51	0.11323
2.515	0.11033	2.515	0.11033
2.52	0.10602	2.52	0.10602
2.525	0.10051	2.525	0.10051
2.53	0.09342	2.53	0.09342
2.535	0.08407	2.535	0.08407
2.54	0.07192	2.54	0.07192
2.545	0.05676	2.545	0.05676
2.55	0.03883	2.55	0.03883
2.555	0.0188	2.555	0.0188
2.56	-0.00228	2.56	-0.00228
2.565	-0.02304	2.565	-0.02304
2.57	-0.04201	2.57	-0.04201
2.575	-0.05804	2.575	-0.05804
2.58	-0.07041	2.58	-0.07041
2.585	-0.07867	2.585	-0.07867
2.59	-0.08231	2.59	-0.08231
2.595	-0.08088	2.595	-0.08088
2.6	-0.07421	2.6	-0.07421
2.605	-0.06251	2.605	-0.06251
2.61	-0.04627	2.61	-0.04627
2.615	-0.02615	2.615	-0.02615
2.62	-0.00313	2.62	-0.00313
2.625	0.02146	2.625	0.02146
2.63	0.04607	2.63	0.04607
2.635	0.06896	2.635	0.06896
2.64	0.08834	2.64	0.08834
2.645	0.10265	2.645	0.10265
2.65	0.11064	2.65	0.11064
2.655	0.11148	2.655	0.11148
2.66	0.10482	2.66	0.10482
2.665	0.09102	2.665	0.09102
2.67	0.07108	2.67	0.07108
2.675	0.04655	2.675	0.04655
2.68	0.01942	2.68	0.01942
2.685	-0.00793	2.685	-0.00793
2.69	-0.03303	2.69	-0.03303
2.695	-0.05375	2.695	-0.05375
2.7	-0.06851	2.7	-0.06851
2.705	-0.07623	2.705	-0.07623
2.71	-0.07633	2.71	-0.07633
2.715	-0.06889	2.715	-0.06889
2.72	-0.05469	2.72	-0.05469
2.725	-0.03504	2.725	-0.03504
2.73	-0.01151	2.73	-0.01151
2.735	0.01424	2.735	0.01424
2.74	0.0406	2.74	0.0406
2.745	0.0661	2.745	0.0661
2.75	0.08968	2.75	0.08968
2.755	0.11077	2.755	0.11077
2.76	0.12927	2.76	0.12927
2.765	0.14529	2.765	0.14529
2.77	0.15898	2.77	0.15898
2.775	0.17038	2.775	0.17038
2.78	0.1796	2.78	0.1796
2.785	0.18681	2.785	0.18681
2.79	0.1921	2.79	0.1921
2.795	0.19537	2.795	0.19537
2.8	0.19655	2.8	0.19655
2.805	0.19583	2.805	0.19583
2.81	0.19344	2.81	0.19344
2.815	0.18941	2.815	0.18941
2.82	0.18343	2.82	0.18343
2.825	0.17505	2.825	0.17505
2.83	0.16386	2.83	0.16386
2.835	0.14976	2.835	0.14976
2.84	0.13293	2.84	0.13293
2.845	0.11383	2.845	0.11383
2.85	0.09312	2.85	0.09312
2.855	0.07156	2.855	0.07156
2.86	0.04988	2.86	0.04988
2.865	0.02875	2.865	0.02875
2.87	0.00859	2.87	0.00859
2.875	-0.01035	2.875	-0.01035
2.88	-0.02774	2.88	-0.02774
2.885	-0.04323	2.885	-0.04323
2.89	-0.05655	2.89	-0.05655
2.895	-0.06754	2.895	-0.06754
2.9	-0.07612	2.9	-0.07612
2.905	-0.08229	2.905	-0.08229
2.91	-0.0864	2.91	-0.0864
2.915	-0.089	2.915	-0.089
2.92	-0.09054	2.92	-0.09054
2.925	-0.09121	2.925	-0.09121
2.93	-0.09103	2.93	-0.09103
2.935	-0.08986	2.935	-0.08986
2.94	-0.08745	2.94	-0.08745
2.945	-0.08354	2.945	-0.08354
2.95	-0.07807	2.95	-0.07807
2.955	-0.07122	2.955	-0.07122
2.96	-0.06353	2.96	-0.06353
2.965	-0.05568	2.965	-0.05568
2.97	-0.0484	2.97	-0.0484
2.975	-0.04228	2.975	-0.04228
2.98	-0.03791	2.98	-0.03791
2.985	-0.03586	2.985	-0.03586
2.99	-0.03657	2.99	-0.03657
2.995	-0.04018	2.995	-0.04018
3	-0.04654	3	-0.04654
3.005	-0.05512	3.005	-0.05512
3.01	-0.06513	3.01	-0.06513
3.015	-0.07548	3.015	-0.07548
3.02	-0.08497	3.02	-0.08497
3.025	-0.0926	3.025	-0.0926
3.03	-0.09775	3.03	-0.09775
3.035	-0.10007	3.035	-0.10007
3.04	-0.09939	3.04	-0.09939
3.045	-0.09559	3.045	-0.09559
3.05	-0.08857	3.05	-0.08857
3.055	-0.07813	3.055	-0.07813
3.06	-0.06414	3.06	-0.06414
3.065	-0.04673	3.065	-0.04673
3.07	-0.0264	3.07	-0.0264
3.075	-0.00376	3.075	-0.00376
3.08	0.0204	3.08	0.0204
3.085	0.04503	3.085	0.04503
3.09	0.06876	3.09	0.06876
3.095	0.0901	3.095	0.0901
3.1	0.10767	3.1	0.10767
3.105	0.12047	3.105	0.12047
3.11	0.12808	3.11	0.12808
3.115	0.13078	3.115	0.13078
3.12	0.12934	3.12	0.12934
3.125	0.12474	3.125	0.12474
3.13	0.11787	3.13	0.11787
3.135	0.10937	3.135	0.10937
3.14	0.09977	3.14	0.09977
3.145	0.08949	3.145	0.08949
3.15	0.07883	3.15	0.07883
3.155	0.06782	3.155	0.06782
3.16	0.05621	3.16	0.05621
3.165	0.04378	3.165	0.04378
3.17	0.03077	3.17	0.03077
3.175	0.01797	3.175	0.01797
3.18	0.00625	3.18	0.00625
3.185	-0.0038	3.185	-0.0038
3.19	-0.01199	3.19	-0.01199
3.195	-0.01832	3.195	-0.01832
3.2	-0.0229	3.2	-0.0229
3.205	-0.02607	3.205	-0.02607
3.21	-0.02852	3.21	-0.02852
3.215	-0.03107	3.215	-0.03107
3.22	-0.03421	3.22	-0.03421
3.225	-0.03781	3.225	-0.03781
3.23	-0.04132	3.23	-0.04132
3.235	-0.04402	3.235	-0.04402
3.24	-0.04538	3.24	-0.04538
3.245	-0.04502	3.245	-0.04502
3.25	-0.04254	3.25	-0.04254
3.255	-0.0376	3.255	-0.0376
3.26	-0.03044	3.26	-0.03044
3.265	-0.02205	3.265	-0.02205
3.27	-0.01381	3.27	-0.01381
3.275	-0.00702	3.275	-0.00702
3.28	-0.00254	3.28	-0.00254
3.285	-8.60E-04	3.285	-8.60E-04
3.29	-0.00225	3.29	-0.00225
3.295	-0.00673	3.295	-0.00673
3.3	-0.01389	3.3	-0.01389
3.305	-0.02316	3.305	-0.02316
3.31	-0.03406	3.31	-0.03406
3.315	-0.04628	3.315	-0.04628
3.32	-0.05948	3.32	-0.05948
3.325	-0.07296	3.325	-0.07296
3.33	-0.08579	3.33	-0.08579
3.335	-0.09709	3.335	-0.09709
3.34	-0.10619	3.34	-0.10619
3.345	-0.11261	3.345	-0.11261
3.35	-0.11613	3.35	-0.11613
3.355	-0.11681	3.355	-0.11681
3.36	-0.11483	3.36	-0.11483
3.365	-0.11031	3.365	-0.11031
3.37	-0.10332	3.37	-0.10332
3.375	-0.09411	3.375	-0.09411
3.38	-0.08328	3.38	-0.08328
3.385	-0.07176	3.385	-0.07176
3.39	-0.06044	3.39	-0.06044
3.395	-0.05009	3.395	-0.05009
3.4	-0.04144	3.4	-0.04144
3.405	-0.03523	3.405	-0.03523
3.41	-0.03206	3.41	-0.03206
3.415	-0.03218	3.415	-0.03218
3.42	-0.03551	3.42	-0.03551
3.425	-0.04174	3.425	-0.04174
3.43	-0.05051	3.43	-0.05051
3.435	-0.06142	3.435	-0.06142
3.44	-0.07387	3.44	-0.07387
3.445	-0.0871	3.445	-0.0871
3.45	-0.10046	3.45	-0.10046
3.455	-0.11373	3.455	-0.11373
3.46	-0.12696	3.46	-0.12696
3.465	-0.13998	3.465	-0.13998
3.47	-0.15226	3.47	-0.15226
3.475	-0.16313	3.475	-0.16313
3.48	-0.17204	3.48	-0.17204
3.485	-0.17865	3.485	-0.17865
3.49	-0.18272	3.49	-0.18272
3.495	-0.18402	3.495	-0.18402
3.5	-0.18229	3.5	-0.18229
3.505	-0.17727	3.505	-0.17727
3.51	-0.16883	3.51	-0.16883
3.515	-0.15705	3.515	-0.15705
3.52	-0.14232	3.52	-0.14232
3.525	-0.12522	3.525	-0.12522
3.53	-0.10646	3.53	-0.10646
3.535	-0.08665	3.535	-0.08665
3.54	-0.06635	3.54	-0.06635
3.545	-0.04626	3.545	-0.04626
3.55	-0.02719	3.55	-0.02719
3.555	-0.00995	3.555	-0.00995
3.56	0.00467	3.56	0.00467
3.565	0.01601	3.565	0.01601
3.57	0.0237	3.57	0.0237
3.575	0.02793	3.575	0.02793
3.58	0.0293	3.58	0.0293
3.585	0.02853	3.585	0.02853
3.59	0.02623	3.59	0.02623
3.595	0.0228	3.595	0.0228
3.6	0.01857	3.6	0.01857
3.605	0.01374	3.605	0.01374
3.61	0.00848	3.61	0.00848
3.615	0.00295	3.615	0.00295
3.62	-0.00264	3.62	-0.00264
3.625	-0.00795	3.625	-0.00795
3.63	-0.01268	3.63	-0.01268
3.635	-0.01676	3.635	-0.01676
3.64	-0.02049	3.64	-0.02049
3.645	-0.02442	3.645	-0.02442
3.65	-0.02907	3.65	-0.02907
3.655	-0.03483	3.655	-0.03483
3.66	-0.04199	3.66	-0.04199
3.665	-0.05098	3.665	-0.05098
3.67	-0.06227	3.67	-0.06227
3.675	-0.07608	3.675	-0.07608
3.68	-0.09199	3.68	-0.09199
3.685	-0.10905	3.685	-0.10905
3.69	-0.12613	3.69	-0.12613
3.695	-0.14224	3.695	-0.14224
3.7	-0.15663	3.7	-0.15663
3.705	-0.16879	3.705	-0.16879
3.71	-0.17854	3.71	-0.17854
3.715	-0.18597	3.715	-0.18597
3.72	-0.19105	3.72	-0.19105
3.725	-0.19345	3.725	-0.19345
3.73	-0.19264	3.73	-0.19264
3.735	-0.18817	3.735	-0.18817
3.74	-0.1798	3.74	-0.1798
3.745	-0.1678	3.745	-0.1678
3.75	-0.15282	3.75	-0.15282
3.755	-0.13559	3.755	-0.13559
3.76	-0.11652	3.76	-0.11652
3.765	-0.09584	3.765	-0.09584
3.77	-0.07391	3.77	-0.07391
3.775	-0.05135	3.775	-0.05135
3.78	-0.02888	3.78	-0.02888
3.785	-0.00723	3.785	-0.00723
3.79	0.01281	3.79	0.01281
3.795	0.03048	3.795	0.03048
3.8	0.04514	3.8	0.04514
3.805	0.05634	3.805	0.05634
3.81	0.06387	3.81	0.06387
3.815	0.06761	3.815	0.06761
3.82	0.06746	3.82	0.06746
3.825	0.06351	3.825	0.06351
3.83	0.05609	3.83	0.05609
3.835	0.04577	3.835	0.04577
3.84	0.03312	3.84	0.03312
3.845	0.01873	3.845	0.01873
3.85	0.00329	3.85	0.00329
3.855	-0.01242	3.855	-0.01242
3.86	-0.02765	3.86	-0.02765
3.865	-0.04199	3.865	-0.04199
3.87	-0.0556	3.87	-0.0556
3.875	-0.06905	3.875	-0.06905
3.88	-0.08291	3.88	-0.08291
3.885	-0.09741	3.885	-0.09741
3.89	-0.11235	3.89	-0.11235
3.895	-0.12723	3.895	-0.12723
3.9	-0.14134	3.9	-0.14134
3.905	-0.15382	3.905	-0.15382
3.91	-0.16379	3.91	-0.16379
3.915	-0.17056	3.915	-0.17056
3.92	-0.17363	3.92	-0.17363
3.925	-0.17271	3.925	-0.17271
3.93	-0.16768	3.93	-0.16768
3.935	-0.15868	3.935	-0.15868
3.94	-0.1462	3.94	-0.1462
3.945	-0.13107	3.945	-0.13107
3.95	-0.11433	3.95	-0.11433
3.955	-0.097	3.955	-0.097
3.96	-0.08012	3.96	-0.08012
3.965	-0.06492	3.965	-0.06492
3.97	-0.05284	3.97	-0.05284
3.975	-0.04508	3.975	-0.04508
3.98	-0.0423	3.98	-0.0423
3.985	-0.04471	3.985	-0.04471
3.99	-0.05209	3.99	-0.05209
3.995	-0.06384	3.995	-0.06384
4	-0.07892	4	-0.07892
4.005	-0.09606	4.005	-0.09606
4.01	-0.11403	4.01	-0.11403
4.015	-0.13188	4.015	-0.13188
4.02	-0.14867	4.02	-0.14867
4.025	-0.16327	4.025	-0.16327
4.03	-0.17442	4.03	-0.17442
4.035	-0.18109	4.035	-0.18109
4.04	-0.18282	4.04	-0.18282
4.045	-0.17978	4.045	-0.17978
4.05	-0.17249	4.05	-0.17249
4.055	-0.16166	4.055	-0.16166
4.06	-0.14808	4.06	-0.14808
4.065	-0.13253	4.065	-0.13253
4.07	-0.11586	4.07	-0.11586
4.075	-0.09902	4.075	-0.09902
4.08	-0.08283	4.08	-0.08283
4.085	-0.06786	4.085	-0.06786
4.09	-0.0545	4.09	-0.0545
4.095	-0.04315	4.095	-0.04315
4.1	-0.03421	4.1	-0.03421
4.105	-0.02804	4.105	-0.02804
4.11	-0.02485	4.11	-0.02485
4.115	-0.02464	4.115	-0.02464
4.12	-0.02722	4.12	-0.02722
4.125	-0.03219	4.125	-0.03219
4.13	-0.03885	4.13	-0.03885
4.135	-0.04628	4.135	-0.04628
4.14	-0.05351	4.14	-0.05351
4.145	-0.05949	4.145	-0.05949
4.15	-0.06326	4.15	-0.06326
4.155	-0.06415	4.155	-0.06415
4.16	-0.06171	4.16	-0.06171
4.165	-0.0556	4.165	-0.0556
4.17	-0.04583	4.17	-0.04583
4.175	-0.0329	4.175	-0.0329
4.18	-0.01764	4.18	-0.01764
4.185	-0.00105	4.185	-0.00105
4.19	0.01581	4.19	0.01581
4.195	0.03184	4.195	0.03184
4.2	0.046	4.2	0.046
4.205	0.05736	4.205	0.05736
4.21	0.06526	4.21	0.06526
4.215	0.06929	4.215	0.06929
4.22	0.06927	4.22	0.06927
4.225	0.06523	4.225	0.06523
4.23	0.05753	4.23	0.05753
4.235	0.0468	4.235	0.0468
4.24	0.03381	4.24	0.03381
4.245	0.01956	4.245	0.01956
4.25	0.00528	4.25	0.00528
4.255	-0.00769	4.255	-0.00769
4.26	-0.0181	4.26	-0.0181
4.265	-0.02485	4.265	-0.02485
4.27	-0.02695	4.27	-0.02695
4.275	-0.02375	4.275	-0.02375
4.28	-0.01516	4.28	-0.01516
4.285	-0.00157	4.285	-0.00157
4.29	0.01646	4.29	0.01646
4.295	0.0384	4.295	0.0384
4.3	0.06373	4.3	0.06373
4.305	0.09154	4.305	0.09154
4.31	0.12051	4.31	0.12051
4.315	0.14928	4.315	0.14928
4.32	0.17676	4.32	0.17676
4.325	0.20214	4.325	0.20214
4.33	0.22451	4.33	0.22451
4.335	0.24283	4.335	0.24283
4.34	0.25619	4.34	0.25619
4.345	0.26417	4.345	0.26417
4.35	0.26667	4.35	0.26667
4.355	0.26355	4.355	0.26355
4.36	0.25461	4.36	0.25461
4.365	0.23988	4.365	0.23988
4.37	0.21989	4.37	0.21989
4.375	0.19573	4.375	0.19573
4.38	0.16892	4.38	0.16892
4.385	0.14098	4.385	0.14098
4.39	0.11317	4.39	0.11317
4.395	0.08661	4.395	0.08661
4.4	0.06239	4.4	0.06239
4.405	0.04147	4.405	0.04147
4.41	0.02454	4.41	0.02454
4.415	0.01202	4.415	0.01202
4.42	0.00409	4.42	0.00409
4.425	7.39038E-4	4.425	7.39038E-4
4.43	0.00168	4.43	0.00168
4.435	0.00635	4.435	0.00635
4.44	0.01384	4.44	0.01384
4.445	0.02306	4.445	0.02306
4.45	0.03294	4.45	0.03294
4.455	0.04249	4.455	0.04249
4.46	0.0507	4.46	0.0507
4.465	0.05657	4.465	0.05657
4.47	0.05939	4.47	0.05939
4.475	0.05894	4.475	0.05894
4.48	0.05532	4.48	0.05532
4.485	0.04864	4.485	0.04864
4.49	0.03881	4.49	0.03881
4.495	0.0256	4.495	0.0256
4.5	0.00884	4.5	0.00884
4.505	-0.01136	4.505	-0.01136
4.51	-0.03457	4.51	-0.03457
4.515	-0.06031	4.515	-0.06031
4.52	-0.08812	4.52	-0.08812
4.525	-0.1174	4.525	-0.1174
4.53	-0.14733	4.53	-0.14733
4.535	-0.17685	4.535	-0.17685
4.54	-0.20483	4.54	-0.20483
4.545	-0.23021	4.545	-0.23021
4.55	-0.25202	4.55	-0.25202
4.555	-0.26958	4.555	-0.26958
4.56	-0.2826	4.56	-0.2826
4.565	-0.29113	4.565	-0.29113
4.57	-0.29528	4.57	-0.29528
4.575	-0.29511	4.575	-0.29511
4.58	-0.29067	4.58	-0.29067
4.585	-0.28216	4.585	-0.28216
4.59	-0.26994	4.59	-0.26994
4.595	-0.25454	4.595	-0.25454
4.6	-0.23676	4.6	-0.23676
4.605	-0.21761	4.605	-0.21761
4.61	-0.19798	4.61	-0.19798
4.615	-0.1784	4.615	-0.1784
4.62	-0.15898	4.62	-0.15898
4.625	-0.1396	4.625	-0.1396
4.63	-0.1201	4.63	-0.1201
4.635	-0.10043	4.635	-0.10043
4.64	-0.08078	4.64	-0.08078
4.645	-0.06165	4.645	-0.06165
4.65	-0.04385	4.65	-0.04385
4.655	-0.02841	4.655	-0.02841
4.66	-0.01626	4.66	-0.01626
4.665	-0.00798	4.665	-0.00798
4.67	-0.00386	4.67	-0.00386
4.675	-0.00406	4.675	-0.00406
4.68	-0.00871	4.68	-0.00871
4.685	-0.01814	4.685	-0.01814
4.69	-0.03305	4.69	-0.03305
4.695	-0.05429	4.695	-0.05429
4.7	-0.0825	4.7	-0.0825
4.705	-0.1178	4.705	-0.1178
4.71	-0.16004	4.71	-0.16004
4.715	-0.2091	4.715	-0.2091
4.72	-0.26472	4.72	-0.26472
4.725	-0.32603	4.725	-0.32603
4.73	-0.39126	4.73	-0.39126
4.735	-0.45796	4.735	-0.45796
4.74	-0.5234	4.74	-0.5234
4.745	-0.585	4.745	-0.585
4.75	-0.64073	4.75	-0.64073
4.755	-0.68952	4.755	-0.68952
4.76	-0.73121	4.76	-0.73121
4.765	-0.76648	4.765	-0.76648
4.77	-0.79666	4.77	-0.79666
4.775	-0.82353	4.775	-0.82353
4.78	-0.84881	4.78	-0.84881
4.785	-0.87374	4.785	-0.87374
4.79	-0.89888	4.79	-0.89888
4.795	-0.92428	4.795	-0.92428
4.8	-0.94975	4.8	-0.94975
4.805	-0.97514	4.805	-0.97514
4.81	-1.00043	4.81	-1.00043
4.815	-1.02577	4.815	-1.02577
4.82	-1.05136	4.82	-1.05136
4.825	-1.07709	4.825	-1.07709
4.83	-1.10226	4.83	-1.10226
4.835	-1.12546	4.835	-1.12546
4.84	-1.14465	4.84	-1.14465
4.845	-1.15724	4.845	-1.15724
4.85	-1.16035	4.85	-1.16035
4.855	-1.15109	4.855	-1.15109
4.86	-1.12687	4.86	-1.12687
4.865	-1.08554	4.865	-1.08554
4.87	-1.02565	4.87	-1.02565
4.875	-0.94667	4.875	-0.94667
4.88	-0.84909	4.88	-0.84909
4.885	-0.73436	4.885	-0.73436
4.89	-0.6046	4.89	-0.6046
4.895	-0.46211	4.895	-0.46211
4.9	-0.3093	4.9	-0.3093
4.905	-0.14887	4.905	-0.14887
4.91	0.01628	4.91	0.01628
4.915	0.18348	4.915	0.18348
4.92	0.35077	4.92	0.35077
4.925	0.51681	4.925	0.51681
4.93	0.68076	4.93	0.68076
4.935	0.84216	4.935	0.84216
4.94	1.00094	4.94	1.00094
4.945	1.15718	4.945	1.15718
4.95	1.3109	4.95	1.3109
4.955	1.46208	4.955	1.46208
4.96	1.61082	4.96	1.61082
4.965	1.75722	4.965	1.75722
4.97	1.90107	4.97	1.90107
4.975	2.0417	4.975	2.0417
4.98	2.17804	4.98	2.17804
4.985	2.30885	4.985	2.30885
4.99	2.43271	4.99	2.43271
4.995	2.54795	4.995	2.54795
5	2.65251	5	2.65251
5.005	2.74398	5.005	2.74398
5.01	2.81971	5.01	2.81971
5.015	2.8772	5.015	2.8772
5.02	2.91476	5.02	2.91476
5.025	2.93211	5.025	2.93211
5.03	2.9304	5.03	2.9304
5.035	2.91169	5.035	2.91169
5.04	2.87828	5.04	2.87828
5.045	2.8324	5.045	2.8324
5.05	2.77611	5.05	2.77611
5.055	2.71133	5.055	2.71133
5.06	2.63985	5.06	2.63985
5.065	2.56343	5.065	2.56343
5.07	2.48411	5.07	2.48411
5.075	2.40446	5.075	2.40446
5.08	2.32749	5.08	2.32749
5.085	2.25632	5.085	2.25632
5.09	2.19369	5.09	2.19369
5.095	2.14162	5.095	2.14162
5.1	2.10133	5.1	2.10133
5.105	2.07314	5.105	2.07314
5.11	2.05603	5.11	2.05603
5.115	2.04729	5.115	2.04729
5.12	2.04231	5.12	2.04231
5.125	2.03498	5.125	2.03498
5.13	2.01883	5.13	2.01883
5.135	1.98826	5.135	1.98826
5.14	1.93924	5.14	1.93924
5.145	1.86941	5.145	1.86941
5.15	1.77786	5.15	1.77786
5.155	1.66535	5.155	1.66535
5.16	1.53431	5.16	1.53431
5.165	1.38834	5.165	1.38834
5.17	1.23146	5.17	1.23146
5.175	1.06751	5.175	1.06751
5.18	0.90009	5.18	0.90009
5.185	0.73279	5.185	0.73279
5.19	0.56913	5.19	0.56913
5.195	0.41183	5.195	0.41183
5.2	0.26224	5.2	0.26224
5.205	0.1205	5.205	0.1205
5.21	-0.01395	5.21	-0.01395
5.215	-0.14174	5.215	-0.14174
5.22	-0.26323	5.22	-0.26323
5.225	-0.3785	5.225	-0.3785
5.23	-0.48745	5.23	-0.48745
5.235	-0.58982	5.235	-0.58982
5.24	-0.68514	5.24	-0.68514
5.245	-0.77282	5.245	-0.77282
5.25	-0.85233	5.25	-0.85233
5.255	-0.92345	5.255	-0.92345
5.26	-0.98627	5.26	-0.98627
5.265	-1.04125	5.265	-1.04125
5.27	-1.08908	5.27	-1.08908
5.275	-1.13078	5.275	-1.13078
5.28	-1.1675	5.28	-1.1675
5.285	-1.20035	5.285	-1.20035
5.29	-1.23016	5.29	-1.23016
5.295	-1.25741	5.295	-1.25741
5.3	-1.2823	5.3	-1.2823
5.305	-1.30493	5.305	-1.30493
5.31	-1.32525	5.31	-1.32525
5.315	-1.34311	5.315	-1.34311
5.32	-1.35825	5.32	-1.35825
5.325	-1.37029	5.325	-1.37029
5.33	-1.37871	5.33	-1.37871
5.335	-1.38291	5.335	-1.38291
5.34	-1.38251	5.34	-1.38251
5.345	-1.37755	5.345	-1.37755
5.35	-1.36855	5.35	-1.36855
5.355	-1.35632	5.355	-1.35632
5.36	-1.34168	5.36	-1.34168
5.365	-1.32528	5.365	-1.32528
5.37	-1.30769	5.37	-1.30769
5.375	-1.28947	5.375	-1.28947
5.38	-1.27123	5.38	-1.27123
5.385	-1.25357	5.385	-1.25357
5.39	-1.23703	5.39	-1.23703
5.395	-1.22209	5.395	-1.22209
5.4	-1.20911	5.4	-1.20911
5.405	-1.19839	5.405	-1.19839
5.41	-1.19019	5.41	-1.19019
5.415	-1.18461	5.415	-1.18461
5.42	-1.1816	5.42	-1.1816
5.425	-1.18106	5.425	-1.18106
5.43	-1.18301	5.43	-1.18301
5.435	-1.18773	5.435	-1.18773
5.44	-1.19561	5.44	-1.19561
5.445	-1.20681	5.445	-1.20681
5.45	-1.22106	5.45	-1.22106
5.455	-1.23767	5.455	-1.23767
5.46	-1.25577	5.46	-1.25577
5.465	-1.27436	5.465	-1.27436
5.47	-1.29218	5.47	-1.29218
5.475	-1.30775	5.475	-1.30775
5.48	-1.31956	5.48	-1.31956
5.485	-1.32615	5.485	-1.32615
5.49	-1.32626	5.49	-1.32626
5.495	-1.31888	5.495	-1.31888
5.5	-1.30325	5.5	-1.30325
5.505	-1.2789	5.505	-1.2789
5.51	-1.24569	5.51	-1.24569
5.515	-1.20399	5.515	-1.20399
5.52	-1.15486	5.52	-1.15486
5.525	-1.10013	5.525	-1.10013
5.53	-1.04214	5.53	-1.04214
5.535	-0.98373	5.535	-0.98373
5.54	-0.9283	5.54	-0.9283
5.545	-0.8795	5.545	-0.8795
5.55	-0.84082	5.55	-0.84082
5.555	-0.81533	5.555	-0.81533
5.56	-0.80586	5.56	-0.80586
5.565	-0.81522	5.565	-0.81522
5.57	-0.84625	5.57	-0.84625
5.575	-0.9014	5.575	-0.9014
5.58	-0.98236	5.58	-0.98236
5.585	-1.08961	5.585	-1.08961
5.59	-1.2222	5.59	-1.2222
5.595	-1.37764	5.595	-1.37764
5.6	-1.552	5.6	-1.552
5.605	-1.74011	5.605	-1.74011
5.61	-1.93571	5.61	-1.93571
5.615	-2.13179	5.615	-2.13179
5.62	-2.32097	5.62	-2.32097
5.625	-2.4961	5.625	-2.4961
5.63	-2.65071	5.63	-2.65071
5.635	-2.77945	5.635	-2.77945
5.64	-2.87821	5.64	-2.87821
5.645	-2.944	5.645	-2.944
5.65	-2.97462	5.65	-2.97462
5.655	-2.96844	5.655	-2.96844
5.66	-2.92417	5.66	-2.92417
5.665	-2.84106	5.665	-2.84106
5.67	-2.71946	5.67	-2.71946
5.675	-2.56129	5.675	-2.56129
5.68	-2.37001	5.68	-2.37001
5.685	-2.15016	5.685	-2.15016
5.69	-1.90673	5.69	-1.90673
5.695	-1.64496	5.695	-1.64496
5.7	-1.37055	5.7	-1.37055
5.705	-1.08982	5.705	-1.08982
5.71	-0.80948	5.71	-0.80948
5.715	-0.53614	5.715	-0.53614
5.72	-0.27585	5.72	-0.27585
5.725	-0.03387	5.725	-0.03387
5.73	0.18549	5.73	0.18549
5.735	0.37895	5.735	0.37895
5.74	0.54441	5.74	0.54441
5.745	0.68089	5.745	0.68089
5.75	0.78831	5.75	0.78831
5.755	0.86734	5.755	0.86734
5.76	0.9191	5.76	0.9191
5.765	0.94523	5.765	0.94523
5.77	0.94801	5.77	0.94801
5.775	0.93029	5.775	0.93029
5.78	0.89519	5.78	0.89519
5.785	0.84586	5.785	0.84586
5.79	0.78562	5.79	0.78562
5.795	0.71808	5.795	0.71808
5.8	0.64709	5.8	0.64709
5.805	0.57633	5.805	0.57633
5.81	0.50891	5.81	0.50891
5.815	0.44728	5.815	0.44728
5.82	0.39333	5.82	0.39333
5.825	0.34825	5.825	0.34825
5.83	0.31244	5.83	0.31244
5.835	0.2856	5.835	0.2856
5.84	0.26696	5.84	0.26696
5.845	0.25545	5.845	0.25545
5.85	0.24974	5.85	0.24974
5.855	0.24819	5.855	0.24819
5.86	0.24902	5.86	0.24902
5.865	0.25057	5.865	0.25057
5.87	0.25157	5.87	0.25157
5.875	0.25124	5.875	0.25124
5.88	0.24937	5.88	0.24937
5.885	0.24623	5.885	0.24623
5.89	0.24239	5.89	0.24239
5.895	0.23851	5.895	0.23851
5.9	0.23523	5.9	0.23523
5.905	0.23333	5.905	0.23333
5.91	0.23382	5.91	0.23382
5.915	0.23818	5.915	0.23818
5.92	0.24849	5.92	0.24849
5.925	0.26787	5.925	0.26787
5.93	0.30098	5.93	0.30098
5.935	0.35421	5.935	0.35421
5.94	0.43529	5.94	0.43529
5.945	0.5527	5.945	0.5527
5.95	0.71486	5.95	0.71486
5.955	0.92882	5.955	0.92882
5.96	1.19904	5.96	1.19904
5.965	1.52653	5.965	1.52653
5.97	1.90831	5.97	1.90831
5.975	2.33703	5.975	2.33703
5.98	2.80073	5.98	2.80073
5.985	3.28306	5.985	3.28306
5.99	3.76478	5.99	3.76478
5.995	4.22604	5.995	4.22604
6	4.64853	6	4.64853
6.005	5.01659	6.005	5.01659
6.01	5.31745	6.01	5.31745
6.015	5.5413	6.015	5.5413
6.02	5.68199	6.02	5.68199
6.025	5.7379	6.025	5.7379
6.03	5.71171	6.03	5.71171
6.035	5.60931	6.035	5.60931
6.04	5.43848	6.04	5.43848
6.045	5.20776	6.045	5.20776
6.05	4.92613	6.05	4.92613
6.055	4.6036	6.055	4.6036
6.06	4.25199	6.06	4.25199
6.065	3.88499	6.065	3.88499
6.07	3.51674	6.07	3.51674
6.075	3.15948	6.075	3.15948
6.08	2.8217	6.08	2.8217
6.085	2.50771	6.085	2.50771
6.09	2.21877	6.09	2.21877
6.095	1.95468	6.095	1.95468
6.1	1.7149	6.1	1.7149
6.105	1.4986	6.105	1.4986
6.11	1.30431	6.11	1.30431
6.115	1.12993	6.115	1.12993
6.12	0.97304	6.12	0.97304
6.125	0.83123	6.125	0.83123
6.13	0.7021	6.13	0.7021
6.135	0.58323	6.135	0.58323
6.14	0.47221	6.14	0.47221
6.145	0.36698	6.145	0.36698
6.15	0.26593	6.15	0.26593
6.155	0.16786	6.155	0.16786
6.16	0.07183	6.16	0.07183
6.165	-0.02286	6.165	-0.02286
6.17	-0.11661	6.17	-0.11661
6.175	-0.20918	6.175	-0.20918
6.18	-0.29962	6.18	-0.29962
6.185	-0.38653	6.185	-0.38653
6.19	-0.46832	6.19	-0.46832
6.195	-0.54338	6.195	-0.54338
6.2	-0.61034	6.2	-0.61034
6.205	-0.66835	6.205	-0.66835
6.21	-0.71719	6.21	-0.71719
6.215	-0.75695	6.215	-0.75695
6.22	-0.78782	6.22	-0.78782
6.225	-0.81007	6.225	-0.81007
6.23	-0.82431	6.23	-0.82431
6.235	-0.83168	6.235	-0.83168
6.24	-0.834	6.24	-0.834
6.245	-0.8337	6.245	-0.8337
6.25	-0.83378	6.25	-0.83378
6.255	-0.83777	6.255	-0.83777
6.26	-0.84958	6.26	-0.84958
6.265	-0.87299	6.265	-0.87299
6.27	-0.91109	6.27	-0.91109
6.275	-0.9659	6.275	-0.9659
6.28	-1.03823	6.28	-1.03823
6.285	-1.12784	6.285	-1.12784
6.29	-1.23351	6.29	-1.23351
6.295	-1.35297	6.295	-1.35297
6.3	-1.48301	6.3	-1.48301
6.305	-1.61979	6.305	-1.61979
6.31	-1.75918	6.31	-1.75918
6.315	-1.89715	6.315	-1.89715
6.32	-2.02986	6.32	-2.02986
6.325	-2.1537	6.325	-2.1537
6.33	-2.26534	6.33	-2.26534
6.335	-2.36181	6.335	-2.36181
6.34	-2.44059	6.34	-2.44059
6.345	-2.49972	6.345	-2.49972
6.35	-2.53802	6.35	-2.53802
6.355	-2.55506	6.355	-2.55506
6.36	-2.5512	6.36	-2.5512
6.365	-2.52738	6.365	-2.52738
6.37	-2.48494	6.37	-2.48494
6.375	-2.42533	6.375	-2.42533
6.38	-2.34991	6.38	-2.34991
6.385	-2.26005	6.385	-2.26005
6.39	-2.15732	6.39	-2.15732
6.395	-2.04382	6.395	-2.04382
6.4	-1.92219	6.4	-1.92219
6.405	-1.79533	6.405	-1.79533
6.41	-1.66595	6.41	-1.66595
6.415	-1.53639	6.415	-1.53639
6.42	-1.4085	6.42	-1.4085
6.425	-1.28371	6.425	-1.28371
6.43	-1.16325	6.43	-1.16325
6.435	-1.04827	6.435	-1.04827
6.44	-0.9398	6.44	-0.9398
6.445	-0.83866	6.445	-0.83866
6.45	-0.74548	6.45	-0.74548
6.455	-0.66061	6.455	-0.66061
6.46	-0.58407	6.46	-0.58407
6.465	-0.51558	6.465	-0.51558
6.47	-0.45463	6.47	-0.45463
6.475	-0.40061	6.475	-0.40061
6.48	-0.35313	6.48	-0.35313
6.485	-0.31201	6.485	-0.31201
6.49	-0.27707	6.49	-0.27707
6.495	-0.24791	6.495	-0.24791
6.5	-0.22392	6.5	-0.22392
6.505	-0.20436	6.505	-0.20436
6.51	-0.18842	6.51	-0.18842
6.515	-0.17537	6.515	-0.17537
6.52	-0.16469	6.52	-0.16469
6.525	-0.15604	6.525	-0.15604
6.53	-0.14921	6.53	-0.14921
6.535	-0.14411	6.535	-0.14411
6.54	-0.14069	6.54	-0.14069
6.545	-0.13896	6.545	-0.13896
6.55	-0.13908	6.55	-0.13908
6.555	-0.14129	6.555	-0.14129
6.56	-0.14583	6.56	-0.14583
6.565	-0.15283	6.565	-0.15283
6.57	-0.16232	6.57	-0.16232
6.575	-0.17426	6.575	-0.17426
6.58	-0.18842	6.58	-0.18842
6.585	-0.20437	6.585	-0.20437
6.59	-0.22163	6.59	-0.22163
6.595	-0.23966	6.595	-0.23966
6.6	-0.25791	6.6	-0.25791
6.605	-0.27583	6.605	-0.27583
6.61	-0.29306	6.61	-0.29306
6.615	-0.30948	6.615	-0.30948
6.62	-0.32501	6.62	-0.32501
6.625	-0.33936	6.625	-0.33936
6.63	-0.35203	6.63	-0.35203
6.635	-0.36268	6.635	-0.36268
6.64	-0.37117	6.64	-0.37117
6.645	-0.37745	6.645	-0.37745
6.65	-0.38153	6.65	-0.38153
6.655	-0.3834	6.655	-0.3834
6.66	-0.38319	6.66	-0.38319
6.665	-0.38115	6.665	-0.38115
6.67	-0.37778	6.67	-0.37778
6.675	-0.37363	6.675	-0.37363
6.68	-0.36928	6.68	-0.36928
6.685	-0.3652	6.685	-0.3652
6.69	-0.36173	6.69	-0.36173
6.695	-0.35901	6.695	-0.35901
6.7	-0.35708	6.7	-0.35708
6.705	-0.35618	6.705	-0.35618
6.71	-0.35679	6.71	-0.35679
6.715	-0.35957	6.715	-0.35957
6.72	-0.3653	6.72	-0.3653
6.725	-0.37474	6.725	-0.37474
6.73	-0.38863	6.73	-0.38863
6.735	-0.4076	6.735	-0.4076
6.74	-0.43197	6.74	-0.43197
6.745	-0.46166	6.745	-0.46166
6.75	-0.49626	6.75	-0.49626
6.755	-0.53516	6.755	-0.53516
6.76	-0.57756	6.76	-0.57756
6.765	-0.6224	6.765	-0.6224
6.77	-0.66844	6.77	-0.66844
6.775	-0.71428	6.775	-0.71428
6.78	-0.75843	6.78	-0.75843
6.785	-0.79923	6.785	-0.79923
6.79	-0.835	6.79	-0.835
6.795	-0.86439	6.795	-0.86439
6.8	-0.88687	6.8	-0.88687
6.805	-0.90271	6.805	-0.90271
6.81	-0.91274	6.81	-0.91274
6.815	-0.91806	6.815	-0.91806
6.82	-0.91978	6.82	-0.91978
6.825	-0.91888	6.825	-0.91888
6.83	-0.91614	6.83	-0.91614
6.835	-0.91226	6.835	-0.91226
6.84	-0.90777	6.84	-0.90777
6.845	-0.903	6.845	-0.903
6.85	-0.89819	6.85	-0.89819
6.855	-0.89378	6.855	-0.89378
6.86	-0.89043	6.86	-0.89043
6.865	-0.88887	6.865	-0.88887
6.87	-0.8896	6.87	-0.8896
6.875	-0.89305	6.875	-0.89305
6.88	-0.89963	6.88	-0.89963
6.885	-0.90978	6.885	-0.90978
6.89	-0.92384	6.89	-0.92384
6.895	-0.94175	6.895	-0.94175
6.9	-0.96298	6.9	-0.96298
6.905	-0.98663	6.905	-0.98663
6.91	-1.01152	6.91	-1.01152
6.915	-1.03586	6.915	-1.03586
6.92	-1.05685	6.92	-1.05685
6.925	-1.07073	6.925	-1.07073
6.93	-1.0735	6.93	-1.0735
6.935	-1.06187	6.935	-1.06187
6.94	-1.03379	6.94	-1.03379
6.945	-0.98853	6.945	-0.98853
6.95	-0.92637	6.95	-0.92637
6.955	-0.84846	6.955	-0.84846
6.96	-0.75664	6.96	-0.75664
6.965	-0.65352	6.965	-0.65352
6.97	-0.54231	6.97	-0.54231
6.975	-0.42643	6.975	-0.42643
6.98	-0.30911	6.98	-0.30911
6.985	-0.19343	6.985	-0.19343
6.99	-0.08217	6.99	-0.08217
6.995	0.02243	6.995	0.02243
7	0.119	7	0.119
7.005	0.20692	7.005	0.20692
7.01	0.28608	7.01	0.28608
7.015	0.35643	7.015	0.35643
7.02	0.41778	7.02	0.41778
7.025	0.46997	7.025	0.46997
7.03	0.51311	7.03	0.51311
7.035	0.54752	7.035	0.54752
7.04	0.57376	7.04	0.57376
7.045	0.59255	7.045	0.59255
7.05	0.60464	7.05	0.60464
7.055	0.6105	7.055	0.6105
7.06	0.61031	7.06	0.61031
7.065	0.60423	7.065	0.60423
7.07	0.59259	7.07	0.59259
7.075	0.57599	7.075	0.57599
7.08	0.55533	7.08	0.55533
7.085	0.53173	7.085	0.53173
7.09	0.50625	7.09	0.50625
7.095	0.47958	7.095	0.47958
7.1	0.45195	7.1	0.45195
7.105	0.42333	7.105	0.42333
7.11	0.39385	7.11	0.39385
7.115	0.36395	7.115	0.36395
7.12	0.33416	7.12	0.33416
7.125	0.30495	7.125	0.30495
7.13	0.27669	7.13	0.27669
7.135	0.24988	7.135	0.24988
7.14	0.22513	7.14	0.22513
7.145	0.20317	7.145	0.20317
7.15	0.18459	7.15	0.18459
7.155	0.16977	7.155	0.16977
7.16	0.15903	7.16	0.15903
7.165	0.15264	7.165	0.15264
7.17	0.15081	7.17	0.15081
7.175	0.15359	7.175	0.15359
7.18	0.16077	7.18	0.16077
7.185	0.17178	7.185	0.17178
7.19	0.18575	7.19	0.18575
7.195	0.20161	7.195	0.20161
7.2	0.21828	7.2	0.21828
7.205	0.23472	7.205	0.23472
7.21	0.24997	7.21	0.24997
7.215	0.26309	7.215	0.26309
7.22	0.27324	7.22	0.27324
7.225	0.27969	7.225	0.27969
7.23	0.28203	7.23	0.28203
7.235	0.28031	7.235	0.28031
7.24	0.27506	7.24	0.27506
7.245	0.26717	7.245	0.26717
7.25	0.25777	7.25	0.25777
7.255	0.24806	7.255	0.24806
7.26	0.23926	7.26	0.23926
7.265	0.23251	7.265	0.23251
7.27	0.22868	7.27	0.22868
7.275	0.2284	7.275	0.2284
7.28	0.23202	7.28	0.23202
7.285	0.23976	7.285	0.23976
7.29	0.25158	7.29	0.25158
7.295	0.26718	7.295	0.26718
7.3	0.28597	7.3	0.28597
7.305	0.30718	7.305	0.30718
7.31	0.33003	7.31	0.33003
7.315	0.35373	7.315	0.35373
7.32	0.37747	7.32	0.37747
7.325	0.40044	7.325	0.40044
7.33	0.42182	7.33	0.42182
7.335	0.44097	7.335	0.44097
7.34	0.45764	7.34	0.45764
7.345	0.47221	7.345	0.47221
7.35	0.48588	7.35	0.48588
7.355	0.50071	7.355	0.50071
7.36	0.51936	7.36	0.51936
7.365	0.54478	7.365	0.54478
7.37	0.57998	7.37	0.57998
7.375	0.62769	7.375	0.62769
7.38	0.68998	7.38	0.68998
7.385	0.76795	7.385	0.76795
7.39	0.86152	7.39	0.86152
7.395	0.96929	7.395	0.96929
7.4	1.08849	7.4	1.08849
7.405	1.21516	7.405	1.21516
7.41	1.34445	7.41	1.34445
7.415	1.47121	7.415	1.47121
7.42	1.59066	7.42	1.59066
7.425	1.69885	7.425	1.69885
7.43	1.79278	7.43	1.79278
7.435	1.87012	7.435	1.87012
7.44	1.92914	7.44	1.92914
7.445	1.96884	7.445	1.96884
7.45	1.98915	7.45	1.98915
7.455	1.99076	7.455	1.99076
7.46	1.97498	7.46	1.97498
7.465	1.94354	7.465	1.94354
7.47	1.89849	7.47	1.89849
7.475	1.84215	7.475	1.84215
7.48	1.77703	7.48	1.77703
7.485	1.70577	7.485	1.70577
7.49	1.63098	7.49	1.63098
7.495	1.55503	7.495	1.55503
7.5	1.47988	7.5	1.47988
7.505	1.40692	7.505	1.40692
7.51	1.33707	7.51	1.33707
7.515	1.2708	7.515	1.2708
7.52	1.20839	7.52	1.20839
7.525	1.15007	7.525	1.15007
7.53	1.09577	7.53	1.09577
7.535	1.04476	7.535	1.04476
7.54	0.99562	7.54	0.99562
7.545	0.94659	7.545	0.94659
7.55	0.89606	7.55	0.89606
7.555	0.84284	7.555	0.84284
7.56	0.78618	7.56	0.78618
7.565	0.72571	7.565	0.72571
7.57	0.66139	7.57	0.66139
7.575	0.59347	7.575	0.59347
7.58	0.52239	7.58	0.52239
7.585	0.44881	7.585	0.44881
7.59	0.37371	7.59	0.37371
7.595	0.29843	7.595	0.29843
7.6	0.22476	7.6	0.22476
7.605	0.15491	7.605	0.15491
7.61	0.09135	7.61	0.09135
7.615	0.03647	7.615	0.03647
7.62	-0.00776	7.62	-0.00776
7.625	-0.04	7.625	-0.04
7.63	-0.05961	7.63	-0.05961
7.635	-0.06674	7.635	-0.06674
7.64	-0.06225	7.64	-0.06225
7.645	-0.04742	7.645	-0.04742
7.65	-0.02378	7.65	-0.02378
7.655	0.00709	7.655	0.00709
7.66	0.04376	7.66	0.04376
7.665	0.08525	7.665	0.08525
7.67	0.13112	7.67	0.13112
7.675	0.18134	7.675	0.18134
7.68	0.23597	7.68	0.23597
7.685	0.29507	7.685	0.29507
7.69	0.35863	7.69	0.35863
7.695	0.4264	7.695	0.4264
7.7	0.49789	7.7	0.49789
7.705	0.5725	7.705	0.5725
7.71	0.64966	7.71	0.64966
7.715	0.72879	7.715	0.72879
7.72	0.80932	7.72	0.80932
7.725	0.89074	7.725	0.89074
7.73	0.9726	7.73	0.9726
7.735	1.05442	7.735	1.05442
7.74	1.13557	7.74	1.13557
7.745	1.21523	7.745	1.21523
7.75	1.29232	7.75	1.29232
7.755	1.36547	7.755	1.36547
7.76	1.43321	7.76	1.43321
7.765	1.49428	7.765	1.49428
7.77	1.54771	7.77	1.54771
7.775	1.59267	7.775	1.59267
7.78	1.62845	7.78	1.62845
7.785	1.65455	7.785	1.65455
7.79	1.67089	7.79	1.67089
7.795	1.67815	7.795	1.67815
7.8	1.67788	7.8	1.67788
7.805	1.67235	7.805	1.67235
7.81	1.66389	7.81	1.66389
7.815	1.65429	7.815	1.65429
7.82	1.64469	7.82	1.64469
7.825	1.63601	7.825	1.63601
7.83	1.62955	7.83	1.62955
7.835	1.6272	7.835	1.6272
7.84	1.63089	7.84	1.63089
7.845	1.64159	7.845	1.64159
7.85	1.65867	7.85	1.65867
7.855	1.67998	7.855	1.67998
7.86	1.70225	7.86	1.70225
7.865	1.72152	7.865	1.72152
7.87	1.73341	7.87	1.73341
7.875	1.73328	7.875	1.73328
7.88	1.71638	7.88	1.71638
7.885	1.67834	7.885	1.67834
7.89	1.61575	7.89	1.61575
7.895	1.52646	7.895	1.52646
7.9	1.40979	7.9	1.40979
7.905	1.26647	7.905	1.26647
7.91	1.0988	7.91	1.0988
7.915	0.91049	7.915	0.91049
7.92	0.70624	7.92	0.70624
7.925	0.4913	7.925	0.4913
7.93	0.2712	7.93	0.2712
7.935	0.0515	7.935	0.0515
7.94	-0.16231	7.94	-0.16231
7.945	-0.36533	7.945	-0.36533
7.95	-0.55352	7.95	-0.55352
7.955	-0.72387	7.955	-0.72387
7.96	-0.8742	7.96	-0.8742
7.965	-1.00293	7.965	-1.00293
7.97	-1.1091	7.97	-1.1091
7.975	-1.19262	7.975	-1.19262
7.98	-1.25438	7.98	-1.25438
7.985	-1.29584	7.985	-1.29584
7.99	-1.3184	7.99	-1.3184
7.995	-1.32322	7.995	-1.32322
8	-1.31167	8	-1.31167
8.005	-1.28582	8.005	-1.28582
8.01	-1.24842	8.01	-1.24842
8.015	-1.20229	8.015	-1.20229
8.02	-1.1499	8.02	-1.1499
8.025	-1.09325	8.025	-1.09325
8.03	-1.03415	8.03	-1.03415
8.035	-0.97432	8.035	-0.97432
8.04	-0.9151	8.04	-0.9151
8.045	-0.85722	8.045	-0.85722
8.05	-0.80095	8.05	-0.80095
8.055	-0.74648	8.055	-0.74648
8.06	-0.69422	8.06	-0.69422
8.065	-0.64462	8.065	-0.64462
8.07	-0.59789	8.07	-0.59789
8.075	-0.55398	8.075	-0.55398
8.08	-0.51302	8.08	-0.51302
8.085	-0.4756	8.085	-0.4756
8.09	-0.44279	8.09	-0.44279
8.095	-0.4158	8.095	-0.4158
8.1	-0.39593	8.1	-0.39593
8.105	-0.38429	8.105	-0.38429
8.11	-0.38171	8.11	-0.38171
8.115	-0.38843	8.115	-0.38843
8.12	-0.40407	8.12	-0.40407
8.125	-0.4276	8.125	-0.4276
8.13	-0.45762	8.13	-0.45762
8.135	-0.49264	8.135	-0.49264
8.14	-0.53101	8.14	-0.53101
8.145	-0.57083	8.145	-0.57083
8.15	-0.61015	8.15	-0.61015
8.155	-0.64738	8.155	-0.64738
8.16	-0.68153	8.16	-0.68153
8.165	-0.71207	8.165	-0.71207
8.17	-0.73884	8.17	-0.73884
8.175	-0.76205	8.175	-0.76205
8.18	-0.78223	8.18	-0.78223
8.185	-0.79997	8.185	-0.79997
8.19	-0.81568	8.19	-0.81568
8.195	-0.82956	8.195	-0.82956
8.2	-0.84188	8.2	-0.84188
8.205	-0.85326	8.205	-0.85326
8.21	-0.86482	8.21	-0.86482
8.215	-0.87806	8.215	-0.87806
8.22	-0.89452	8.22	-0.89452
8.225	-0.91563	8.225	-0.91563
8.23	-0.94257	8.23	-0.94257
8.235	-0.97594	8.235	-0.97594
8.24	-1.01575	8.24	-1.01575
8.245	-1.06165	8.245	-1.06165
8.25	-1.11332	8.25	-1.11332
8.255	-1.1707	8.255	-1.1707
8.26	-1.23393	8.26	-1.23393
8.265	-1.30313	8.265	-1.30313
8.27	-1.37824	8.27	-1.37824
8.275	-1.45892	8.275	-1.45892
8.28	-1.54457	8.28	-1.54457
8.285	-1.63468	8.285	-1.63468
8.29	-1.72911	8.29	-1.72911
8.295	-1.82813	8.295	-1.82813
8.3	-1.93231	8.3	-1.93231
8.305	-2.04214	8.305	-2.04214
8.31	-2.15744	8.31	-2.15744
8.315	-2.27696	8.315	-2.27696
8.32	-2.39809	8.32	-2.39809
8.325	-2.51666	8.325	-2.51666
8.33	-2.62709	8.33	-2.62709
8.335	-2.7232	8.335	-2.7232
8.34	-2.79917	8.34	-2.79917
8.345	-2.85037	8.345	-2.85037
8.35	-2.87371	8.35	-2.87371
8.355	-2.86762	8.355	-2.86762
8.36	-2.83203	8.36	-2.83203
8.365	-2.76859	8.365	-2.76859
8.37	-2.68093	8.37	-2.68093
8.375	-2.57456	8.375	-2.57456
8.38	-2.45643	8.38	-2.45643
8.385	-2.33454	8.385	-2.33454
8.39	-2.21752	8.39	-2.21752
8.395	-2.11413	8.395	-2.11413
8.4	-2.03248	8.4	-2.03248
8.405	-1.97923	8.405	-1.97923
8.41	-1.95867	8.41	-1.95867
8.415	-1.97196	8.415	-1.97196
8.42	-2.01688	8.42	-2.01688
8.425	-2.08829	8.425	-2.08829
8.43	-2.17925	8.43	-2.17925
8.435	-2.28196	8.435	-2.28196
8.44	-2.38797	8.44	-2.38797
8.445	-2.48801	8.445	-2.48801
8.45	-2.57217	8.45	-2.57217
8.455	-2.63102	8.455	-2.63102
8.46	-2.6569	8.46	-2.6569
8.465	-2.6445	8.465	-2.6445
8.47	-2.59067	8.47	-2.59067
8.475	-2.49411	8.475	-2.49411
8.48	-2.3553	8.48	-2.3553
8.485	-2.1767	8.485	-2.1767
8.49	-1.96258	8.49	-1.96258
8.495	-1.71831	8.495	-1.71831
8.5	-1.44975	8.5	-1.44975
8.505	-1.1631	8.505	-1.1631
8.51	-0.86544	8.51	-0.86544
8.515	-0.56518	8.515	-0.56518
8.52	-0.27144	8.52	-0.27144
8.525	0.00743	8.525	0.00743
8.53	0.26482	8.53	0.26482
8.535	0.49566	8.535	0.49566
8.54	0.69545	8.54	0.69545
8.545	0.85979	8.545	0.85979
8.55	0.98504	8.55	0.98504
8.555	1.06942	8.555	1.06942
8.56	1.11367	8.56	1.11367
8.565	1.12065	8.565	1.12065
8.57	1.09462	8.57	1.09462
8.575	1.04071	8.575	1.04071
8.58	0.96464	8.58	0.96464
8.585	0.87263	8.585	0.87263
8.59	0.77106	8.59	0.77106
8.595	0.66617	8.595	0.66617
8.6	0.56379	8.6	0.56379
8.605	0.46897	8.605	0.46897
8.61	0.38582	8.61	0.38582
8.615	0.31745	8.615	0.31745
8.62	0.26612	8.62	0.26612
8.625	0.23374	8.625	0.23374
8.63	0.22214	8.63	0.22214
8.635	0.23329	8.635	0.23329
8.64	0.26904	8.64	0.26904
8.645	0.33084	8.645	0.33084
8.65	0.41932	8.65	0.41932
8.655	0.53391	8.655	0.53391
8.66	0.67234	8.66	0.67234
8.665	0.8308	8.665	0.8308
8.67	1.00466	8.67	1.00466
8.675	1.18922	8.675	1.18922
8.68	1.37971	8.68	1.37971
8.685	1.57103	8.685	1.57103
8.69	1.75762	8.69	1.75762
8.695	1.93379	8.695	1.93379
8.7	2.0941	8.7	2.0941
8.705	2.23374	8.705	2.23374
8.71	2.34874	8.71	2.34874
8.715	2.43611	8.715	2.43611
8.72	2.49399	8.72	2.49399
8.725	2.5215	8.725	2.5215
8.73	2.51849	8.73	2.51849
8.735	2.48538	8.735	2.48538
8.74	2.42319	8.74	2.42319
8.745	2.33374	8.745	2.33374
8.75	2.21978	8.75	2.21978
8.755	2.08499	8.755	2.08499
8.76	1.93367	8.76	1.93367
8.765	1.77035	8.765	1.77035
8.77	1.59958	8.77	1.59958
8.775	1.42586	8.775	1.42586
8.78	1.25367	8.78	1.25367
8.785	1.08742	8.785	1.08742
8.79	0.93113	8.79	0.93113
8.795	0.78809	8.795	0.78809
8.8	0.66064	8.8	0.66064
8.805	0.55	8.805	0.55
8.81	0.45636	8.81	0.45636
8.815	0.37917	8.815	0.37917
8.82	0.31737	8.82	0.31737
8.825	0.26958	8.825	0.26958
8.83	0.23427	8.83	0.23427
8.835	0.21013	8.835	0.21013
8.84	0.19586	8.84	0.19586
8.845	0.18979	8.845	0.18979
8.85	0.18967	8.85	0.18967
8.855	0.19301	8.855	0.19301
8.86	0.19753	8.86	0.19753
8.865	0.20146	8.865	0.20146
8.87	0.20352	8.87	0.20352
8.875	0.20281	8.875	0.20281
8.88	0.1988	8.88	0.1988
8.885	0.1914	8.885	0.1914
8.89	0.18089	8.89	0.18089
8.895	0.16769	8.895	0.16769
8.9	0.15214	8.9	0.15214
8.905	0.13428	8.905	0.13428
8.91	0.1138	8.91	0.1138
8.915	0.09034	8.915	0.09034
8.92	0.06393	8.92	0.06393
8.925	0.03516	8.925	0.03516
8.93	0.00528	8.93	0.00528
8.935	-0.02396	8.935	-0.02396
8.94	-0.05071	8.94	-0.05071
8.945	-0.07338	8.945	-0.07338
8.95	-0.09094	8.95	-0.09094
8.955	-0.10312	8.955	-0.10312
8.96	-0.1102	8.96	-0.1102
8.965	-0.11275	8.965	-0.11275
8.97	-0.11136	8.97	-0.11136
8.975	-0.10675	8.975	-0.10675
8.98	-0.09982	8.98	-0.09982
8.985	-0.09178	8.985	-0.09178
8.99	-0.08392	8.99	-0.08392
8.995	-0.07707	8.995	-0.07707
9	-0.07163	9	-0.07163
9.005	-0.06793	9.005	-0.06793
9.01	-0.06672	9.01	-0.06672
9.015	-0.06934	9.015	-0.06934
9.02	-0.07764	9.02	-0.07764
9.025	-0.0939	9.025	-0.0939
9.03	-0.12072	9.03	-0.12072
9.035	-0.16071	9.035	-0.16071
9.04	-0.21606	9.04	-0.21606
9.045	-0.28821	9.045	-0.28821
9.05	-0.37775	9.05	-0.37775
9.055	-0.48441	9.055	-0.48441
9.06	-0.60707	9.06	-0.60707
9.065	-0.74376	9.065	-0.74376
9.07	-0.89156	9.07	-0.89156
9.075	-1.04648	9.075	-1.04648
9.08	-1.20341	9.08	-1.20341
9.085	-1.35631	9.085	-1.35631
9.09	-1.49859	9.09	-1.49859
9.095	-1.62369	9.095	-1.62369
9.1	-1.72563	9.1	-1.72563
9.105	-1.79908	9.105	-1.79908
9.11	-1.83924	9.11	-1.83924
9.115	-1.84194	9.115	-1.84194
9.12	-1.80405	9.12	-1.80405
9.125	-1.72388	9.125	-1.72388
9.13	-1.60122	9.13	-1.60122
9.135	-1.43756	9.135	-1.43756
9.14	-1.23605	9.14	-1.23605
9.145	-1.00127	9.145	-1.00127
9.15	-0.73869	9.15	-0.73869
9.155	-0.45413	9.155	-0.45413
9.16	-0.15347	9.16	-0.15347
9.165	0.15748	9.165	0.15748
9.17	0.47309	9.17	0.47309
9.175	0.7879	9.175	0.7879
9.18	1.09646	9.18	1.09646
9.185	1.39309	9.185	1.39309
9.19	1.67171	9.19	1.67171
9.195	1.92596	9.195	1.92596
9.2	2.14944	9.2	2.14944
9.205	2.33615	9.205	2.33615
9.21	2.48099	9.21	2.48099
9.215	2.58045	9.215	2.58045
9.22	2.63293	9.22	2.63293
9.225	2.63861	9.225	2.63861
9.23	2.5989	9.23	2.5989
9.235	2.51631	9.235	2.51631
9.24	2.39459	9.24	2.39459
9.245	2.23938	9.245	2.23938
9.25	2.05839	9.25	2.05839
9.255	1.86088	9.255	1.86088
9.26	1.6567	9.26	1.6567
9.265	1.45559	9.265	1.45559
9.27	1.26674	9.27	1.26674
9.275	1.09835	9.275	1.09835
9.28	0.95716	9.28	0.95716
9.285	0.84812	9.285	0.84812
9.29	0.77407	9.29	0.77407
9.295	0.73568	9.295	0.73568
9.3	0.73167	9.3	0.73167
9.305	0.7589	9.305	0.7589
9.31	0.81257	9.31	0.81257
9.315	0.88671	9.315	0.88671
9.32	0.97464	9.32	0.97464
9.325	1.0695	9.325	1.0695
9.33	1.16453	9.33	1.16453
9.335	1.25332	9.335	1.25332
9.34	1.33014	9.34	1.33014
9.345	1.39018	9.345	1.39018
9.35	1.42981	9.35	1.42981
9.355	1.44683	9.355	1.44683
9.36	1.44053	9.36	1.44053
9.365	1.41138	9.365	1.41138
9.37	1.36073	9.37	1.36073
9.375	1.29061	9.375	1.29061
9.38	1.20378	9.38	1.20378
9.385	1.10368	9.385	1.10368
9.39	0.99428	9.39	0.99428
9.395	0.87985	9.395	0.87985
9.4	0.76477	9.4	0.76477
9.405	0.65345	9.405	0.65345
9.41	0.54999	9.41	0.54999
9.415	0.45798	9.415	0.45798
9.42	0.38033	9.42	0.38033
9.425	0.31906	9.425	0.31906
9.43	0.27489	9.43	0.27489
9.435	0.24728	9.435	0.24728
9.44	0.23471	9.44	0.23471
9.445	0.23522	9.445	0.23522
9.45	0.24665	9.45	0.24665
9.455	0.2667	9.455	0.2667
9.46	0.29278	9.46	0.29278
9.465	0.32195	9.465	0.32195
9.47	0.35097	9.47	0.35097
9.475	0.3765	9.475	0.3765
9.48	0.39531	9.48	0.39531
9.485	0.40453	9.485	0.40453
9.49	0.40181	9.49	0.40181
9.495	0.38542	9.495	0.38542
9.5	0.35428	9.5	0.35428
9.505	0.30789	9.505	0.30789
9.51	0.24622	9.51	0.24622
9.515	0.16969	9.515	0.16969
9.52	0.07929	9.52	0.07929
9.525	-0.02335	9.525	-0.02335
9.53	-0.13618	9.53	-0.13618
9.535	-0.25691	9.535	-0.25691
9.54	-0.38323	9.54	-0.38323
9.545	-0.51293	9.545	-0.51293
9.55	-0.6441	9.55	-0.6441
9.555	-0.77529	9.555	-0.77529
9.56	-0.90541	9.56	-0.90541
9.565	-1.03351	9.565	-1.03351
9.57	-1.15874	9.57	-1.15874
9.575	-1.28056	9.575	-1.28056
9.58	-1.39876	9.58	-1.39876
9.585	-1.51328	9.585	-1.51328
9.59	-1.62396	9.59	-1.62396
9.595	-1.73024	9.595	-1.73024
9.6	-1.83115	9.6	-1.83115
9.605	-1.92522	9.605	-1.92522
9.61	-2.01039	9.61	-2.01039
9.615	-2.08377	9.615	-2.08377
9.62	-2.14168	9.62	-2.14168
9.625	-2.18033	9.625	-2.18033
9.63	-2.1967	9.63	-2.1967
9.635	-2.18902	9.635	-2.18902
9.64	-2.15679	9.64	-2.15679
9.645	-2.10062	9.645	-2.10062
9.65	-2.02219	9.65	-2.02219
9.655	-1.92417	9.655	-1.92417
9.66	-1.81001	9.66	-1.81001
9.665	-1.68385	9.665	-1.68385
9.67	-1.55052	9.67	-1.55052
9.675	-1.41536	9.675	-1.41536
9.68	-1.28405	9.68	-1.28405
9.685	-1.16216	9.685	-1.16216
9.69	-1.05488	9.69	-1.05488
9.695	-0.96671	9.695	-0.96671
9.7	-0.90133	9.7	-0.90133
9.705	-0.8614	9.705	-0.8614
9.71	-0.84832	9.71	-0.84832
9.715	-0.86165	9.715	-0.86165
9.72	-0.89882	9.72	-0.89882
9.725	-0.9556	9.725	-0.9556
9.73	-1.02681	9.73	-1.02681
9.735	-1.10712	9.735	-1.10712
9.74	-1.1916	9.74	-1.1916
9.745	-1.27579	9.745	-1.27579
9.75	-1.35538	9.75	-1.35538
9.755	-1.42608	9.755	-1.42608
9.76	-1.48396	9.76	-1.48396
9.765	-1.52563	9.765	-1.52563
9.77	-1.54835	9.77	-1.54835
9.775	-1.54992	9.775	-1.54992
9.78	-1.52866	9.78	-1.52866
9.785	-1.48367	9.785	-1.48367
9.79	-1.41497	9.79	-1.41497
9.795	-1.32339	9.795	-1.32339
9.8	-1.2104	9.8	-1.2104
9.805	-1.07797	9.805	-1.07797
9.81	-0.92845	9.81	-0.92845
9.815	-0.76439	9.815	-0.76439
9.82	-0.58843	9.82	-0.58843
9.825	-0.40333	9.825	-0.40333
9.83	-0.21204	9.83	-0.21204
9.835	-0.01766	9.835	-0.01766
9.84	0.17666	9.84	0.17666
9.845	0.3679	9.845	0.3679
9.85	0.55338	9.85	0.55338
9.855	0.73087	9.855	0.73087
9.86	0.89877	9.86	0.89877
9.865	1.05611	9.865	1.05611
9.87	1.20234	9.87	1.20234
9.875	1.33692	9.875	1.33692
9.88	1.45899	9.88	1.45899
9.885	1.56735	9.885	1.56735
9.89	1.66068	9.89	1.66068
9.895	1.7379	9.895	1.7379
9.9	1.79817	9.9	1.79817
9.905	1.84058	9.905	1.84058
9.91	1.86413	9.91	1.86413
9.915	1.86797	9.915	1.86797
9.92	1.85168	9.92	1.85168
9.925	1.81548	9.925	1.81548
9.93	1.76032	9.93	1.76032
9.935	1.68785	9.935	1.68785
9.94	1.60026	9.94	1.60026
9.945	1.49982	9.945	1.49982
9.95	1.38861	9.95	1.38861
9.955	1.26865	9.955	1.26865
9.96	1.14201	9.96	1.14201
9.965	1.011	9.965	1.011
9.97	0.87809	9.97	0.87809
9.975	0.74564	9.975	0.74564
9.98	0.61566	9.98	0.61566
[truncated: 6,004 more rows]
