# Supplementary material for: Differences of dynamic responses of single-pile and pile-group foundations in Meizoseismal areas
Source: PLoS One. 2026 Jul 24;21(7):e0354278. doi: 10.1371/journal.pone.0354278 (PMC13399318; doi:10.1371/journal.pone.0354278)
Supplement: S1 Supporting information — 1 Cross-sectional diagram of the physical model and the placement of instruments showing the soil layer boundaries and thicknesses. S2 Fig. 2 Production process of model pile. S3 Fig. 3 Fourier spectra under different seismic waves. S1 File. Model pile compressive strength. S2 File. Four different types of seismic waves. S3 File. Peak accelerations of different types of pile foundations. S4 File. Variations of acceleration amplification factors. S5 File. Time-history responses of acceleration on top of six piles. S6 File. Time-history curve of horizontal displacement of single pile, four piles, and six piles. S7 File. Peak values of horizontal displacements of pile tops. S8 File. Pile foundation bending moments. S9 File. Peak moments of pile bodies. S1 Table. (ZIP) [file pone.0354278.s001.zip › supporting information files(1)/S6 File. Time-history curve of horizontal displacement of single pile, four piles, and six piles/fig8a Time-history curve of horizontal displacement of single pile.csv]

Time	5002	5010	EL	Kobe
s	mm	mm	mm	mm
0	0	0	0	0
0.005	-0.08048	-1.20316E-5	8.3322E-6	1.6305E-6
0.01	-0.16096	-2.40632E-5	7.24116E-5	1.28057E-5
0.015	-0.16188	-1.00685E-4	3.14149E-4	4.72152E-5
0.02	-0.16276	-1.77307E-4	9.25324E-4	1.13035E-4
0.025	-0.16364	-4.20928E-4	0.00211092	2.03628E-4
0.03	-0.16452	-6.64544E-4	0.004	2.94358E-4
0.035	-0.16516	-0.00119704	0.0066	3.41951E-4
0.04	-0.16584	-0.001729536	0.00972	2.99306E-4
0.045	-0.16604	-0.002634796	0.01308	1.3867E-4
0.05	-0.16628	-0.003540056	0.0164	-1.44446E-4
0.055	-0.16596	-0.0048	0.01932	-5.39908E-4
0.06	-0.16568	-0.00608	0.0216	-0.0010233
0.065	-0.16476	-0.00768	0.02308	-0.001551852
0.07	-0.16388	-0.00924	0.0236	-0.0020621
0.075	-0.16248	-0.011	0.023	-0.00247646
0.08	-0.16108	-0.01276	0.02128	-0.002729084
0.085	-0.15932	-0.01444	0.01848	-0.002794252
0.09	-0.1576	-0.01616	0.01472	-0.002689068
0.095	-0.15568	-0.01756	0.01032	-0.00244994
0.1	-0.15376	-0.01896	0.00544	-0.002109444
0.105	-0.15188	-0.01988	4.5352E-4	-0.001690476
0.11	-0.15	-0.0208	-0.0044	-0.001207268
0.115	-0.14832	-0.02112	-0.0088	-6.6622E-4
0.12	-0.1466	-0.02148	-0.01256	-6.34024E-5
0.125	-0.14512	-0.02116	-0.01552	6.18956E-4
0.13	-0.14364	-0.02084	-0.01764	0.001395128
0.135	-0.1424	-0.01992	-0.01888	0.002250384
0.14	-0.14112	-0.019	-0.0194	0.003140316
0.145	-0.13996	-0.01764	-0.01936	0.003999832
0.15	-0.13876	-0.01624	-0.01892	0.00476
0.155	-0.13752	-0.0146	-0.01824	0.00532
0.16	-0.13628	-0.013	-0.01752	0.0056
0.165	-0.13484	-0.01136	-0.01696	0.00556
0.17	-0.1334	-0.00968	-0.01676	0.00516
0.175	-0.13172	-0.00812	-0.01712	0.00436
0.18	-0.13	-0.00656	-0.01824	0.003256708
0.185	-0.12788	-0.00512	-0.02008	0.00194296
0.19	-0.12576	-0.003662408	-0.02268	5.35392E-4
0.195	-0.123	-0.002394452	-0.0258	-8.32388E-4
0.2	-0.12024	-0.001126496	-0.02908	-0.002041876
0.205	-0.11672	-4.33876E-5	-0.03208	-0.00301694
0.21	-0.11324	0.00103972	-0.0344	-0.003734392
0.215	-0.10896	0.002005324	-0.03572	-0.0042
0.22	-0.10472	0.002970932	-0.036	-0.00444
0.225	-0.0998	0.003938808	-0.03536	-0.00448
0.23	-0.09488	0.00492	-0.03404	-0.00432
0.235	-0.08944	0.00596	-0.0324	-0.00404
0.24	-0.084	0.007	-0.03096	-0.003604312
0.245	-0.07824	0.00808	-0.03004	-0.0030651
0.25	-0.07248	0.0092	-0.03004	-0.002408672
0.255	-0.06664	0.01028	-0.03104	-0.001625236
0.26	-0.0608	0.01136	-0.03292	-7.18116E-4
0.265	-0.05516	0.01236	-0.03528	2.91994E-4
0.27	-0.04952	0.0134	-0.03748	0.001376984
0.275	-0.04428	0.0142	-0.03864	0.002515788
0.28	-0.03908	0.01496	-0.03804	0.003714824
0.285	-0.0344	0.01544	-0.03504	0.005
0.29	-0.02976	0.01596	-0.02944	0.00644
0.295	-0.02576	0.01608	-0.02132	0.008
0.3	-0.02176	0.01624	-0.01136	0.00976
0.305	-0.01848	0.01608	-2.69301E-4	0.01168
0.31	-0.01524	0.01588	0.01108	0.01384
0.315	-0.01284	0.01536	0.02196	0.01628
0.32	-0.01044	0.0148	0.0318	0.019
0.325	-0.009	0.01388	0.04008	0.02192
0.33	-0.00756	0.01296	0.0466	0.02492
0.335	-0.0072	0.01168	0.05112	0.02792
0.34	-0.00684	0.01036	0.05388	0.0308
0.345	-0.00756	0.0086	0.0552	0.03344
0.35	-0.00828	0.00688	0.0556	0.03576
0.355	-0.01004	0.00468	0.0558	0.0376
0.36	-0.01176	0.002486476	0.05644	0.039
0.365	-0.0144	-1.00405E-4	0.05816	0.03984
0.37	-0.01704	-0.002687284	0.0614	0.04012
0.375	-0.02036	-0.0056	0.0664	0.03996
0.38	-0.02372	-0.00848	0.07296	0.03924
0.385	-0.02752	-0.0116	0.08048	0.03808
0.39	-0.03128	-0.01472	0.08828	0.03652
0.395	-0.03528	-0.018	0.09552	0.03464
0.4	-0.03928	-0.02124	0.10144	0.03248
0.405	-0.04328	-0.02448	0.1054	0.0302
0.41	-0.04724	-0.02772	0.10692	0.02792
0.415	-0.05096	-0.03076	0.1056	0.0258
0.42	-0.05472	-0.03376	0.10144	0.02388
0.425	-0.05808	-0.03632	0.09452	0.02232
0.43	-0.06144	-0.03888	0.0854	0.0212
0.435	-0.06428	-0.04076	0.07468	0.0206
0.44	-0.06708	-0.04268	0.06324	0.02048
0.445	-0.06932	-0.0438	0.05184	0.0208
0.45	-0.07156	-0.04496	0.04136	0.02148
0.455	-0.07316	-0.04524	0.03244	0.02252
0.46	-0.07476	-0.04552	0.0256	0.0238
0.465	-0.07576	-0.04496	0.02104	0.02532
0.47	-0.07676	-0.04436	0.01856	0.027
0.475	-0.07728	-0.04292	0.01784	0.02888
0.48	-0.07784	-0.04144	0.01824	0.03088
0.485	-0.078	-0.03928	0.0192	0.03296
0.49	-0.07816	-0.03708	0.02016	0.035
0.495	-0.07808	-0.03432	0.02064	0.03696
0.5	-0.078	-0.0316	0.0204	0.0388
0.505	-0.07784	-0.02852	0.01928	0.04032
0.51	-0.07768	-0.02548	0.01744	0.04152
0.515	-0.0776	-0.02232	0.01512	0.04232
0.52	-0.07748	-0.01916	0.01276	0.04276
0.525	-0.0776	-0.01612	0.01076	0.04288
0.53	-0.07768	-0.01312	0.00952	0.04276
0.535	-0.07804	-0.01048	0.00932	0.0424
0.54	-0.0784	-0.00788	0.01052	0.04192
0.545	-0.07916	-0.00588	0.01336	0.04128
0.55	-0.07992	-0.003865792	0.01784	0.04056
0.555	-0.0812	-0.002791028	0.02384	0.03976
0.56	-0.08252	-0.001716264	0.03112	0.03888
0.565	-0.08436	-0.001894796	0.03916	0.038
0.57	-0.0862	-0.002073328	0.04744	0.03716
0.575	-0.08856	-0.003737108	0.05544	0.03648
0.58	-0.09088	-0.0054	0.06268	0.03604
0.585	-0.0936	-0.00864	0.06872	0.03588
0.59	-0.09628	-0.01188	0.0734	0.03608
0.595	-0.0992	-0.01672	0.07648	0.03656
0.6	-0.10208	-0.02152	0.07808	0.03732
0.605	-0.10504	-0.02788	0.07832	0.03828
0.61	-0.108	-0.0342	0.07752	0.03936
0.615	-0.11092	-0.04188	0.07604	0.04048
0.62	-0.1138	-0.04956	0.07436	0.04152
0.625	-0.11644	-0.05824	0.07296	0.04248
0.63	-0.11912	-0.06696	0.07224	0.04336
0.635	-0.1214	-0.07624	0.07252	0.04424
0.64	-0.12372	-0.08548	0.07392	0.04508
0.645	-0.1256	-0.0948	0.07636	0.04592
0.65	-0.12748	-0.10408	0.0796	0.04684
0.655	-0.12896	-0.11296	0.08332	0.04776
0.66	-0.13044	-0.1218	0.087	0.04876
0.665	-0.13156	-0.12976	0.0902	0.04976
0.67	-0.13272	-0.13776	0.09248	0.05064
0.675	-0.13364	-0.14448	0.09356	0.0514
0.68	-0.13456	-0.15124	0.0932	0.05192
0.685	-0.13536	-0.15648	0.09132	0.0522
0.69	-0.13616	-0.16172	0.08808	0.05212
0.695	-0.13688	-0.16524	0.08372	0.05172
0.7	-0.13764	-0.16872	0.07872	0.05096
0.705	-0.13824	-0.17032	0.07372	0.04992
0.71	-0.13888	-0.17192	0.0694	0.04868
0.715	-0.13932	-0.1714	0.06632	0.04732
0.72	-0.13972	-0.17092	0.065	0.04592
0.725	-0.13984	-0.1682	0.06564	0.04468
0.73	-0.14	-0.16552	0.06812	0.0436
0.735	-0.1398	-0.16076	0.07204	0.0428
0.74	-0.1396	-0.156	0.07688	0.04232
0.745	-0.13916	-0.14936	0.08196	0.04212
0.75	-0.13872	-0.14272	0.08656	0.04212
0.755	-0.13808	-0.13448	0.09004	0.0424
0.76	-0.13744	-0.1262	0.09188	0.04292
0.765	-0.13664	-0.11668	0.09176	0.04368
0.77	-0.13588	-0.10716	0.0896	0.04468
0.775	-0.13508	-0.09664	0.08568	0.0458
0.78	-0.13424	-0.08616	0.08056	0.047
0.785	-0.13344	-0.07496	0.07492	0.04812
0.79	-0.13264	-0.0638	0.06952	0.04912
0.795	-0.13184	-0.0522	0.06504	0.04988
0.8	-0.13104	-0.0406	0.06212	0.05044
0.805	-0.13016	-0.02896	0.0612	0.0508
0.81	-0.12924	-0.01732	0.06236	0.05092
0.815	-0.12808	-0.00612	0.06532	0.05084
0.82	-0.12696	0.00508	0.06956	0.0506
0.825	-0.12536	0.01544	0.07432	0.05024
0.83	-0.1238	0.02576	0.07888	0.04984
0.835	-0.12168	0.03488	0.08248	0.04936
0.84	-0.1196	0.044	0.08452	0.04888
0.845	-0.11704	0.05148	0.08452	0.04836
0.85	-0.11448	0.059	0.0824	0.0478
0.855	-0.11148	0.06456	0.07816	0.04724
0.86	-0.10848	0.07012	0.07204	0.04668
0.865	-0.1052	0.07348	0.0644	0.04616
0.87	-0.10192	0.0768	0.05572	0.04572
0.875	-0.09852	0.0778	0.0466	0.0454
0.88	-0.09512	0.07884	0.03748	0.0452
0.885	-0.09184	0.0776	0.02888	0.04512
0.89	-0.08856	0.0764	0.0212	0.04516
0.895	-0.08572	0.07328	0.01464	0.0452
0.9	-0.08288	0.07016	0.00928	0.04516
0.905	-0.08068	0.06552	0.00504	0.04508
0.91	-0.07848	0.06084	0.001788536	0.04484
0.915	-0.077	0.05504	-6.98324E-4	0.04456
0.92	-0.07552	0.04928	-0.00260364	0.0442
0.925	-0.07472	0.04288	-0.00412	0.04384
0.93	-0.07392	0.03648	-0.0054	0.04352
0.935	-0.0736	0.02996	-0.00664	0.04332
0.94	-0.07328	0.02344	-0.00788	0.04328
0.945	-0.0732	0.0172	-0.00928	0.04344
0.95	-0.07312	0.01096	-0.01084	0.04376
0.955	-0.07304	0.00532	-0.0126	0.04416
0.96	-0.07292	-3.34848E-4	-0.01452	0.04464
0.965	-0.0726	-0.0052	-0.01644	0.04512
0.97	-0.07224	-0.01004	-0.01832	0.04564
0.975	-0.07152	-0.014	-0.01996	0.0462
0.98	-0.0708	-0.01792	-0.02124	0.04684
0.985	-0.0696	-0.02088	-0.02212	0.04752
0.99	-0.06844	-0.02384	-0.02252	0.04828
0.995	-0.06688	-0.02576	-0.02256	0.04916
1	-0.06532	-0.02768	-0.02224	0.05008
1.005	-0.06344	-0.02844	-0.02176	0.051
1.01	-0.0616	-0.02924	-0.0212	0.05184
1.015	-0.05956	-0.02892	-0.02076	0.05252
1.02	-0.05756	-0.0286	-0.02048	0.05296
1.025	-0.05552	-0.02728	-0.02044	0.05312
1.03	-0.05348	-0.02592	-0.02064	0.05304
1.035	-0.05152	-0.02372	-0.02112	0.05272
1.04	-0.0496	-0.02152	-0.02184	0.05224
1.045	-0.04784	-0.01868	-0.02276	0.05172
1.05	-0.04608	-0.01588	-0.02368	0.05124
1.055	-0.04456	-0.0126	-0.02436	0.05092
1.06	-0.04308	-0.00936	-0.02452	0.0508
1.065	-0.04192	-0.00592	-0.0238	0.05092
1.07	-0.0408	-0.002494992	-0.02208	0.05128
1.075	-0.04008	8.87748E-4	-0.01924	0.0518
1.08	-0.03932	0.00428	-0.0156	0.05232
1.085	-0.03904	0.0074	-0.01144	0.0528
1.09	-0.03876	0.01052	-0.00728	0.0532
1.095	-0.03892	0.01332	-0.003710088	0.05344
1.1	-0.03908	0.01608	-0.00118784	0.05352
1.105	-0.03968	0.01844	-1.33168E-4	0.05348
1.11	-0.04028	0.0208	-7.96136E-4	0.05328
1.115	-0.04148	0.0228	-0.003206456	0.053
1.12	-0.04264	0.0248	-0.00712	0.05268
1.125	-0.04452	0.02648	-0.01212	0.0524
1.13	-0.0464	0.02816	-0.01752	0.05212
1.135	-0.04904	0.02964	-0.02264	0.05192
1.14	-0.05168	0.03108	-0.02664	0.05176
1.145	-0.05512	0.0324	-0.02888	0.05172
1.15	-0.05856	0.03368	-0.02896	0.0518
1.155	-0.06264	0.03492	-0.0268	0.05208
1.16	-0.06676	0.03616	-0.02276	0.0526
1.165	-0.07136	0.0374	-0.01724	0.05344
1.17	-0.076	0.03864	-0.01088	0.05452
1.175	-0.08092	0.03984	-0.00412	0.05576
1.18	-0.08588	0.04108	0.002513328	0.05712
1.185	-0.09092	0.04224	0.00872	0.05836
1.19	-0.09596	0.0434	0.01428	0.05948
1.195	-0.10092	0.0444	0.01916	0.06036
1.2	-0.10588	0.0454	0.02336	0.061
1.205	-0.11064	0.04616	0.02716	0.06136
1.21	-0.11536	0.04696	0.03084	0.06148
1.215	-0.11988	0.04732	0.03472	0.0614
1.22	-0.1244	0.04768	0.03908	0.06116
1.225	-0.1286	0.04756	0.04408	0.06076
1.23	-0.13284	0.0474	0.04984	0.06028
1.235	-0.13672	0.04664	0.0564	0.05968
1.24	-0.14064	0.04592	0.06356	0.05896
1.245	-0.14416	0.04456	0.07088	0.05824
1.25	-0.14768	0.04324	0.07792	0.05756
1.255	-0.15076	0.0412	0.08408	0.05696
1.26	-0.1538	0.03916	0.0888	0.05648
1.265	-0.15628	0.03628	0.0916	0.0562
1.27	-0.15876	0.0334	0.09204	0.05616
1.275	-0.16052	0.02952	0.08996	0.05644
1.28	-0.16232	0.02568	0.08532	0.057
1.285	-0.16328	0.02068	0.07836	0.05788
1.29	-0.16424	0.01568	0.06956	0.059
1.295	-0.16436	0.00964	0.05956	0.06036
1.3	-0.16448	0.003627576	0.04916	0.06184
1.305	-0.16384	-0.003223612	0.03904	0.06336
1.31	-0.1632	-0.01008	0.0298	0.06488
1.315	-0.16192	-0.01752	0.02208	0.06632
1.32	-0.16064	-0.02496	0.01612	0.0676
1.325	-0.15884	-0.0328	0.01208	0.06868
1.33	-0.15708	-0.0406	0.00984	0.06952
1.335	-0.15496	-0.04852	0.00908	0.07008
1.34	-0.1528	-0.0564	0.00944	0.07036
1.345	-0.15048	-0.06416	0.0104	0.07032
1.35	-0.14816	-0.07188	0.01152	0.07
1.355	-0.14576	-0.07928	0.01236	0.0694
1.36	-0.14336	-0.08668	0.0126	0.0686
1.365	-0.141	-0.0936	0.01208	0.06764
1.37	-0.13864	-0.10052	0.01092	0.06664
1.375	-0.13636	-0.10676	0.00928	0.06564
1.38	-0.13408	-0.113	0.00756	0.06472
1.385	-0.1318	-0.11816	0.00608	0.06396
1.39	-0.12948	-0.12332	0.0052	0.06352
1.395	-0.12708	-0.12696	0.00524	0.06352
1.4	-0.12472	-0.1306	0.00636	0.06388
1.405	-0.1222	-0.13224	0.00876	0.06464
1.41	-0.11972	-0.13384	0.01248	0.0656
1.415	-0.11724	-0.13324	0.01744	0.0666
1.42	-0.11472	-0.13264	0.02344	0.06752
1.425	-0.11232	-0.12976	0.03024	0.06828
1.43	-0.10996	-0.12688	0.03748	0.06876
1.435	-0.1078	-0.12176	0.04472	0.06896
1.44	-0.10564	-0.11668	0.05168	0.06884
1.445	-0.10388	-0.10964	0.05804	0.0684
1.45	-0.10216	-0.1026	0.06356	0.06764
1.455	-0.10088	-0.09392	0.06812	0.0666
1.46	-0.0996	-0.08528	0.07172	0.06528
1.465	-0.09876	-0.07544	0.07452	0.0638
1.47	-0.09796	-0.06564	0.07664	0.06216
1.475	-0.09748	-0.05512	0.07844	0.0604
1.48	-0.09696	-0.04464	0.08012	0.05852
1.485	-0.0966	-0.03392	0.08204	0.05668
1.49	-0.0962	-0.02324	0.08444	0.055
1.495	-0.09572	-0.01288	0.08756	0.05368
1.5	-0.09524	-0.002510248	0.09148	0.0528
1.505	-0.09452	0.00704	0.09616	0.05248
1.51	-0.09376	0.01656	0.10144	0.0528
1.515	-0.09264	0.02484	0.10696	0.05376
1.52	-0.09152	0.03312	0.11236	0.05532
1.525	-0.08996	0.03988	0.11728	0.05732
1.53	-0.0884	0.0466	0.1214	0.0596
1.535	-0.08648	0.05152	0.1244	0.06204
1.54	-0.08456	0.05644	0.12604	0.06452
1.545	-0.08236	0.05932	0.12624	0.06692
1.55	-0.08016	0.06224	0.12484	0.06916
1.555	-0.07784	0.06304	0.12196	0.07112
1.56	-0.07552	0.0638	0.11768	0.07284
1.565	-0.0732	0.06256	0.11224	0.07424
1.57	-0.07088	0.06132	0.10588	0.0754
1.575	-0.06868	0.05824	0.09912	0.07628
1.58	-0.06644	0.05516	0.09248	0.07688
1.585	-0.06444	0.05064	0.08652	0.07728
1.59	-0.06244	0.04608	0.0818	0.07744
1.595	-0.06084	0.04052	0.07872	0.0774
1.6	-0.0592	0.03496	0.07736	0.0772
1.605	-0.05808	0.02872	0.07752	0.07684
1.61	-0.057	0.02252	0.0788	0.07628
1.615	-0.05644	0.01596	0.08068	0.07564
1.62	-0.05588	0.0094	0.08256	0.07488
1.625	-0.05584	0.002675004	0.08388	0.07404
1.63	-0.0558	-0.00404	0.08432	0.07316
1.635	-0.05624	-0.01084	0.08352	0.0722
1.64	-0.05668	-0.0176	0.0814	0.0712
1.645	-0.05756	-0.0244	0.0782	0.0702
1.65	-0.05844	-0.03116	0.0744	0.0692
1.655	-0.0598	-0.0378	0.0706	0.06816
1.66	-0.06112	-0.04444	0.06756	0.0672
1.665	-0.06292	-0.05084	0.06572	0.06636
1.67	-0.06476	-0.0572	0.0654	0.06572
1.675	-0.06708	-0.06328	0.06676	0.0654
1.68	-0.0694	-0.06932	0.06964	0.0654
1.685	-0.07232	-0.075	0.07364	0.0658
1.69	-0.07524	-0.08064	0.0782	0.0666
1.695	-0.0788	-0.08576	0.08252	0.06772
1.7	-0.08236	-0.09092	0.08588	0.06916
1.705	-0.0866	-0.09544	0.08764	0.07084
1.71	-0.09084	-0.09996	0.08736	0.07272
1.715	-0.09568	-0.10376	0.08472	0.07464
1.72	-0.10052	-0.1076	0.07964	0.07652
1.725	-0.10584	-0.11072	0.0724	0.07824
1.73	-0.1112	-0.11388	0.06344	0.07976
1.735	-0.11688	-0.11636	0.05344	0.08108
1.74	-0.12256	-0.11884	0.04308	0.08216
1.745	-0.1284	-0.12072	0.03316	0.08296
1.75	-0.13428	-0.1226	0.0244	0.08344
1.755	-0.14	-0.12384	0.0174	0.0836
1.76	-0.14576	-0.12508	0.0126	0.08336
1.765	-0.1512	-0.1256	0.01016	0.0828
1.77	-0.15664	-0.12612	0.01	0.08196
1.775	-0.16152	-0.12588	0.01172	0.08092
1.78	-0.16644	-0.1256	0.01496	0.07976
1.785	-0.17068	-0.1244	0.01908	0.07852
1.79	-0.17492	-0.12316	0.02356	0.07724
1.795	-0.17836	-0.12076	0.02784	0.07608
1.8	-0.1818	-0.11836	0.03148	0.075
1.805	-0.18432	-0.11468	0.03412	0.07408
1.81	-0.1868	-0.11096	0.03548	0.07328
1.815	-0.18836	-0.10604	0.03564	0.07264
1.82	-0.18988	-0.10116	0.03472	0.07216
1.825	-0.1904	-0.0952	0.03296	0.07184
1.83	-0.19096	-0.08924	0.03072	0.07172
1.835	-0.1904	-0.08236	0.02832	0.07176
1.84	-0.1898	-0.07552	0.0262	0.07204
1.845	-0.18792	-0.0678	0.02456	0.07256
1.85	-0.186	-0.06008	0.02368	0.07336
1.855	-0.18248	-0.05152	0.02348	0.0744
1.86	-0.17892	-0.04296	0.02392	0.07564
1.865	-0.17348	-0.03356	0.02472	0.077
1.87	-0.16804	-0.0242	0.02568	0.0784
1.875	-0.16056	-0.0142	0.02652	0.07968
1.88	-0.15304	-0.0042	0.02712	0.0808
1.885	-0.14348	0.00624	0.02732	0.08172
1.89	-0.13392	0.01668	0.02704	0.08236
1.895	-0.12244	0.02732	0.02628	0.08272
1.9	-0.11096	0.038	0.02496	0.08284
1.905	-0.0978	0.04864	0.0232	0.08264
1.91	-0.08464	0.05928	0.02116	0.0822
1.915	-0.07016	0.06968	0.01912	0.0816
1.92	-0.05568	0.08004	0.01744	0.08084
1.925	-0.04024	0.08976	0.01652	0.07988
1.93	-0.02484	0.09952	0.01676	0.07876
1.935	-0.00888	0.1082	0.01828	0.07752
1.94	0.00708	0.11692	0.02096	0.07616
1.945	0.02312	0.1242	0.02448	0.07468
1.95	0.03916	0.13148	0.02832	0.0732
1.955	0.05496	0.13716	0.03188	0.07168
1.96	0.07076	0.1428	0.03464	0.07016
1.965	0.08592	0.14668	0.03596	0.0686
1.97	0.10108	0.1506	0.03552	0.06696
1.975	0.11532	0.15288	0.03312	0.06524
1.98	0.12956	0.15516	0.02872	0.06336
1.985	0.14264	0.15596	0.02268	0.0614
1.99	0.15568	0.15672	0.01564	0.05932
1.995	0.16744	0.15612	0.0084	0.05716
2	0.1792	0.15552	0.001951968	0.055
2.005	0.1896	0.15352	-0.002765176	0.05292
2.01	0.2	0.15148	-0.00496	0.05096
2.015	0.20904	0.14792	-0.00428	0.04928
2.02	0.21804	0.1444	-6.08888E-4	0.04784
2.025	0.2256	0.13932	0.00568	0.04684
2.03	0.23316	0.13424	0.01412	0.0462
2.035	0.2392	0.12792	0.024	0.04604
2.04	0.24524	0.1216	0.03464	0.04632
2.045	0.24976	0.11452	0.04532	0.047
2.05	0.25432	0.10744	0.0554	0.04804
2.055	0.25748	0.10024	0.0644	0.04936
2.06	0.26064	0.093	0.072	0.05092
2.065	0.26256	0.086	0.07808	0.05268
2.07	0.26452	0.07904	0.08276	0.05468
2.075	0.26548	0.07256	0.08628	0.0568
2.08	0.26644	0.06608	0.08892	0.05908
2.085	0.26676	0.06008	0.09116	0.06156
2.09	0.26708	0.05412	0.0934	0.06412
2.095	0.26708	0.0486	0.09604	0.06676
2.1	0.26708	0.04308	0.09928	0.06936
2.105	0.267	0.03796	0.103	0.07184
2.11	0.26692	0.03284	0.10696	0.07416
2.115	0.26684	0.02804	0.11076	0.07624
2.12	0.26676	0.02324	0.11392	0.07796
2.125	0.26668	0.01876	0.116	0.07936
2.13	0.26664	0.01428	0.11648	0.08032
2.135	0.26652	0.01008	0.11504	0.08088
2.14	0.2664	0.00588	0.1114	0.08096
2.145	0.26608	0.00201842	0.10556	0.08064
2.15	0.2658	-0.001850348	0.09768	0.07984
2.155	0.2652	-0.00544	0.08824	0.07864
2.16	0.2646	-0.009	0.07776	0.077
2.165	0.26352	-0.01232	0.06692	0.07504
2.17	0.26244	-0.01564	0.05644	0.07288
2.175	0.2608	-0.0188	0.04688	0.07056
2.18	0.25916	-0.02196	0.03872	0.06824
2.185	0.25688	-0.02496	0.03232	0.06604
2.19	0.2546	-0.02796	0.02772	0.06404
2.195	0.25164	-0.0308	0.02488	0.0624
2.2	0.24872	-0.03368	0.02352	0.06112
2.205	0.24512	-0.0364	0.02328	0.0602
2.21	0.24152	-0.03912	0.02372	0.05964
2.215	0.23732	-0.04172	0.02436	0.0594
2.22	0.23312	-0.04432	0.02484	0.05944
2.225	0.22844	-0.04684	0.02492	0.05968
2.23	0.2238	-0.04936	0.02444	0.06012
2.235	0.2188	-0.0518	0.02352	0.06072
2.24	0.2138	-0.05428	0.02236	0.06148
2.245	0.20864	-0.05676	0.02112	0.06236
2.25	0.20348	-0.05924	0.02012	0.06332
2.255	0.1982	-0.06188	0.01972	0.0644
2.26	0.19292	-0.06448	0.02012	0.06556
2.265	0.18756	-0.06732	0.02164	0.06676
2.27	0.1822	-0.0702	0.0244	0.06804
2.275	0.1768	-0.07324	0.02844	0.06928
2.28	0.1714	-0.07628	0.03376	0.07048
2.285	0.16604	-0.07932	0.04016	0.0716
2.29	0.16064	-0.08232	0.0474	0.0726
2.295	0.15536	-0.08492	0.05508	0.07344
2.3	0.15004	-0.08748	0.06284	0.07404
2.305	0.145	-0.08924	0.07024	0.07448
2.31	0.14	-0.09096	0.07692	0.0748
2.315	0.13548	-0.09156	0.08264	0.075
2.32	0.131	-0.09216	0.08716	0.07508
2.325	0.12728	-0.09152	0.09048	0.07512
2.33	0.1236	-0.09088	0.09268	0.07504
2.335	0.12088	-0.08904	0.09404	0.07484
2.34	0.11816	-0.0872	0.09484	0.07452
2.345	0.11656	-0.08428	0.0954	0.07396
2.35	0.11492	-0.0814	0.09608	0.0732
2.355	0.11436	-0.07764	0.09712	0.07224
2.36	0.1138	-0.07392	0.09884	0.07124
2.365	0.11424	-0.0696	0.10132	0.07028
2.37	0.11468	-0.06528	0.10464	0.06944
2.375	0.11596	-0.06068	0.10856	0.06888
2.38	0.11728	-0.05608	0.1128	0.06852
2.385	0.11936	-0.05152	0.117	0.0684
2.39	0.1214	-0.04696	0.12076	0.06848
2.395	0.12404	-0.04268	0.12384	0.06868
2.4	0.12672	-0.0384	0.12596	0.069
2.405	0.12976	-0.03464	0.12696	0.0694
2.41	0.13284	-0.03088	0.12672	0.06992
2.415	0.13612	-0.02776	0.12524	0.07048
2.42	0.1394	-0.02464	0.12256	0.07116
2.425	0.14284	-0.02228	0.11876	0.072
2.43	0.14628	-0.01988	0.11412	0.073
2.435	0.14972	-0.01836	0.10884	0.0742
2.44	0.1532	-0.01684	0.1034	0.07548
2.445	0.1566	-0.01632	0.09828	0.0768
2.45	0.16004	-0.0158	0.094	0.07812
2.455	0.16328	-0.01644	0.09112	0.0794
2.46	0.16656	-0.01708	0.09	0.0806
2.465	0.16956	-0.019	0.0908	0.08168
2.47	0.1726	-0.02096	0.09336	0.08264
2.475	0.17528	-0.02412	0.09728	0.08348
2.48	0.17792	-0.02728	0.102	0.08428
2.485	0.18016	-0.0316	0.10688	0.085
2.49	0.1824	-0.03592	0.1114	0.08568
2.495	0.18408	-0.04124	0.11512	0.0862
2.5	0.18576	-0.04652	0.11768	0.08656
2.505	0.18676	-0.05252	0.11908	0.08668
2.51	0.1878	-0.05848	0.11944	0.0866
2.515	0.18816	-0.0646	0.11912	0.0864
2.52	0.18856	-0.07076	0.1186	0.086
2.525	0.18832	-0.0766	0.11832	0.0854
2.53	0.18812	-0.08244	0.11876	0.08456
2.535	0.18744	-0.08772	0.1202	0.08344
2.54	0.18676	-0.093	0.12276	0.08212
2.545	0.18568	-0.09756	0.1264	0.08064
2.55	0.18456	-0.10208	0.13088	0.07916
2.555	0.18308	-0.10584	0.13576	0.07764
2.56	0.1816	-0.10956	0.14052	0.0762
2.565	0.17976	-0.11244	0.1446	0.07472
2.57	0.17788	-0.11536	0.1474	0.0732
2.575	0.17572	-0.11736	0.14848	0.07164
2.58	0.17352	-0.11936	0.14736	0.07
2.585	0.17104	-0.12056	0.14392	0.06832
2.59	0.16852	-0.12172	0.13808	0.0666
2.595	0.16568	-0.12216	0.13028	0.065
2.6	0.1628	-0.1226	0.12104	0.06352
2.605	0.15952	-0.12244	0.11112	0.06228
2.61	0.15628	-0.12224	0.10124	0.06132
2.615	0.15252	-0.12152	0.09216	0.06064
2.62	0.1488	-0.12076	0.08444	0.0602
2.625	0.14448	-0.11944	0.07856	0.05992
2.63	0.1402	-0.11816	0.07476	0.05972
2.635	0.13528	-0.11628	0.073	0.0596
2.64	0.13036	-0.1144	0.07308	0.05952
2.645	0.12476	-0.112	0.07464	0.05952
2.65	0.11916	-0.10956	0.07716	0.0596
2.655	0.11292	-0.1066	0.08016	0.05984
2.66	0.10672	-0.1036	0.08304	0.06028
2.665	0.10004	-0.10004	0.08536	0.06084
2.67	0.09336	-0.09652	0.08676	0.06152
2.675	0.08636	-0.0924	0.08704	0.06224
2.68	0.0794	-0.08832	0.08636	0.063
2.685	0.07228	-0.08372	0.08496	0.06372
2.69	0.06516	-0.07916	0.08328	0.06436
2.695	0.05812	-0.07412	0.08172	0.06488
2.7	0.05104	-0.06912	0.08072	0.06524
2.705	0.0442	-0.06372	0.08068	0.06548
2.71	0.03732	-0.05832	0.08176	0.06564
2.715	0.03088	-0.05256	0.08412	0.06572
2.72	0.02444	-0.04684	0.0876	0.0658
2.725	0.01848	-0.04084	0.09196	0.06592
2.73	0.01256	-0.03488	0.0968	0.066
2.735	0.00724	-0.0288	0.10168	0.06616
2.74	0.001935476	-0.02276	0.1062	0.06636
2.745	-0.002714764	-0.0168	0.10992	0.0666
2.75	-0.00736	-0.01084	0.11252	0.0668
2.755	-0.01128	-0.00512	0.11372	0.06696
2.76	-0.01524	6.16536E-4	0.11344	0.06712
2.765	-0.0184	0.00596	0.11152	0.06724
2.77	-0.02156	0.01128	0.10808	0.06736
2.775	-0.02388	0.01612	0.10348	0.06752
2.78	-0.02624	0.02096	0.09816	0.06764
2.785	-0.02776	0.02528	0.09276	0.06776
2.79	-0.02928	0.0296	0.08784	0.0678
2.795	-0.03008	0.03344	0.08392	0.06776
2.8	-0.03088	0.03724	0.0812	0.06768
2.805	-0.031	0.04056	0.0796	0.06756
2.81	-0.03112	0.04384	0.07888	0.0674
2.815	-0.03072	0.04668	0.07856	0.06724
2.82	-0.03028	0.04952	0.07816	0.06712
2.825	-0.02944	0.05192	0.07716	0.06708
2.83	-0.02864	0.05432	0.07512	0.06712
2.835	-0.02756	0.05636	0.07172	0.06728
2.84	-0.02648	0.05844	0.06672	0.06752
2.845	-0.02524	0.06016	0.06032	0.0678
2.85	-0.024	0.06188	0.05288	0.06812
2.855	-0.02264	0.0632	0.045	0.0684
2.86	-0.02132	0.06452	0.03752	0.06868
2.865	-0.01988	0.06528	0.03128	0.06888
2.87	-0.01844	0.06604	0.02708	0.06908
2.875	-0.01708	0.06604	0.02532	0.0692
2.88	-0.01568	0.06604	0.02616	0.06936
2.885	-0.01444	0.06512	0.0294	0.06944
2.89	-0.0132	0.06416	0.03452	0.06948
2.895	-0.0122	0.06224	0.04104	0.06944
2.9	-0.01116	0.06032	0.04832	0.06936
2.905	-0.0104	0.05748	0.05592	0.06916
2.91	-0.00964	0.0546	0.06344	0.06888
2.915	-0.0092	0.05092	0.07056	0.0686
2.92	-0.00876	0.04724	0.07708	0.06828
2.925	-0.00868	0.04284	0.083	0.06804
2.93	-0.00864	0.03844	0.08844	0.06788
2.935	-0.00908	0.03348	0.09376	0.0678
2.94	-0.00952	0.02848	0.09924	0.06796
2.945	-0.01052	0.02308	0.10528	0.06828
2.95	-0.01148	0.01772	0.11208	0.0688
2.955	-0.01304	0.01216	0.11984	0.06944
2.96	-0.01456	0.00664	0.12852	0.07016
2.965	-0.01664	0.00126868	0.13796	0.07088
2.97	-0.01868	-0.00412	0.14772	0.0716
2.975	-0.0212	-0.00908	0.15724	0.07224
2.98	-0.02368	-0.014	0.16588	0.07284
2.985	-0.02652	-0.01832	0.173	0.07332
2.99	-0.02936	-0.02264	0.17796	0.07372
2.995	-0.03236	-0.02628	0.18024	0.07408
3	-0.03536	-0.02988	0.17952	0.07444
3.005	-0.03836	-0.0328	0.1756	0.07484
3.01	-0.04136	-0.03572	0.16852	0.07536
3.015	-0.04424	-0.03796	0.15876	0.076
3.02	-0.04716	-0.04024	0.14692	0.07672
3.025	-0.0498	-0.04184	0.13384	0.07756
3.03	-0.05244	-0.04344	0.12044	0.07856
3.035	-0.05476	-0.0442	0.10752	0.07964
3.04	-0.05712	-0.04496	0.09584	0.08084
3.045	-0.059	-0.04472	0.08592	0.08212
3.05	-0.06088	-0.04444	0.07812	0.08348
3.055	-0.06228	-0.04304	0.07256	0.08484
3.06	-0.06368	-0.0416	0.06912	0.08612
3.065	-0.06452	-0.03896	0.06756	0.08728
3.07	-0.06536	-0.03632	0.06752	0.08812
3.075	-0.0656	-0.03244	0.06856	0.08864
3.08	-0.06584	-0.02856	0.0702	0.0888
3.085	-0.06548	-0.02348	0.07208	0.08852
3.09	-0.06512	-0.0184	0.07376	0.0878
3.095	-0.06412	-0.01244	0.07508	0.08672
3.1	-0.06312	-0.00644	0.07584	0.08524
3.105	-0.06152	1.05948E-4	0.0762	0.0834
3.11	-0.05992	0.00664	0.0762	0.08116
3.115	-0.05772	0.0132	0.07612	0.07856
3.12	-0.05556	0.01976	0.07628	0.07568
3.125	-0.05284	0.0258	0.07688	0.07264
3.13	-0.05012	0.03184	0.0782	0.06948
3.135	-0.04696	0.03684	0.08056	0.06628
3.14	-0.04376	0.04184	0.08404	0.06312
3.145	-0.04024	0.04544	0.08872	0.06008
3.15	-0.03668	0.04904	0.09452	0.05712
3.155	-0.03296	0.05104	0.1012	0.05432
3.16	-0.02924	0.05308	0.10848	0.05164
3.165	-0.0256	0.05356	0.116	0.04912
3.17	-0.02196	0.05408	0.12332	0.04688
3.175	-0.01872	0.0532	0.13008	0.04496
3.18	-0.01544	0.05232	0.13592	0.0434
3.185	-0.0128	0.05024	0.14064	0.04224
3.19	-0.01016	0.04812	0.14408	0.04148
3.195	-0.00816	0.04492	0.14636	0.041
3.2	-0.00616	0.04168	0.1476	0.0408
3.205	-0.00476	0.03748	0.14804	0.04084
3.21	-0.00339668	0.03324	0.14796	0.04104
3.215	-0.002517336	0.0282	0.14756	0.0414
3.22	-0.001637988	0.02312	0.14704	0.04192
3.225	-0.00114478	0.01748	0.14664	0.04256
3.23	-6.51572E-4	0.0118	0.14644	0.04332
3.235	-4.35052E-4	0.00584	0.1466	0.0442
3.24	-2.18536E-4	-1.58275E-4	0.14708	0.04516
3.245	-1.81331E-4	-0.00636	0.14784	0.04624
3.25	-1.44127E-4	-0.01252	0.14884	0.04736
3.255	-2.10625E-4	-0.01884	0.14988	0.04852
3.26	-2.77123E-4	-0.0252	0.1508	0.04972
3.265	-3.97188E-4	-0.03164	0.15152	0.05084
3.27	-5.17252E-4	-0.03812	0.15184	0.05196
3.275	-6.65672E-4	-0.04464	0.15164	0.05308
3.28	-8.14088E-4	-0.05116	0.15092	0.05416
3.285	-9.98964E-4	-0.05772	0.14952	0.0552
3.29	-0.001183836	-0.06428	0.14752	0.05616
3.295	-0.001437956	-0.0708	0.14492	0.05704
3.3	-0.001692076	-0.07732	0.14172	0.05788
3.305	-0.00203868	-0.0836	0.13808	0.05856
3.31	-0.002385284	-0.08988	0.13412	0.05912
3.315	-0.002804676	-0.09556	0.13012	0.05952
3.32	-0.003224064	-0.10128	0.12632	0.05972
3.325	-0.003618944	-0.10604	0.12304	0.05968
3.33	-0.004	-0.1108	0.12064	0.05944
3.335	-0.0042	-0.11424	0.11924	0.05896
3.34	-0.0044	-0.11772	0.11888	0.05832
3.345	-0.0042	-0.11976	0.11956	0.05756
3.35	-0.00404	-0.12176	0.12096	0.05672
3.355	-0.003359892	-0.1224	0.12296	0.05584
3.36	-0.002692824	-0.123	0.12516	0.05504
3.365	-0.001493556	-0.1222	0.12744	0.05428
3.37	-2.94286E-4	-0.1214	0.1296	0.05356
3.375	0.001461804	-0.1192	0.13148	0.05296
3.38	0.003217892	-0.117	0.13312	0.05252
3.385	0.00548	-0.11348	0.1344	0.0522
3.39	0.00772	-0.10992	0.13556	0.05204
3.395	0.01028	-0.1052	0.1368	0.05208
3.4	0.01288	-0.10048	0.13844	0.05232
3.405	0.0154	-0.09484	0.14068	0.05264
3.41	0.01796	-0.08916	0.14368	0.053
3.415	0.02012	-0.08272	0.1476	0.05324
3.42	0.02224	-0.07628	0.15232	0.05324
3.425	0.02368	-0.06932	0.1578	0.05304
3.43	0.02508	-0.06236	0.1638	0.05264
3.435	0.02556	-0.05512	0.1698	0.05208
3.44	0.026	-0.04784	0.1754	0.05148
3.445	0.02544	-0.04056	0.18	0.05096
3.45	0.02488	-0.03328	0.1832	0.0506
3.455	0.0234	-0.02624	0.18464	0.05044
3.46	0.02196	-0.01924	0.18416	0.05056
3.465	0.0198	-0.0128	0.18172	0.05092
3.47	0.01764	-0.00636	0.17744	0.05152
3.475	0.01508	-7.46384E-4	0.17168	0.05232
3.48	0.01252	0.00484	0.16484	0.05324
3.485	0.00992	0.00956	0.1574	0.05424
3.49	0.00728	0.01424	0.14988	0.05532
3.495	0.0048	0.01816	0.14284	0.0564
3.5	0.00230552	0.02208	0.1366	0.05748
3.505	1.54038E-4	0.02552	0.13144	0.05852
3.51	-0.001997444	0.02892	0.1274	0.05952
3.515	-0.003728908	0.032	0.12428	0.06048
3.52	-0.00548	0.03508	0.12188	0.06132
3.525	-0.00676	0.03788	0.11992	0.06204
3.53	-0.00808	0.04068	0.118	0.0626
3.535	-0.00908	0.04328	0.11584	0.06292
3.54	-0.01008	0.04584	0.11328	0.06308
3.545	-0.01092	0.04824	0.11024	0.06308
3.55	-0.01176	0.05064	0.10664	0.06296
3.555	-0.01256	0.05288	0.10264	0.06276
3.56	-0.01336	0.05516	0.09844	0.06252
3.565	-0.01408	0.0574	0.09424	0.0622
3.57	-0.01484	0.05964	0.09036	0.06176
3.575	-0.0154	0.06204	0.08708	0.06128
3.58	-0.01596	0.06444	0.08464	0.06072
3.585	-0.01616	0.06732	0.0832	0.06012
3.59	-0.0164	0.0702	0.083	0.05948
3.595	-0.01616	0.07368	0.08396	0.0588
3.6	-0.01592	0.07716	0.08604	0.05812
3.605	-0.01516	0.08116	0.08896	0.05752
3.61	-0.01444	0.08516	0.0924	0.05704
3.615	-0.01328	0.08944	0.09604	0.0568
3.62	-0.01212	0.09368	0.09956	0.0568
3.625	-0.01068	0.0978	0.10276	0.05712
3.63	-0.00928	0.10188	0.10536	0.05784
3.635	-0.00784	0.10536	0.10728	0.05888
3.64	-0.00636	0.10888	0.1084	0.06024
3.645	-0.00508	0.1114	0.10876	0.06184
3.65	-0.003786252	0.11396	0.10852	0.06364
3.655	-0.002782216	0.11528	0.10796	0.0656
3.66	-0.00177818	0.11656	0.10752	0.0676
3.665	-0.001059728	0.11644	0.1076	0.06968
3.67	-3.41276E-4	0.11632	0.1086	0.07172
3.675	2.16204E-4	0.11472	0.11064	0.07364
3.68	7.73684E-4	0.11308	0.1136	0.0754
3.685	0.001349256	0.11004	0.11704	0.07688
3.69	0.001924832	0.107	0.12044	0.07812
3.695	0.002677904	0.10268	0.1232	0.07892
3.7	0.00343098	0.0984	0.12472	0.07928
3.705	0.00444	0.09308	0.12452	0.07912
3.71	0.00548	0.0878	0.12232	0.0784
3.715	0.00676	0.08176	0.11804	0.0772
3.72	0.00808	0.07572	0.11196	0.07548
3.725	0.00956	0.06924	0.10464	0.0734
3.73	0.01108	0.06272	0.0968	0.07104
3.735	0.0126	0.05608	0.08932	0.06856
3.74	0.01416	0.04944	0.08288	0.06608
3.745	0.01556	0.04292	0.0782	0.06364
3.75	0.01696	0.03644	0.07556	0.06136
3.755	0.01808	0.0304	0.07508	0.05924
3.76	0.0192	0.02432	0.07648	0.05732
3.765	0.01996	0.01888	0.07936	0.0556
3.77	0.02072	0.0134	0.08332	0.05408
3.775	0.02112	0.00864	0.08772	0.05264
3.78	0.02148	0.003917396	0.09216	0.05132
3.785	0.02148	1.20099E-4	0.09612	0.0502
3.79	0.02144	-0.0036772	0.09928	0.04924
3.795	0.02104	-0.00644	0.10156	0.04856
3.8	0.0206	-0.00916	0.10292	0.04824
3.805	0.0198	-0.01088	0.10376	0.04824
3.81	0.019	-0.0126	0.10448	0.0486
3.815	0.01784	-0.01344	0.10544	0.04924
3.82	0.01668	-0.01424	0.10716	0.0502
3.825	0.01512	-0.01432	0.11004	0.0514
3.83	0.01352	-0.01436	0.11444	0.05288
3.835	0.0114	-0.0138	0.12052	0.0546
3.84	0.00928	-0.0132	0.12816	0.0566
3.845	0.00672	-0.01204	0.13704	0.05872
3.85	0.00416	-0.01084	0.14648	0.061
3.855	0.00134064	-0.00916	0.15568	0.06324
3.86	-0.001485724	-0.00744	0.16384	0.06544
3.865	-0.00432	-0.00528	0.17012	0.06752
3.87	-0.00712	-0.0031347	0.17388	0.0694
3.875	-0.0096	-5.8578E-4	0.1746	0.07096
3.88	-0.01212	0.001963144	0.17212	0.0722
3.885	-0.01404	0.00484	0.1666	0.07308
3.89	-0.01592	0.00768	0.15844	0.07356
3.895	-0.01704	0.01076	0.1484	0.07376
3.9	-0.01816	0.01384	0.13728	0.07368
3.905	-0.0184	0.01704	0.12596	0.07336
3.91	-0.0186	0.0202	0.11524	0.07292
3.915	-0.01792	0.0234	0.10588	0.07232
3.92	-0.01724	0.02656	0.09836	0.07164
3.925	-0.0158	0.02964	0.09288	0.07084
3.93	-0.01432	0.03272	0.0894	0.06996
3.935	-0.01228	0.03552	0.08764	0.069
3.94	-0.0102	0.03832	0.08724	0.06788
3.945	-0.00768	0.04056	0.08772	0.0666
3.95	-0.0052	0.0428	0.08856	0.0652
3.955	-0.00243884	0.04412	0.08936	0.06364
3.96	3.03832E-4	0.04544	0.08972	0.062
3.965	0.003086892	0.0456	0.08936	0.06044
3.97	0.00588	0.0458	0.08828	0.059
3.975	0.00852	0.04484	0.08668	0.05776
3.98	0.0112	0.04388	0.08492	0.0568
3.985	0.01364	0.04196	0.08348	0.05616
3.99	0.01604	0.04004	0.08272	0.05576
3.995	0.0182	0.03748	0.08316	0.0556
4	0.02036	0.03492	0.08508	0.05564
4.005	0.02224	0.032	0.0888	0.05576
4.01	0.02416	0.02908	0.0944	0.056
4.015	0.02584	0.02604	0.10184	0.05628
4.02	0.02752	0.02296	0.11084	0.05664
4.025	0.02908	0.02008	0.12104	0.05708
4.03	0.0306	0.0172	0.13184	0.05756
4.035	0.03208	0.01464	0.14272	0.058
4.04	0.03352	0.01208	0.15312	0.05836
4.045	0.03496	0.01	0.16244	0.05848
4.05	0.03636	0.00788	0.17032	0.05836
4.055	0.0378	0.0062	0.17656	0.05784
4.06	0.03924	0.00452	0.18116	0.057
4.065	0.04064	0.003255052	0.18432	0.0558
4.07	0.04204	0.001998504	0.18632	0.05436
4.075	0.04332	0.001220416	0.18752	0.05272
4.08	0.0446	4.42328E-4	0.18824	0.051
4.085	0.04552	1.60976E-4	0.18892	0.0494
4.09	0.04644	-1.20375E-4	0.1898	0.04792
4.095	0.0468	5.36384E-5	0.19112	0.04672
4.1	0.04716	2.27652E-4	0.19304	0.0458
4.105	0.04692	7.83388E-4	0.1956	0.04516
4.11	0.04664	0.001339128	0.19868	0.04484
4.115	0.04572	0.002203396	0.20204	0.04476
4.12	0.0448	0.003067664	0.20528	0.04496
4.125	0.04328	0.00424	0.20808	0.04532
4.13	0.0418	0.00536	0.20996	0.04584
4.135	0.03976	0.00684	0.21064	0.04648
4.14	0.03776	0.00828	0.20988	0.04716
4.145	0.03544	0.00996	0.20744	0.04796
4.15	0.03308	0.01164	0.20328	0.0488
4.155	0.03052	0.0134	0.19752	0.04964
4.16	0.02796	0.0152	0.19032	0.05048
4.165	0.02528	0.01696	0.18208	0.05128
4.17	0.02264	0.01876	0.17336	0.05204
4.175	0.01996	0.0204	0.1648	0.0528
4.18	0.01732	0.02208	0.15696	0.05348
4.185	0.01472	0.02344	0.15048	0.05412
4.19	0.01216	0.0248	0.14576	0.05476
4.195	0.00972	0.02572	0.14316	0.05536
4.2	0.00724	0.02664	0.1426	0.05588
4.205	0.005	0.02704	0.14376	0.05632
4.21	0.00271086	0.0274	0.14612	0.0566
4.215	5.90388E-4	0.02724	0.14888	0.05668
4.22	-0.001530084	0.02704	0.15136	0.05656
4.225	-0.003534396	0.02636	0.15308	0.0562
4.23	-0.00552	0.02568	0.15368	0.05564
4.235	-0.00744	0.02448	0.153	0.05496
4.24	-0.00932	0.02332	0.151	0.05424
4.245	-0.01112	0.02168	0.148	0.05344
4.25	-0.01292	0.02004	0.14448	0.05268
4.255	-0.01468	0.018	0.14096	0.05188
4.26	-0.0164	0.016	0.138	0.05108
4.265	-0.01812	0.01372	0.136	0.05024
4.27	-0.01984	0.01144	0.13512	0.04928
4.275	-0.02148	0.009	0.1354	0.0482
4.28	-0.02316	0.00656	0.13668	0.04696
4.285	-0.02476	0.00412	0.1386	0.04552
4.29	-0.02636	0.001623184	0.14056	0.04388
4.295	-0.02792	-7.8462E-4	0.14196	0.04212
4.3	-0.02944	-0.003192428	0.14216	0.04028
4.305	-0.03092	-0.0054	0.14052	0.0384
4.31	-0.0324	-0.0076	0.1366	0.0366
4.315	-0.03396	-0.00948	0.13012	0.03492
4.32	-0.03548	-0.01136	0.121	0.03348
4.325	-0.0372	-0.01276	0.10948	0.03236
4.33	-0.03888	-0.0142	0.09608	0.03148
4.335	-0.04076	-0.01508	0.08152	0.03092
4.34	-0.04264	-0.01592	0.0666	0.03064
4.345	-0.04464	-0.01608	0.0522	0.0306
4.35	-0.04664	-0.01624	0.03912	0.0308
4.355	-0.04876	-0.01544	0.02804	0.0312
4.36	-0.05084	-0.0146	0.01944	0.03184
4.365	-0.05296	-0.01252	0.01356	0.03264
4.37	-0.05508	-0.01048	0.01028	0.03352
4.375	-0.057	-0.007	0.00936	0.03452
4.38	-0.05892	-0.003553908	0.01028	0.03552
4.385	-0.0604	0.001224532	0.01244	0.03648
4.39	-0.06184	0.006	0.01524	0.0374
4.395	-0.0626	0.01196	0.01804	0.0382
4.4	-0.06336	0.01792	0.0204	0.03896
4.405	-0.0632	0.02488	0.02192	0.03968
4.41	-0.06304	0.0318	0.02244	0.0404
4.415	-0.06188	0.0396	0.02188	0.04112
4.42	-0.06072	0.04736	0.0204	0.04184
4.425	-0.05856	0.05572	0.01808	0.04264
4.43	-0.0564	0.06408	0.0152	0.04348
4.435	-0.0534	0.07264	0.012	0.04432
4.44	-0.0504	0.08124	0.00872	0.04512
4.445	-0.04676	0.08968	0.00568	0.04584
4.45	-0.04312	0.09812	0.003105464	0.04644
4.455	-0.03896	0.10616	0.001217476	0.04684
4.46	-0.03484	0.1142	7.12936E-5	0.047
4.465	-0.03036	0.12148	-3.78334E-4	0.047
4.47	-0.02588	0.12876	-2.55647E-4	0.0468
4.475	-0.02116	0.135	2.70193E-4	0.0464
4.48	-0.01644	0.14124	0.00100876	0.04572
4.485	-0.0116	0.14616	0.00177012	0.04484
4.49	-0.00672	0.15108	0.002387808	0.04368
4.495	-0.00188776	0.15456	0.002745496	0.04232
4.5	0.002948892	0.15808	0.002810408	0.04068
4.505	0.00756	0.16008	0.002666924	0.03884
4.51	0.01216	0.16208	0.002542864	0.03684
4.515	0.01632	0.16256	0.002802104	0.03476
4.52	0.02052	0.16304	0.003868492	0.0326
4.525	0.02408	0.16196	0.00608	0.03044
4.53	0.02764	0.16092	0.0096	0.02844
4.535	0.03048	0.15836	0.01424	0.02664
4.54	0.03328	0.1558	0.01972	0.02524
4.545	0.03524	0.15188	0.02544	0.02424
4.55	0.03716	0.14792	0.03084	0.02372
4.555	0.0382	0.14276	0.03536	0.02372
4.56	0.03924	0.1376	0.03848	0.02424
4.565	0.03944	0.13136	0.0398	0.02528
4.57	0.03964	0.12512	0.03908	0.0268
4.575	0.03912	0.118	0.03632	0.02872
4.58	0.0386	0.11088	0.03196	0.03104
4.585	0.03756	0.1032	0.0266	0.03368
4.59	0.03656	0.09552	0.02116	0.0366
4.595	0.03524	0.08756	0.0166	0.03976
4.6	0.03392	0.0796	0.01368	0.04304
4.605	0.03248	0.07164	0.013	0.0464
4.61	0.03108	0.06368	0.0148	0.04972
4.615	0.02972	0.0558	0.01892	0.05288
4.62	0.02836	0.04792	0.02496	0.05572
4.625	0.02716	0.04028	0.03228	0.05816
4.63	0.026	0.0326	0.04032	0.06008
4.635	0.02496	0.02528	0.04828	0.06148
4.64	0.02396	0.01796	0.05568	0.06232
4.645	0.02308	0.01116	0.062	0.0626
4.65	0.0222	0.00432	0.06708	0.06236
4.655	0.0214	-0.001848296	0.07092	0.06168
4.66	0.02056	-0.00804	0.0738	0.06056
4.665	0.01964	-0.01348	0.0762	0.05908
4.67	0.01876	-0.01892	0.07864	0.05728
4.675	0.01776	-0.0236	0.08172	0.05516
4.68	0.01676	-0.02832	0.08604	0.0528
4.685	0.01568	-0.03212	0.09204	0.0502
4.69	0.01456	-0.03592	0.1	0.04748
4.695	0.01348	-0.03872	0.10992	0.04468
4.7	0.01236	-0.04152	0.12128	0.042
4.705	0.01136	-0.04316	0.13348	0.03948
4.71	0.0104	-0.0448	0.14568	0.03724
4.715	0.00972	-0.0452	0.15692	0.03544
4.72	0.00908	-0.0456	0.16632	0.03404
4.725	0.0088	-0.04468	0.17304	0.03312
4.73	0.00852	-0.04376	0.1764	0.03272
4.735	0.00872	-0.04148	0.17588	0.03272
4.74	0.00888	-0.0392	0.17144	0.03316
4.745	0.00948	-0.03568	0.16344	0.03388
4.75	0.01012	-0.03212	0.1526	0.0348
4.755	0.01112	-0.02756	0.13988	0.03588
4.76	0.01216	-0.023	0.12636	0.03696
4.765	0.01356	-0.01764	0.11304	0.03812
4.77	0.01496	-0.01232	0.10072	0.03924
4.775	0.01656	-0.00644	0.08996	0.04036
4.78	0.01816	-5.46688E-4	0.08096	0.04148
4.785	0.01968	0.00568	0.07356	0.04252
4.79	0.0212	0.01192	0.06744	0.04352
4.795	0.02236	0.01824	0.06216	0.04444
4.8	0.02356	0.02456	0.05724	0.04532
4.805	0.02416	0.03068	0.0522	0.04612
4.81	0.0248	0.0368	0.04664	0.0468
4.815	0.0248	0.04244	0.04004	0.04736
4.82	0.0248	0.04808	0.03212	0.04788
4.825	0.02424	0.05296	0.02264	0.04836
4.83	0.02368	0.05784	0.01168	0.04884
4.835	0.0226	0.06176	-4.86916E-4	0.04936
4.84	0.02148	0.06568	-0.01348	0.04996
4.845	0.02	0.0684	-0.02672	0.05052
4.85	0.01852	0.07116	-0.03948	0.05096
4.855	0.01684	0.07264	-0.05116	0.05124
4.86	0.01516	0.07416	-0.06108	0.05128
4.865	0.01348	0.07436	-0.0688	0.05108
4.87	0.01184	0.0746	-0.074	0.05068
4.875	0.01044	0.0736	-0.07652	0.05012
4.88	0.00904	0.0726	-0.07648	0.04948
4.885	0.008	0.07048	-0.0742	0.0488
4.89	0.00692	0.06832	-0.07004	0.04812
4.895	0.00624	0.06512	-0.06448	0.04752
4.9	0.00556	0.06192	-0.05816	0.04696
4.905	0.0052	0.0578	-0.05156	0.04636
4.91	0.00488	0.05364	-0.04524	0.04564
4.915	0.00488	0.0488	-0.0396	0.04484
4.92	0.00492	0.04392	-0.03476	0.04384
4.925	0.00532	0.03852	-0.0308	0.0428
4.93	0.00568	0.03312	-0.02752	0.04172
4.935	0.00644	0.02744	-0.02476	0.04068
4.94	0.0072	0.02172	-0.0222	0.03972
4.945	0.00824	0.01588	-0.01964	0.03896
4.95	0.00932	0.01	-0.01676	0.0384
4.955	0.0106	0.00416	-0.01344	0.03808
4.96	0.01192	-0.001651096	-0.00948	0.03804
4.965	0.01344	-0.00724	-0.00492	0.03828
4.97	0.01496	-0.01288	1.31408E-4	0.0388
4.975	0.0166	-0.01808	0.0054	0.03968
4.98	0.01824	-0.02332	0.01056	0.0408
4.985	0.01984	-0.02808	0.01516	0.04224
4.99	0.02144	-0.03284	0.01872	0.0438
4.995	0.02284	-0.03712	0.02092	0.04548
5	0.02428	-0.0414	0.02136	0.04704
5.005	0.02536	-0.04512	0.09924	0.04852
5.01	0.02648	-0.04884	0.08164	0.04984
5.015	0.02724	-0.05188	0.05504	0.051
5.02	0.02796	-0.05488	0.02148	0.05196
5.025	0.0282	-0.05716	-0.01616	0.0528
5.03	0.02848	-0.0594	-0.0546	0.05348
5.035	0.0282	-0.0608	-0.09036	0.054
5.04	0.02796	-0.06224	-0.12012	0.05432
5.045	0.0272	-0.06284	-0.14132	0.05448
5.05	0.02644	-0.06344	-0.1526	0.05448
5.055	0.02532	-0.06336	-0.15424	0.05436
5.06	0.0242	-0.06324	-0.14784	0.05408
5.065	0.02292	-0.06264	-0.13604	0.05368
5.07	0.0216	-0.062	-0.12196	0.05316
5.075	0.02032	-0.061	-0.10872	0.05252
5.08	0.019	-0.06	-0.09908	0.0518
5.085	0.0178	-0.05892	-0.09524	0.05096
5.09	0.0166	-0.05784	-0.09852	0.05004
5.095	0.01564	-0.05712	-0.10912	0.04904
5.1	0.01464	-0.05636	-0.12572	0.048
5.105	0.01392	-0.05628	-0.14544	0.04696
5.11	0.0132	-0.05616	-0.16484	0.046
5.115	0.01272	-0.05672	-0.18032	0.04516
5.12	0.01228	-0.05732	-0.18892	0.04444
5.125	0.01204	-0.05852	-0.18848	0.04388
5.13	0.01176	-0.05972	-0.17784	0.04344
5.135	0.01164	-0.06144	-0.157	0.04312
5.14	0.01148	-0.06316	-0.12724	0.04296
5.145	0.01148	-0.06516	-0.09092	0.04292
5.15	0.01144	-0.06716	-0.05128	0.04308
5.155	0.01164	-0.06924	-0.01188	0.04348
5.16	0.01184	-0.07132	0.0236	0.04416
5.165	0.01232	-0.07332	0.0518	0.04512
5.17	0.0128	-0.07528	0.06972	0.0464
5.175	0.01368	-0.07692	0.0754	0.048
5.18	0.01456	-0.0786	0.06812	0.04984
5.185	0.01584	-0.0798	0.0488	0.05184
5.19	0.01712	-0.081	0.01992	0.054
5.195	0.0188	-0.08172	-0.01512	0.05616
5.2	0.02044	-0.0824	-0.05244	0.05824
5.205	0.02244	-0.08264	-0.08848	0.06016
5.21	0.02444	-0.08284	-0.12008	0.06184
5.215	0.02664	-0.08264	-0.145	0.06316
5.22	0.02884	-0.08244	-0.16204	0.06416
5.225	0.03108	-0.08192	-0.17116	0.0648
5.23	0.03336	-0.0814	-0.17328	0.06504
5.235	0.0354	-0.0806	-0.17004	0.06488
5.24	0.03744	-0.07984	-0.16348	0.06428
5.245	0.03904	-0.07892	-0.1558	0.0632
5.25	0.0406	-0.078	-0.14908	0.06168
5.255	0.04152	-0.07708	-0.14512	0.05972
5.26	0.0424	-0.07612	-0.14524	0.05748
5.265	0.04248	-0.0752	-0.15004	0.05504
5.27	0.04252	-0.07428	-0.15944	0.05252
5.275	0.04176	-0.07344	-0.17268	0.05008
5.28	0.041	-0.07256	-0.18844	0.04784
5.285	0.0396	-0.07164	-0.20516	0.04596
5.29	0.03816	-0.07076	-0.22144	0.04448
5.295	0.03632	-0.06968	-0.23588	0.04348
5.3	0.03448	-0.0686	-0.24748	0.04288
5.305	0.03248	-0.06728	-0.25552	0.0426
5.31	0.03048	-0.06592	-0.25992	0.04252
5.315	0.02848	-0.06428	-0.2612	0.0426
5.32	0.02648	-0.06264	-0.26016	0.04276
5.325	0.02464	-0.06068	-0.25784	0.04292
5.33	0.02276	-0.05876	-0.25548	0.04308
5.335	0.02108	-0.05652	-0.25424	0.04332
5.34	0.0194	-0.05428	-0.25524	0.04368
5.345	0.01804	-0.05172	-0.2594	0.0442
5.35	0.01664	-0.0492	-0.26748	0.04488
5.355	0.01572	-0.04636	-0.28	0.04568
5.36	0.0148	-0.04352	-0.29688	0.04664
5.365	0.01448	-0.04048	-0.3174	0.04772
5.37	0.01416	-0.0374	-0.33984	0.04892
5.375	0.01452	-0.03412	-0.36176	0.05032
5.38	0.01484	-0.0308	-0.38024	0.05184
5.385	0.016	-0.02716	-0.39272	0.0536
5.39	0.01712	-0.02352	-0.39764	0.05556
5.395	0.01908	-0.01936	-0.39484	0.05768
5.4	0.02104	-0.01524	-0.38556	0.06
5.405	0.02384	-0.01044	-0.372	0.0624
5.41	0.02664	-0.00564	-0.357	0.06484
5.415	0.03012	-2.02574E-4	-0.34364	0.06724
5.42	0.0336	0.00524	-0.33484	0.06948
5.425	0.03764	0.01132	-0.33296	0.07148
5.43	0.04168	0.0174	-0.33932	0.07316
5.435	0.04612	0.02404	-0.3536	0.07444
5.44	0.05056	0.03064	-0.37388	0.07528
5.445	0.0552	0.0376	-0.39704	0.07564
5.45	0.05984	0.04456	-0.41932	0.07556
5.455	0.06448	0.0516	-0.43672	0.07508
5.46	0.06912	0.05864	-0.4456	0.0742
5.465	0.07348	0.06552	-0.44332	0.073
5.47	0.07788	0.07236	-0.42904	0.07156
5.475	0.0818	0.07888	-0.40368	0.06992
5.48	0.08572	0.08536	-0.36944	0.06816
5.485	0.08892	0.09132	-0.32912	0.06636
5.49	0.09216	0.09728	-0.28552	0.06452
5.495	0.09456	0.10248	-0.2414	0.06276
5.5	0.09696	0.10772	-0.19928	0.06112
5.505	0.09848	0.11184	-0.16124	0.05968
5.51	0.1	0.116	-0.12872	0.05856
5.515	0.1006	0.11888	-0.10216	0.0578
5.52	0.10124	0.12172	-0.08088	0.05756
5.525	0.10116	0.12324	-0.06312	0.05776
5.53	0.10108	0.1248	-0.04636	0.0584
5.535	0.10052	0.12512	-0.02784	0.05928
5.54	0.1	0.12544	-0.00488	0.06036
5.545	0.0992	0.12472	0.02464	0.06148
5.55	0.09844	0.124	0.06196	0.06256
5.555	0.09752	0.1224	0.10664	0.06352
5.56	0.0966	0.12084	0.1566	0.06424
5.565	0.0956	0.11868	0.20832	0.06472
5.57	0.09456	0.11652	0.2576	0.0648
5.575	0.0934	0.11416	0.30012	0.06444
5.58	0.09228	0.11184	0.33168	0.06368
5.585	0.091	0.10964	0.3488	0.0624
5.59	0.08972	0.10748	0.34884	0.06072
5.595	0.08828	0.10572	0.33056	0.05864
5.6	0.08684	0.104	0.29416	0.05628
5.605	0.0852	0.1028	0.24172	0.05372
5.61	0.08356	0.1016	0.17664	0.05108
5.615	0.0818	0.10108	0.10336	0.04848
5.62	0.08004	0.10052	0.0266	0.04608
5.625	0.07824	0.10064	-0.04904	0.04392
5.63	0.07644	0.1008	-0.11944	0.0422
5.635	0.07472	0.10152	-0.18136	0.04088
5.64	0.07296	0.10224	-0.23304	0.04004
5.645	0.0714	0.10332	-0.2742	0.03952
5.65	0.06984	0.10444	-0.30564	0.03928
5.655	0.06848	0.10572	-0.32884	0.0392
5.66	0.06712	0.10696	-0.3454	0.03924
5.665	0.06596	0.10816	-0.35708	0.03936
5.67	0.06476	0.10932	-0.36548	0.03956
5.675	0.06376	0.11016	-0.37252	0.03988
5.68	0.06272	0.111	-0.3798	0.04036
5.685	0.06176	0.11124	-0.3882	0.04104
5.69	0.06076	0.11152	-0.39748	0.04196
5.695	0.0598	0.1108	-0.40632	0.04312
5.7	0.05884	0.11008	-0.41284	0.04444
5.705	0.05784	0.10804	-0.415	0.04596
5.71	0.0568	0.106	-0.41084	0.0476
5.715	0.05572	0.10248	-0.39848	0.04928
5.72	0.0546	0.09896	-0.37644	0.05104
5.725	0.05344	0.09384	-0.3436	0.05284
5.73	0.05228	0.08872	-0.2996	0.0546
5.735	0.0512	0.08196	-0.24492	0.05632
5.74	0.05012	0.0752	-0.18096	0.05796
5.745	0.0492	0.06692	-0.10968	0.05948
5.75	0.04828	0.05864	-0.03336	0.06088
5.755	0.04756	0.04908	0.04548	0.06208
5.76	0.04684	0.03952	0.12412	0.06308
5.765	0.04632	0.02908	0.2	0.06384
5.77	0.0458	0.01864	0.271	0.0644
5.775	0.04552	0.00776	0.33552	0.0648
5.78	0.04524	-0.003156104	0.3928	0.065
5.785	0.0452	-0.01404	0.44296	0.06492
5.79	0.04516	-0.02496	0.48684	0.06456
5.795	0.04536	-0.03528	0.52584	0.064
5.8	0.04556	-0.0456	0.56148	0.06324
5.805	0.04592	-0.0548	0.59512	0.06228
5.81	0.04628	-0.064	0.62796	0.0612
5.815	0.04676	-0.07164	0.66088	0.05992
5.82	0.04724	-0.07928	0.69452	0.05848
5.825	0.04784	-0.08496	0.72912	0.05688
5.83	0.04844	-0.09068	0.7642	0.05516
5.835	0.0492	-0.09428	0.79876	0.05336
5.84	0.04992	-0.09792	0.83148	0.05152
5.845	0.0508	-0.09936	0.86088	0.04972
5.85	0.05172	-0.1008	0.8854	0.04804
5.855	0.05276	-0.10012	0.90348	0.04652
5.86	0.05384	-0.09944	0.914	0.04532
5.865	0.05508	-0.09668	0.91604	0.0444
5.87	0.05632	-0.09396	0.90908	0.0438
5.875	0.05776	-0.08928	0.89308	0.04348
5.88	0.05916	-0.08464	0.86848	0.0434
5.885	0.06072	-0.07832	0.83616	0.04348
5.89	0.06224	-0.072	0.79716	0.04368
5.895	0.0638	-0.06428	0.75276	0.04396
5.9	0.06532	-0.0566	0.70468	0.04424
5.905	0.06664	-0.0478	0.65492	0.04444
5.91	0.06796	-0.039	0.60568	0.04456
5.915	0.06884	-0.02948	0.55932	0.04452
5.92	0.06976	-0.01996	0.51812	0.04428
5.925	0.07004	-0.01016	0.48408	0.04376
5.93	0.07032	-3.43792E-4	0.45852	0.043
5.935	0.0698	0.00944	0.44216	0.04204
5.94	0.06932	0.0192	0.43488	0.04088
5.945	0.06788	0.02892	0.43616	0.03956
5.95	0.0664	0.0386	0.44472	0.03812
5.955	0.064	0.04832	0.4588	0.03664
5.96	0.06156	0.05808	0.47636	0.0352
5.965	0.05828	0.06788	0.4952	0.03388
5.97	0.055	0.07768	0.51336	0.03276
5.975	0.05112	0.08736	0.5292	0.03196
5.98	0.04724	0.097	0.54148	0.03152
5.985	0.04296	0.10604	0.5492	0.0314
5.99	0.03872	0.11512	0.55192	0.03164
5.995	0.03428	0.123	0.5496	0.03208
6	0.02988	0.13088	0.54268	0.03276
6.005	0.02552	0.13704	0.53184	0.0336
6.01	0.02112	0.1432	0.51788	0.03452
6.015	0.01708	0.1472	0.50132	0.03552
6.02	0.013	0.1512	0.48232	0.0366
6.025	0.00944	0.15264	0.46064	0.03776
6.03	0.00584	0.15408	0.43568	0.039
6.035	0.002849708	0.15272	0.40664	0.04032
6.04	-1.41341E-4	0.15136	0.3728	0.04176
6.045	-0.00249988	0.14708	0.33388	0.04328
6.05	-0.00484	0.14284	0.29028	0.0448
6.055	-0.0066	0.1358	0.2432	0.04628
6.06	-0.00832	0.1288	0.19456	0.04764
6.065	-0.00952	0.11928	0.1466	0.04888
6.07	-0.01068	0.10976	0.1016	0.04988
6.075	-0.0114	0.09812	0.06184	0.05072
6.08	-0.01212	0.08644	0.02904	0.05128
6.085	-0.01252	0.0732	0.0046	0.05168
6.09	-0.01288	0.05996	-0.01068	0.0518
6.095	-0.01304	0.04572	-0.0166	0.05168
6.1	-0.01316	0.03144	-0.01376	0.05132
6.105	-0.01308	0.01664	-0.00348332	0.05068
6.11	-0.01304	0.001817364	0.01236	0.04976
6.115	-0.01276	-0.01316	0.03172	0.0486
6.12	-0.01244	-0.02812	0.0524	0.0472
6.125	-0.01196	-0.04292	0.07232	0.04572
6.13	-0.01148	-0.05772	0.08968	0.0442
6.135	-0.01088	-0.072	0.1032	0.0428
6.14	-0.01028	-0.08628	0.11208	0.0416
6.145	-0.00972	-0.09968	0.11616	0.04068
6.15	-0.00912	-0.11308	0.116	0.04008
6.155	-0.00864	-0.12532	0.1124	0.03976
6.16	-0.00816	-0.13756	0.10648	0.03972
6.165	-0.00784	-0.14844	0.0994	0.03984
6.17	-0.00748	-0.15932	0.09236	0.04004
6.175	-0.00728	-0.16868	0.0864	0.0402
6.18	-0.00704	-0.17804	0.08244	0.04028
6.185	-0.00692	-0.18576	0.081	0.0402
6.19	-0.0068	-0.19344	0.08236	0.04
6.195	-0.00664	-0.19956	0.08628	0.03964
6.2	-0.00648	-0.20564	0.09224	0.03924
6.205	-0.00612	-0.21016	0.09928	0.0388
6.21	-0.00576	-0.21472	0.10648	0.03832
6.215	-0.00508	-0.21776	0.11288	0.0378
6.22	-0.00436	-0.2208	0.11776	0.03732
6.225	-0.003217396	-0.22244	0.1206	0.03684
6.23	-0.00207646	-0.22404	0.12148	0.03632
6.235	-3.95329E-4	-0.2244	0.121	0.03584
6.24	0.001285804	-0.22476	0.12016	0.03532
6.245	0.003640152	-0.224	0.12032	0.03484
6.25	0.006	-0.22324	0.12312	0.0344
6.255	0.00916	-0.22144	0.13024	0.034
6.26	0.01236	-0.21968	0.14304	0.03372
6.265	0.01652	-0.217	0.16208	0.03364
6.27	0.02064	-0.21432	0.18684	0.03376
6.275	0.02588	-0.21084	0.21548	0.03412
6.28	0.03112	-0.20736	0.24516	0.03472
6.285	0.03744	-0.20316	0.27232	0.03548
6.29	0.04376	-0.19896	0.29336	0.03644
6.295	0.05104	-0.1942	0.30488	0.03748
6.3	0.05836	-0.18944	0.30408	0.0386
6.305	0.06644	-0.18432	0.28908	0.03972
6.31	0.07452	-0.17924	0.2596	0.0408
6.315	0.08316	-0.174	0.21684	0.04192
6.32	0.0918	-0.16876	0.16348	0.04312
6.325	0.10064	-0.1636	0.10308	0.0444
6.33	0.10948	-0.1584	0.04012	0.0458
6.335	0.11824	-0.1534	-0.02076	0.04728
6.34	0.12696	-0.1484	-0.07516	0.04892
6.345	0.13524	-0.14368	-0.1196	0.05056
6.35	0.14352	-0.13892	-0.15212	0.05228
6.355	0.15108	-0.13456	-0.17264	0.05392
6.36	0.1586	-0.1302	-0.18244	0.05552
6.365	0.16508	-0.12632	-0.18368	0.05692
6.37	0.17156	-0.1224	-0.17896	0.05816
6.375	0.17676	-0.11896	-0.17088	0.05924
6.38	0.182	-0.11548	-0.1618	0.06008
6.385	0.18584	-0.11248	-0.154	0.0608
6.39	0.18964	-0.10944	-0.14904	0.06136
6.395	0.19204	-0.10696	-0.14764	0.06176
6.4	0.1944	-0.10444	-0.14944	0.06192
6.405	0.19532	-0.10252	-0.15304	0.06188
6.41	0.19628	-0.10056	-0.15632	0.06156
6.415	0.19588	-0.0992	-0.15716	0.06104
6.42	0.19548	-0.0978	-0.1534	0.06028
6.425	0.19388	-0.09684	-0.14332	0.05932
6.43	0.19232	-0.09584	-0.12604	0.05816
6.435	0.1898	-0.0952	-0.10188	0.05692
6.44	0.18732	-0.09452	-0.0724	0.0556
6.445	0.18412	-0.094	-0.04016	0.05416
6.45	0.18092	-0.09348	-0.00824	0.05268
6.455	0.17728	-0.09292	0.02016	0.05104
6.46	0.1736	-0.09236	0.04224	0.04936
6.465	0.16968	-0.09152	0.05544	0.04768
6.47	0.16572	-0.09068	0.05776	0.04596
6.475	0.1616	-0.08936	0.04764	0.04424
6.48	0.15748	-0.08804	0.02456	0.0426
6.485	0.15332	-0.08604	-0.01084	0.041
6.49	0.14912	-0.08404	-0.05672	0.03952
6.495	0.14484	-0.08128	-0.11032	0.03808
6.5	0.14056	-0.07856	-0.16844	0.03672
6.505	0.1362	-0.07508	-0.22756	0.03544
6.51	0.13184	-0.0716	-0.28456	0.0342
6.515	0.12736	-0.0674	-0.33672	0.03312
6.52	0.12292	-0.0632	-0.38196	0.0322
6.525	0.11844	-0.05844	-0.4192	0.0316
6.53	0.11396	-0.05368	-0.44844	0.03136
6.535	0.1096	-0.04864	-0.47032	0.0316
6.54	0.1052	-0.04356	-0.4858	0.0324
6.545	0.10112	-0.03864	-0.49624	0.03364
6.55	0.097	-0.03372	-0.50304	0.03516
6.555	0.09328	-0.0292	-0.5076	0.0368
6.56	0.08956	-0.02468	-0.51128	0.03836
6.565	0.08636	-0.02084	-0.5148	0.0396
6.57	0.0832	-0.01696	-0.5182	0.04032
6.575	0.08064	-0.01396	-0.52104	0.04036
6.58	0.07808	-0.01096	-0.52228	0.03972
6.585	0.07624	-0.00896	-0.52072	0.03832
6.59	0.0744	-0.007	-0.51504	0.0364
6.595	0.0734	-0.00616	-0.50408	0.034
6.6	0.07236	-0.00532	-0.48708	0.03136
6.605	0.0722	-0.00552	-0.46392	0.02864
6.61	0.072	-0.00576	-0.43504	0.026
6.615	0.0726	-0.00688	-0.40148	0.02356
6.62	0.0732	-0.008	-0.3646	0.02148
6.625	0.0744	-0.0098	-0.3258	0.01984
6.63	0.07564	-0.0116	-0.2866	0.0186
6.635	0.07736	-0.01388	-0.24844	0.01776
6.64	0.07908	-0.01616	-0.21276	0.01732
6.645	0.0812	-0.01864	-0.18084	0.0172
6.65	0.08332	-0.02112	-0.15368	0.01736
6.655	0.08568	-0.0234	-0.13184	0.0178
6.66	0.08808	-0.02568	-0.11544	0.01848
6.665	0.09064	-0.02744	-0.10408	0.01936
6.67	0.09324	-0.02924	-0.09704	0.02036
6.675	0.09592	-0.03036	-0.0932	0.0214
6.68	0.0986	-0.03152	-0.09116	0.02252
6.685	0.10136	-0.032	-0.08952	0.0236
6.69	0.10408	-0.03252	-0.087	0.02468
6.695	0.1068	-0.03248	-0.0826	0.0258
6.7	0.10948	-0.03244	-0.0756	0.027
6.705	0.11208	-0.032	-0.06572	0.02836
6.71	0.11468	-0.03156	-0.05288	0.02996
6.715	0.1172	-0.03076	-0.0372	0.0318
6.72	0.11972	-0.02996	-0.01924	0.03388
6.725	0.12224	-0.02896	2.56838E-4	0.0362
6.73	0.12476	-0.02792	0.02036	0.03868
6.735	0.12736	-0.0268	0.0402	0.04124
6.74	0.12996	-0.02568	0.059	0.0438
6.745	0.13264	-0.02456	0.07616	0.0462
6.75	0.13536	-0.02344	0.09136	0.0484
6.755	0.13804	-0.02236	0.10448	0.05024
6.76	0.14072	-0.02124	0.11548	0.05172
6.765	0.14328	-0.02032	0.12444	0.05272
6.77	0.14584	-0.0194	0.13128	0.05332
6.775	0.1482	-0.01888	0.13592	0.05356
6.78	0.15056	-0.0184	0.138	0.05344
6.785	0.1526	-0.01852	0.13736	0.053
6.79	0.15464	-0.01864	0.13388	0.05232
6.795	0.1562	-0.01952	0.1278	0.05144
6.8	0.1578	-0.02036	0.1196	0.05044
6.805	0.15868	-0.02196	0.10984	0.04936
6.81	0.1596	-0.02352	0.09924	0.04824
6.815	0.15956	-0.0258	0.08844	0.04712
6.82	0.15956	-0.02808	0.07804	0.04604
6.825	0.1584	-0.03096	0.06848	0.04512
6.83	0.15724	-0.03384	0.0602	0.04444
6.835	0.15476	-0.03716	0.05348	0.044
6.84	0.15224	-0.04048	0.04856	0.04384
6.845	0.1482	-0.04416	0.04544	0.04388
6.85	0.14416	-0.04784	0.04428	0.04416
6.855	0.13848	-0.05176	0.0452	0.04456
6.86	0.1328	-0.05572	0.04816	0.04508
6.865	0.12556	-0.06	0.05312	0.04572
6.87	0.11836	-0.06432	0.05996	0.04652
6.875	0.10988	-0.06904	0.06864	0.0474
6.88	0.1014	-0.07372	0.07912	0.04844
6.885	0.09216	-0.07876	0.09148	0.0496
6.89	0.08288	-0.0838	0.10584	0.05088
6.895	0.07328	-0.08908	0.12188	0.05224
6.9	0.06364	-0.09436	0.13936	0.05368
6.905	0.054	-0.09996	0.1578	0.055
6.91	0.04436	-0.10556	0.17692	0.0562
6.915	0.03488	-0.1116	0.19652	0.05712
6.92	0.02544	-0.1176	0.21652	0.05772
6.925	0.01632	-0.124	0.23692	0.05792
6.93	0.0072	-0.13036	0.25764	0.05776
6.935	-0.001436792	-0.1368	0.27816	0.05716
6.94	-0.01008	-0.14324	0.298	0.05636
6.945	-0.0182	-0.14924	0.3164	0.05536
6.95	-0.02632	-0.15528	0.33284	0.0544
6.955	-0.03384	-0.16036	0.34676	0.0536
6.96	-0.0414	-0.16548	0.35768	0.05308
6.965	-0.04836	-0.16936	0.36536	0.053
6.97	-0.05536	-0.1732	0.36992	0.05344
6.975	-0.06176	-0.17572	0.37164	0.05444
6.98	-0.0682	-0.17824	0.37108	0.05604
6.985	-0.07412	-0.17948	0.36876	0.05816
6.99	-0.08	-0.18072	0.36524	0.06056
6.995	-0.08536	-0.18084	0.36088	0.0632
7	-0.09072	-0.18096	0.35584	0.0658
7.005	-0.09548	-0.18012	0.35024	0.06832
7.01	-0.10028	-0.17928	0.34416	0.07064
7.015	-0.10432	-0.17764	0.33772	0.07268
7.02	-0.1084	-0.17604	0.33112	0.07436
7.025	-0.11156	-0.1738	0.3246	0.07564
7.03	-0.11476	-0.1716	0.31844	0.07652
7.035	-0.11692	-0.16884	0.31288	0.07696
7.04	-0.11912	-0.16612	0.30832	0.07704
7.045	-0.12028	-0.16296	0.30512	0.07676
7.05	-0.12144	-0.1598	0.30356	0.07616
7.055	-0.12164	-0.15632	0.30372	0.07524
7.06	-0.12184	-0.15284	0.3056	0.07412
7.065	-0.12112	-0.14904	0.309	0.07284
7.07	-0.1204	-0.14524	0.31364	0.07144
7.075	-0.1188	-0.14116	0.31908	0.06988
7.08	-0.1172	-0.13708	0.32488	0.06828
7.085	-0.1148	-0.13268	0.33064	0.06656
7.09	-0.11244	-0.12828	0.33608	0.0648
7.095	-0.10944	-0.12364	0.34124	0.06304
7.1	-0.10644	-0.11904	0.3462	0.06128
7.105	-0.103	-0.11432	0.35116	0.05956
7.11	-0.09956	-0.10964	0.3562	0.05796
7.115	-0.0958	-0.10508	0.36128	0.05648
7.12	-0.09204	-0.10048	0.36632	0.0552
7.125	-0.08804	-0.09616	0.37128	0.0542
7.13	-0.08404	-0.09184	0.37616	0.05348
7.135	-0.07988	-0.08788	0.38092	0.05304
7.14	-0.07572	-0.08396	0.38564	0.0528
7.145	-0.07156	-0.08056	0.39028	0.0528
7.15	-0.06736	-0.07716	0.39488	0.05308
7.155	-0.06332	-0.0744	0.3996	0.05364
7.16	-0.05932	-0.07164	0.40456	0.05444
7.165	-0.0556	-0.06944	0.40988	0.05548
7.17	-0.05192	-0.06728	0.41552	0.05672
7.175	-0.04876	-0.06544	0.4212	0.05804
7.18	-0.04556	-0.0636	0.42628	0.05936
7.185	-0.04316	-0.06176	0.42968	0.06052
7.19	-0.04072	-0.05988	0.4302	0.0614
7.195	-0.03916	-0.05752	0.42644	0.06188
7.2	-0.03756	-0.05516	0.4172	0.06192
7.205	-0.03684	-0.05196	0.4012	0.06148
7.21	-0.03616	-0.0488	0.37768	0.06064
7.215	-0.03616	-0.04456	0.34672	0.05944
7.22	-0.0362	-0.04032	0.30936	0.05792
7.225	-0.03684	-0.035	0.26788	0.0562
7.23	-0.03748	-0.02968	0.22528	0.05444
7.235	-0.03856	-0.02332	0.18512	0.05276
7.24	-0.03964	-0.017	0.1508	0.05132
7.245	-0.041	-0.00992	0.12516	0.05024
7.25	-0.04236	-0.002800928	0.11	0.04952
7.255	-0.04376	0.00488	0.10576	0.04916
7.26	-0.0452	0.0126	0.1114	0.04904
7.265	-0.04652	0.02088	0.12468	0.04916
7.27	-0.04788	0.0292	0.14244	0.04952
7.275	-0.049	0.0382	0.16104	0.05008
7.28	-0.05012	0.04724	0.17676	0.05092
7.285	-0.05104	0.05688	0.18604	0.05204
7.29	-0.05196	0.06652	0.1858	0.05348
7.295	-0.05272	0.07648	0.17408	0.05512
7.3	-0.05352	0.08648	0.15064	0.05688
7.305	-0.05424	0.09628	0.11708	0.05872
7.31	-0.05496	0.10612	0.07664	0.06048
7.315	-0.05572	0.11528	0.03368	0.06204
7.32	-0.05644	0.12444	-0.00716	0.06332
7.325	-0.05732	0.1324	-0.04152	0.06428
7.33	-0.05816	0.14036	-0.06576	0.06492
7.335	-0.05916	0.14676	-0.0776	0.06524
7.34	-0.06012	0.1532	-0.07652	0.06532
7.345	-0.0612	0.15788	-0.06376	0.06524
7.35	-0.06224	0.16256	-0.04208	0.06512
7.355	-0.06332	0.1656	-0.01492	0.065
7.36	-0.06436	0.16864	0.01392	0.065
7.365	-0.06532	0.1702	0.04076	0.06504
7.37	-0.06632	0.17172	0.06236	0.06512
7.375	-0.06724	0.17188	0.07612	0.06524
7.38	-0.06812	0.17204	0.0806	0.06528
7.385	-0.06896	0.1708	0.07608	0.0652
7.39	-0.06976	0.16956	0.06444	0.065
7.395	-0.07052	0.16688	0.0488	0.06468
7.4	-0.07128	0.1642	0.03276	0.06436
7.405	-0.072	0.16012	0.02004	0.06416
7.41	-0.07272	0.15604	0.01376	0.06432
7.415	-0.07348	0.15064	0.01616	0.06476
7.42	-0.07424	0.14528	0.028	0.06544
7.425	-0.07508	0.13864	0.04868	0.06604
7.43	-0.07596	0.13204	0.07636	0.06624
7.435	-0.077	0.1242	0.10844	0.06572
7.44	-0.078	0.1164	0.14196	0.06416
7.445	-0.07916	0.10732	0.17408	0.06136
7.45	-0.08032	0.09824	0.20196	0.05736
7.455	-0.08148	0.08804	0.22312	0.05236
7.46	-0.08264	0.0778	0.23552	0.04684
7.465	-0.08368	0.06664	0.23808	0.0414
7.47	-0.08476	0.05552	0.23128	0.03676
7.475	-0.08564	0.0436	0.21676	0.03336
7.48	-0.08652	0.03168	0.19724	0.03172
7.485	-0.08716	0.01924	0.17604	0.032
7.49	-0.0878	0.0068	0.1564	0.03432
7.495	-0.08812	-0.0058	0.14144	0.03848
7.5	-0.08848	-0.01844	0.13364	0.04392
7.505	-0.08848	-0.03072	0.13468	0.24996
7.51	-0.08848	-0.04304	0.14512	0.27996
7.515	-0.0882	-0.05452	0.16452	0.30596
7.52	-0.08792	-0.066	0.19156	0.32492
7.525	-0.0874	-0.07636	0.22412	0.33432
7.53	-0.08688	-0.08672	0.25992	0.33252
7.535	-0.08616	-0.09568	0.29644	0.31924
7.54	-0.08548	-0.10464	0.33124	0.29556
7.545	-0.0846	-0.11204	0.36204	0.26392
7.55	-0.08376	-0.11944	0.38704	0.22772
7.555	-0.08272	-0.12516	0.40528	0.19068
7.56	-0.08172	-0.13084	0.4168	0.15668
7.565	-0.08056	-0.13476	0.42264	0.12916
7.57	-0.0794	-0.13864	0.42436	0.1106
7.575	-0.07808	-0.14076	0.42388	0.10256
7.58	-0.07676	-0.14288	0.4232	0.10564
7.585	-0.07532	-0.14328	0.4242	0.1194
7.59	-0.07388	-0.14368	0.4284	0.14264
7.595	-0.07236	-0.14248	0.43676	0.17336
7.6	-0.0708	-0.14128	0.4498	0.20904
7.605	-0.0692	-0.13856	0.46724	0.2468
7.61	-0.0676	-0.13584	0.48808	0.28388
7.615	-0.06608	-0.1318	0.51088	0.31808
7.62	-0.06456	-0.12776	0.53384	0.34808
7.625	-0.0632	-0.12268	0.55492	0.37328
7.63	-0.06188	-0.1176	0.57224	0.39372
7.635	-0.06088	-0.1118	0.58416	0.4098
7.64	-0.05988	-0.106	0.58944	0.4222
7.645	-0.05928	-0.0998	0.58736	0.4316
7.65	-0.05868	-0.09364	0.57804	0.43868
7.655	-0.0586	-0.08744	0.56248	0.44408
7.66	-0.05848	-0.08124	0.54276	0.44832
7.665	-0.05892	-0.0754	0.52172	0.45196
7.67	-0.05936	-0.06956	0.50252	0.4554
7.675	-0.06028	-0.06436	0.48812	0.45896
7.68	-0.0612	-0.05912	0.48084	0.46296
7.685	-0.06236	-0.05476	0.48168	0.46772
7.69	-0.06356	-0.0504	0.49004	0.47352
7.695	-0.0646	-0.0472	0.50404	0.48036
7.7	-0.06568	-0.044	0.52092	0.48808
7.705	-0.06616	-0.0422	0.53756	0.4964
7.71	-0.0666	-0.0404	0.55108	0.5052
7.715	-0.066	-0.04016	0.55932	0.51436
7.72	-0.0654	-0.03996	0.56088	0.5238
7.725	-0.06316	-0.04128	0.55536	0.53344
7.73	-0.06092	-0.0426	0.54332	0.5432
7.735	-0.05652	-0.04532	0.5268	0.55288
7.74	-0.05212	-0.048	0.50872	0.56216
7.745	-0.04508	-0.05188	0.4926	0.57084
7.75	-0.03808	-0.05576	0.48184	0.57868
7.755	-0.02832	-0.06064	0.47948	0.58556
7.76	-0.01856	-0.06556	0.48768	0.59136
7.765	-0.0062	-0.07144	0.50744	0.59584
7.77	0.00616	-0.07736	0.53832	0.59872
7.775	0.02068	-0.08428	0.5784	0.59972
7.78	0.0352	-0.0912	0.6248	0.5988
7.785	0.05128	-0.09896	0.67376	0.59596
7.79	0.0674	-0.10676	0.72136	0.59148
7.795	0.0844	-0.11508	0.7638	0.58576
7.8	0.10144	-0.12336	0.79748	0.57948
7.805	0.11876	-0.13184	0.8194	0.57332
7.81	0.13604	-0.14036	0.8274	0.56796
7.815	0.15292	-0.14864	0.82072	0.56416
7.82	0.1698	-0.15692	0.80016	0.56288
7.825	0.1856	-0.1646	0.768	0.56484
7.83	0.20136	-0.17228	0.72744	0.57076
7.835	0.21544	-0.179	0.68228	0.5812
7.84	0.22952	-0.18572	0.63612	0.59668
7.845	0.24144	-0.19128	0.59232	0.61756
7.85	0.25336	-0.19684	0.55332	0.6438
7.855	0.2628	-0.20116	0.52056	0.67492
7.86	0.27224	-0.20548	0.49432	0.70984
7.865	0.27908	-0.20852	0.47408	0.74728
7.87	0.28588	-0.21152	0.4588	0.78556
7.875	0.29016	-0.21312	0.44712	0.82292
7.88	0.2944	-0.21472	0.43764	0.8576
7.885	0.29616	-0.21492	0.42904	0.88796
7.89	0.29796	-0.21508	0.42012	0.91284
7.895	0.29744	-0.21384	0.41	0.93144
7.9	0.29692	-0.2126	0.398	0.9434
7.905	0.29436	-0.21	0.384	0.94864
7.91	0.29184	-0.2074	0.36812	0.94752
7.915	0.28768	-0.20356	0.35088	0.94048
7.92	0.28352	-0.19972	0.333	0.9282
7.925	0.2782	-0.19484	0.3152	0.91144
7.93	0.27288	-0.18996	0.29824	0.89104
7.935	0.26684	-0.18432	0.28288	0.86796
7.94	0.26076	-0.17864	0.26972	0.84316
7.945	0.25432	-0.17252	0.2592	0.81768
7.95	0.24784	-0.1664	0.25172	0.79248
7.955	0.24128	-0.1602	0.24724	0.76852
7.96	0.23468	-0.15396	0.24564	0.74692
7.965	0.22816	-0.14796	0.24652	0.72864
7.97	0.22164	-0.14196	0.24924	0.71424
7.975	0.21532	-0.13628	0.25308	0.704
7.98	0.20904	-0.13064	0.25712	0.6978
7.985	0.20304	-0.12544	0.2606	0.69532
7.99	0.19704	-0.12024	0.26304	0.69616
7.995	0.19152	-0.11544	0.26412	0.69976
8	0.18596	-0.11068	0.26392	0.70564
8.005	0.18096	-0.1062	0.26256	0.7132
8.01	0.176	-0.10168	0.26036	0.72188
8.015	0.17172	-0.09716	0.25756	0.73116
8.02	0.16748	-0.09264	0.25448	0.74036
8.025	0.16412	-0.08772	0.25124	0.74912
8.03	0.16076	-0.08276	0.24812	0.7572
8.035	0.15844	-0.0772	0.24532	0.7646
8.04	0.15612	-0.0716	0.24296	0.77148
8.045	0.15492	-0.06556	0.24108	0.77788
8.05	0.15372	-0.05952	0.23944	0.78372
8.055	0.15364	-0.0534	0.23732	0.78888
8.06	0.15356	-0.04728	0.23356	0.79332
8.065	0.1546	-0.04152	0.2268	0.79684
8.07	0.15564	-0.03576	0.21596	0.7992
8.075	0.15772	-0.0306	0.20028	0.80028
8.08	0.15984	-0.02544	0.17988	0.8
8.085	0.16284	-0.02104	0.15592	0.7984
8.09	0.1658	-0.01664	0.13068	0.79536
8.095	0.16948	-0.01304	0.10688	0.79096
8.1	0.17312	-0.00944	0.08752	0.78532
8.105	0.1772	-0.00656	0.07536	0.77856
8.11	0.18132	-0.003661736	0.07316	0.77096
8.115	0.18564	-0.001471272	0.08352	0.76264
8.12	0.19	7.19192E-4	0.10824	0.7538
8.125	0.19444	0.002202664	0.14784	0.7446
8.13	0.19884	0.00368614	0.20096	0.73524
8.135	0.2032	0.0044	0.26436	0.72608
8.14	0.20756	0.00516	0.33336	0.7174
8.145	0.21172	0.00512	0.4024	0.7094
8.15	0.21588	0.00504	0.46584	0.70208
8.155	0.21976	0.00432	0.51864	0.69556
8.16	0.22364	0.0035559	0.55668	0.68976
8.165	0.22716	0.00229892	0.5778	0.68468
8.17	0.23068	0.001041936	0.58172	0.68032
8.175	0.2338	-5.0122E-4	0.57036	0.67652
8.18	0.23688	-0.00204438	0.5474	0.67336
8.185	0.2394	-0.003734328	0.51724	0.67096
8.19	0.24196	-0.00544	0.4846	0.66948
8.195	0.24388	-0.00716	0.4538	0.66924
8.2	0.2458	-0.00892	0.42868	0.67036
8.205	0.24696	-0.0106	0.41188	0.67296
8.21	0.24816	-0.01228	0.40432	0.67676
8.215	0.24852	-0.0138	0.40508	0.68132
8.22	0.24892	-0.01532	0.41176	0.686
8.225	0.2484	-0.01656	0.42108	0.6902
8.23	0.24788	-0.01784	0.42936	0.6934
8.235	0.24644	-0.01884	0.43292	0.6954
8.24	0.245	-0.01984	0.42852	0.69624
8.245	0.24268	-0.02056	0.41368	0.69588
8.25	0.2404	-0.02128	0.38724	0.69424
8.255	0.23724	-0.02172	0.3498	0.69132
8.26	0.23412	-0.02216	0.30372	0.68728
8.265	0.2302	-0.02236	0.25284	0.68256
8.27	0.22632	-0.0226	0.20188	0.67796
8.275	0.22164	-0.02264	0.15544	0.67432
8.28	0.21696	-0.02272	0.11792	0.67248
8.285	0.21156	-0.02268	0.09256	0.67304
8.29	0.20612	-0.0226	0.08116	0.67628
8.295	0.19996	-0.0224	0.08388	0.68204
8.3	0.1938	-0.0222	0.09916	0.68984
8.305	0.187	-0.02176	0.12436	0.69888
8.31	0.1802	-0.02128	0.15596	0.70768
8.315	0.17284	-0.02048	0.19008	0.71432
8.32	0.16548	-0.01964	0.22276	0.71664
8.325	0.15768	-0.0184	0.25036	0.7126
8.33	0.14988	-0.01716	0.27	0.70048
8.335	0.14176	-0.01548	0.28028	0.6792
8.34	0.13364	-0.0138	0.28132	0.64832
8.345	0.12536	-0.01164	0.27508	0.60804
8.35	0.11704	-0.00948	0.2648	0.5596
8.355	0.10892	-0.00688	0.2542	0.50504
8.36	0.10076	-0.00428	0.24688	0.44712
8.365	0.09316	-0.001377068	0.246	0.3888
8.37	0.08552	0.001540676	0.25376	0.333
8.375	0.07872	0.0046	0.27156	0.28252
8.38	0.07188	0.00764	0.29928	0.23964
8.385	0.06608	0.01056	0.33576	0.20612
8.39	0.06024	0.01348	0.3788	0.18288
8.395	0.05548	0.01592	0.42584	0.17012
8.4	0.05068	0.01836	0.47404	0.16716
8.405	0.04688	0.02004	0.52056	0.17284
8.41	0.04308	0.02168	0.56268	0.1858
8.415	0.04004	0.02232	0.59808	0.20428
8.42	0.037	0.02296	0.62496	0.22664
8.425	0.03436	0.02248	0.6422	0.25124
8.43	0.03176	0.022	0.64952	0.2768
8.435	0.0292	0.02044	0.64756	0.3024
8.44	0.02664	0.01888	0.63764	0.32748
8.445	0.02388	0.01648	0.6216	0.35168
8.45	0.02112	0.01408	0.60164	0.37472
8.455	0.01788	0.01112	0.58016	0.39636
8.46	0.01468	0.00816	0.55948	0.41652
8.465	0.0108	0.00496	0.54172	0.43524
8.47	0.00696	0.001762392	0.52844	0.45256
8.475	0.002214516	-0.00137706	0.52028	0.4686
8.48	-0.002514184	-0.00452	0.517	0.48348
8.485	-0.00828	-0.00736	0.51756	0.49744
8.49	-0.01408	-0.0102	0.52048	0.51044
8.495	-0.021	-0.0126	0.52392	0.52248
8.5	-0.02796	-0.015	0.52604	0.53328
8.505	-0.03616	-0.01696	0.52516	0.5426
8.51	-0.04436	-0.01892	0.51984	0.55016
8.515	-0.05392	-0.02036	0.50944	0.55568
8.52	-0.06352	-0.02176	0.49368	0.55912
8.525	-0.0746	-0.02264	0.47284	0.5606
8.53	-0.08568	-0.02348	0.44744	0.56032
8.535	-0.09836	-0.02368	0.41832	0.5586
8.54	-0.111	-0.02388	0.38668	0.5558
8.545	-0.12512	-0.02348	0.35416	0.55232
8.55	-0.1392	-0.02308	0.32276	0.54868
8.555	-0.15432	-0.0222	0.2948	0.54528
8.56	-0.16944	-0.02128	0.27256	0.5424
8.565	-0.18468	-0.02004	0.25804	0.54012
8.57	-0.19992	-0.01876	0.25228	0.53808
8.575	-0.21388	-0.01728	0.25504	0.53612
8.58	-0.22788	-0.01576	0.26512	0.53396
8.585	-0.23872	-0.01408	0.28056	0.53156
8.59	-0.24956	-0.01244	0.29908	0.52896
8.595	-0.2552	-0.01076	0.31848	0.52632
8.6	-0.26084	-0.00912	0.33692	0.52372
8.605	-0.25928	-0.00764	0.35292	0.52124
8.61	-0.25772	-0.00616	0.36532	0.51884
8.615	-0.2474	-0.005	0.37352	0.51672
8.62	-0.23712	-0.00381692	0.37756	0.51564
8.625	-0.2172	-0.003050068	0.37868	0.51652
8.63	-0.19728	-0.002283216	0.379	0.5202
8.635	-0.16776	-0.0020116	0.38108	0.5276
8.64	-0.1382	-0.001739984	0.3872	0.53924
8.645	-0.09992	-0.00197704	0.39876	0.55564
8.65	-0.0616	-0.002214096	0.41624	0.57684
8.655	-0.01624	-0.00290666	0.43904	0.60216
8.66	0.02912	-0.00359922	0.46596	0.63024
8.665	0.07936	-0.00464	0.49492	0.6592
8.67	0.12964	-0.00564	0.52336	0.68696
8.675	0.18236	-0.0068	0.54832	0.71148
8.68	0.23508	-0.00792	0.56708	0.731
8.685	0.28788	-0.00892	0.57772	0.74404
8.69	0.34072	-0.00992	0.57928	0.74984
8.695	0.3914	-0.01064	0.57168	0.74844
8.7	0.44212	-0.01132	0.5558	0.7406
8.705	0.4888	-0.0116	0.53292	0.72772
8.71	0.53548	-0.01188	0.50496	0.71144
8.715	0.57676	-0.01172	0.47392	0.69352
8.72	0.61808	-0.01156	0.44204	0.67584
8.725	0.65348	-0.01104	0.41144	0.6602
8.73	0.68884	-0.01048	0.38376	0.6482
8.735	0.71844	-0.0096	0.36	0.64124
8.74	0.74804	-0.00876	0.34024	0.6402
8.745	0.77212	-0.00768	0.32404	0.64556
8.75	0.79624	-0.0066	0.31052	0.65764
8.755	0.81504	-0.0054	0.29848	0.67624
8.76	0.8338	-0.0042	0.28684	0.70084
8.765	0.84716	-0.003021668	0.27452	0.73056
8.77	0.86056	-0.001841288	0.26056	0.76416
8.775	0.8682	-7.60608E-4	0.24428	0.8002
8.78	0.87588	3.20077E-4	0.22532	0.83712
8.785	0.87748	0.001267684	0.20404	0.87332
8.79	0.87908	0.002215292	0.18148	0.90748
8.795	0.87436	0.003040592	0.1596	0.93884
8.8	0.86964	0.003865892	0.14072	0.96708
8.805	0.85852	0.0046	0.12752	0.9922
8.81	0.8474	0.00536	0.12236	1.01448
8.815	0.83	0.00604	0.12704	1.03432
8.82	0.8126	0.00676	0.14236	1.05216
8.825	0.78924	0.00736	0.1678	1.0686
8.83	0.76592	0.008	0.20164	1.08388
8.835	0.73736	0.0084	0.24128	1.09792
8.84	0.7088	0.00876	0.28372	1.11036
8.845	0.676	0.00864	0.32588	1.12088
8.85	0.64316	0.00852	0.3648	1.129
8.855	0.6072	0.00764	0.398	1.13448
8.86	0.57128	0.00676	0.42364	1.137
8.865	0.53336	0.00504	0.44044	1.13636
8.87	0.49548	0.003274632	0.4478	1.1324
8.875	0.4566	6.84856E-4	0.4454	1.12516
8.88	0.41776	-0.00190492	0.43348	1.11488
8.885	0.37884	-0.00524	0.41264	1.10196
8.89	0.33988	-0.00856	0.38388	1.08724
8.895	0.3014	-0.01252	0.34888	1.07168
8.9	0.26292	-0.01644	0.3098	1.0562
8.905	0.2254	-0.0208	0.26904	1.04184
8.91	0.18788	-0.0252	0.22888	1.0294
8.915	0.1518	-0.02972	0.19116	1.01952
8.92	0.11572	-0.03424	0.15696	1.01268
8.925	0.0818	-0.03872	0.12692	1.00916
8.93	0.04788	-0.04316	0.10128	1.0088
8.935	0.017	-0.04732	0.0802	1.01112
8.94	-0.01384	-0.05148	0.06408	1.01552
8.945	-0.04072	-0.05536	0.05396	1.021
8.95	-0.06756	-0.05924	0.05136	1.02664
8.955	-0.08932	-0.06292	0.05804	1.0314
8.96	-0.11112	-0.06664	0.07576	1.03428
8.965	-0.12668	-0.0704	0.10604	1.03468
8.97	-0.1422	-0.07416	0.15004	1.032
8.975	-0.15016	-0.07816	0.20824	1.02624
8.98	-0.15812	-0.08216	0.28048	1.01772
8.985	-0.15724	-0.08644	0.36564	1.00692
8.99	-0.15632	-0.09076	0.46164	0.9946
8.995	-0.1456	-0.0954	0.56504	0.9816
9	-0.13484	-0.1	0.6712	0.96896
9.005	-0.1138	-0.10496	0.77468	0.95752
9.01	-0.09276	-0.10996	0.87012	0.94796
9.015	-0.06136	-0.11524	0.95272	0.9406
9.02	-0.03	-0.12052	1.01864	0.93536
9.025	0.01108	-0.12608	1.0652	0.93144
9.03	0.0522	-0.1316	1.09088	0.92724
9.035	0.10176	-0.13736	1.09564	0.9206
9.04	0.15132	-0.14308	1.08056	0.90936
9.045	0.2074	-0.14884	1.04804	0.89192
9.05	0.26348	-0.15464	1.0016	0.86796
9.055	0.32364	-0.16028	0.94536	0.83828
9.06	0.38384	-0.16592	0.88372	0.8046
9.065	0.4454	-0.17128	0.82144	0.76936
9.07	0.50696	-0.17664	0.76296	0.73516
9.075	0.56724	-0.18152	0.7124	0.70472
9.08	0.62752	-0.1864	0.67344	0.6802
9.085	0.68376	-0.1906	0.64924	0.6634
9.09	0.74004	-0.19484	0.6424	0.65508
9.095	0.7896	-0.1982	0.65472	0.655
9.1	0.8392	-0.20156	0.68712	0.66144
9.105	0.87972	-0.20388	0.73952	0.67148
9.11	0.92024	-0.20624	0.81108	0.68152
9.115	0.9498	-0.2074	0.89996	0.68788
9.12	0.97936	-0.20856	1.00368	0.68736
9.125	0.99672	-0.20856	1.11856	0.67744
9.13	1.01408	-0.20856	1.23996	0.65684
9.135	1.01864	-0.20748	1.36228	0.62532
9.14	1.02324	-0.2064	1.47952	0.58392
9.145	1.01512	-0.20432	1.586	0.53496
9.15	1.007	-0.2022	1.67656	0.48172
9.155	0.98684	-0.19916	1.74692	0.42792
9.16	0.96672	-0.19608	1.79396	0.37744
9.165	0.93568	-0.19204	1.81568	0.3338
9.17	0.90464	-0.188	1.81156	0.30008
9.175	0.86432	-0.18296	1.78252	0.27856
9.18	0.82396	-0.17788	1.73068	0.27052
9.185	0.7764	-0.1718	1.6596	0.27584
9.19	0.7288	-0.16572	1.57408	0.2932
9.195	0.67656	-0.15872	1.47968	0.32004
9.2	0.62436	-0.15168	1.3822	0.35336
9.205	0.57084	-0.03004	1.28744	0.38968
9.21	0.51728	0.0916	1.20048	0.42576
9.215	0.46628	0.0862	1.12568	0.4588
9.22	0.41524	0.0808	1.06628	0.48716
9.225	0.37104	0.0766	1.0246	0.51008
9.23	0.32684	0.0724	1.00188	0.52768
9.235	0.294	0.0692	0.9984	0.54044
9.24	0.26116	0.06604	1.0136	0.54928
9.245	0.24424	0.06372	1.04624	0.55512
9.25	0.22728	0.0614	1.09468	0.55868
9.255	0.23028	0.05968	1.15692	0.56048
9.26	0.23328	0.058	1.23092	0.56084
9.265	0.25916	0.05668	1.31436	0.56008
9.27	0.285	0.0554	1.40472	0.55868
9.275	0.33456	0.05416	1.49916	0.55704
9.28	0.38412	0.05292	1.59452	0.5556
9.285	0.45564	0.05124	1.68728	0.55464
9.29	0.52712	0.0496	1.77368	0.55436
9.295	0.6164	0.04684	1.8498	0.55496
9.3	0.70564	0.04408	1.91208	0.55664
9.305	0.80692	0.0396	1.95744	0.55944
9.31	0.90824	0.03512	1.98372	0.56324
9.315	1.01524	0.02864	1.98976	0.5678
9.32	1.12228	0.02212	1.97536	0.57296
9.325	1.22888	0.01368	1.94128	0.57844
9.33	1.33548	0.00528	1.88896	0.58412
9.335	1.436	0.0098	1.82024	0.58988
9.34	1.53652	0.01432	1.73736	0.59568
9.345	1.62596	0.02468	1.64236	0.60176
9.35	1.71544	0.03504	1.5374	0.60844
9.355	1.78984	0.04512	1.42468	0.61572
9.36	1.86428	0.05516	1.30648	0.62336
9.365	1.92108	0.06428	1.18512	0.63076
9.37	1.97788	0.0734	1.06296	0.637
9.375	2.0162	0.08108	0.94236	0.641
9.38	2.05452	0.0888	0.82584	0.64136
9.385	2.07564	0.09484	0.7154	0.63656
9.39	2.09672	0.10092	0.61244	0.6256
9.395	2.1036	0.10532	0.51776	0.60856
9.4	2.11048	0.10976	0.43148	0.58672
9.405	2.1072	0.1128	0.35276	0.5622
9.41	2.10396	0.11588	0.27948	0.53768
9.415	2.0944	0.11824	0.20836	0.5158
9.42	2.08488	0.12064	0.1352	0.49932
9.425	2.07204	0.12336	0.0556	0.49056
9.43	2.05916	0.12604	-0.03452	0.49124
9.435	2.04472	0.13028	-0.13784	0.5022
9.44	2.03024	0.13456	-0.25504	0.52332
9.445	2.01516	0.14152	-0.38424	0.55348
9.45	2.00004	0.14848	-0.52068	0.59064
9.455	1.98484	0.1592	-0.65688	0.63208
9.46	1.96964	0.16992	-0.78348	0.67476
9.465	1.95468	0.1852	-0.89056	0.71556
9.47	1.93968	0.20044	-0.96844	0.7516
9.475	1.92508	0.22076	-1.00872	0.78032
9.48	1.91044	0.24108	-1.00464	0.79984
9.485	1.89604	0.26672	-0.95168	0.80916
9.49	1.88168	0.29236	-0.848	0.80844
9.495	1.86724	0.32316	-0.6952	0.7988
9.5	1.8528	0.35396	-0.49768	0.78196
9.505	1.83808	0.3892	-0.26232	0.76016
9.51	1.82336	0.4244	0.002076368	0.73604
9.515	1.80848	0.4626	0.28524	0.71208
9.52	1.7936	0.50076	0.5756	0.69076
9.525	1.77932	0.54008	0.8608	0.67396
9.53	1.76504	0.57944	1.12868	0.66304
9.535	1.753	0.61792	1.36824	0.6588
9.54	1.74096	0.6564	1.57064	0.66164
9.545	1.73332	0.69208	1.72944	0.6712
9.55	1.72572	0.7278	1.84124	0.68668
9.555	1.72484	0.75896	1.9058	0.70668
9.56	1.72396	0.79016	1.92608	0.72928
9.565	1.73152	0.81532	1.90784	0.75284
9.57	1.73912	0.84052	1.85948	0.77588
9.575	1.75584	0.85872	1.791	0.79748
9.58	1.7726	0.87688	1.71248	0.81708
9.585	1.798	0.88764	1.63284	0.8344
9.59	1.82344	0.8984	1.55928	0.84952
9.595	1.85604	0.902	1.49696	0.86272
9.6	1.88864	0.9056	1.44944	0.87452
9.605	1.92628	0.90296	1.41852	0.8856
9.61	1.96392	0.90028	1.40476	0.89676
9.615	2.00408	0.8926	1.40752	0.90884
9.62	2.0442	0.88488	1.42588	0.92276
9.625	2.08392	0.87356	1.4592	0.93888
9.63	2.12364	0.86224	1.50712	0.95716
9.635	2.15972	0.84888	1.56868	0.97688
9.64	2.1958	0.83548	1.64148	0.99696
9.645	2.22504	0.82156	1.7214	1.01608
9.65	2.25424	0.8076	1.80264	1.03288
9.655	2.27364	0.79444	1.8786	1.04576
9.66	2.29304	0.78128	1.94276	1.05356
9.665	2.30036	0.76988	1.98912	1.0556
9.67	2.30768	0.75852	2.01268	1.05216
9.675	2.30164	0.7496	2.00932	1.04416
9.68	2.29564	0.74064	1.97596	1.03292
9.685	2.27624	0.73444	1.91072	1.01992
9.69	2.25684	0.7282	1.81336	1.00656
9.695	2.22492	0.7248	1.6856	0.99424
9.7	2.193	0.7214	1.5314	0.98412
9.705	2.14984	0.7208	1.3568	0.9772
9.71	2.10668	0.72016	1.1694	0.9738
9.715	2.05356	0.7222	0.97776	0.97388
9.72	2.00044	0.72424	0.79116	0.977
9.725	1.93888	0.72872	0.61872	0.98244
9.73	1.87732	0.7332	0.46904	0.98932
9.735	1.80912	0.73976	0.34928	0.99676
9.74	1.74088	0.74632	0.2646	1.00404
9.745	1.66812	0.75452	0.2174	1.0106
9.75	1.59532	0.76268	0.2066	1.01584
9.755	1.5202	0.772	0.22816	1.0192
9.76	1.44504	0.78128	0.27528	1.02008
9.765	1.36976	0.79116	0.3392	1.01816
9.77	1.29444	0.801	0.41016	1.01324
9.775	1.22108	0.8108	0.47848	1.00544
9.78	1.14768	0.82064	0.53576	0.99516
9.785	1.0784	0.8298	0.57588	0.98308
9.79	1.00908	0.839	0.59528	0.97008
9.795	0.94604	0.84704	0.59352	0.95716
9.8	0.88296	0.85512	0.57328	0.94464
9.805	0.82816	0.86172	0.53972	0.93184
9.81	0.77336	0.86832	0.49932	0.91668
9.815	0.72848	0.87332	0.4592	0.8964
9.82	0.6836	0.87832	0.4264	0.86808
9.825	0.64956	0.8818	0.40712	0.82956
9.83	0.61556	0.88528	0.40588	0.77996
9.835	0.59252	0.8874	0.42504	0.71992
9.84	0.56944	0.88952	0.4648	0.65192
9.845	0.55648	0.89052	0.52372	0.57948
9.85	0.54352	0.89152	0.59896	0.50648
9.855	0.53916	0.89164	0.68648	0.4366
9.86	0.5348	0.89172	0.7814	0.37276
9.865	0.537	0.89104	0.87836	0.31688
9.87	0.53924	0.8904	0.97208	0.27012
9.875	0.54608	0.889	1.05788	0.23252
9.88	0.55292	0.88764	1.1324	0.20312
9.885	0.5628	0.88556	1.19364	0.1798
9.89	0.57268	0.88348	1.2412	0.15996
9.895	0.58464	0.88068	1.27588	0.14084
9.9	0.59664	0.87792	1.29944	0.12004
9.905	0.61048	0.87448	1.314	0.09576
9.91	0.62428	0.87104	1.32188	0.06688
9.915	0.64012	0.86708	1.32524	0.03348
9.92	0.65592	0.86312	1.32612	-0.003188748
9.925	0.67412	0.85884	1.32628	-0.04076
9.93	0.69228	0.85452	1.32692	-0.07616
9.935	0.71336	0.85008	1.32812	-0.10612
9.94	0.7344	0.8456	1.32876	-0.12768
9.945	0.75884	0.84124	1.32684	-0.13796
9.95	0.78324	0.83688	1.31996	-0.13484
9.955	0.81144	0.8328	1.30576	-0.11712
9.96	0.8396	0.82872	1.28208	-0.0846
9.965	0.87176	0.82512	1.24712	-0.03836
9.97	0.90392	0.82152	1.1998	0.0192
9.975	0.9402	0.81848	1.1404	0.0846
9.98	0.97648	0.81544	1.07108	0.15364
9.985	1.01668	0.813	0.99584	0.22196
[truncated: 8,003 more rows]
