# Supplementary material for: Differences of dynamic responses of single-pile and pile-group foundations in Meizoseismal areas
Source: PLoS One. 2026 Jul 24;21(7):e0354278. doi: 10.1371/journal.pone.0354278 (PMC13399318; doi:10.1371/journal.pone.0354278)
Supplement: S1 Supporting information — 1 Cross-sectional diagram of the physical model and the placement of instruments showing the soil layer boundaries and thicknesses. S2 Fig. 2 Production process of model pile. S3 Fig. 3 Fourier spectra under different seismic waves. S1 File. Model pile compressive strength. S2 File. Four different types of seismic waves. S3 File. Peak accelerations of different types of pile foundations. S4 File. Variations of acceleration amplification factors. S5 File. Time-history responses of acceleration on top of six piles. S6 File. Time-history curve of horizontal displacement of single pile, four piles, and six piles. S7 File. Peak values of horizontal displacements of pile tops. S8 File. Pile foundation bending moments. S9 File. Peak moments of pile bodies. S1 Table. (ZIP) [file pone.0354278.s001.zip › supporting information files(1)/S6 File. Time-history curve of horizontal displacement of single pile, four piles, and six piles/fig8b Time-history curve of horizontal displacement of four piles.csv]

ʱ��	5002	5010	EL	Kobe
s	mm	mm	mm	mm
0	0	0	0	0
0.005	0.0628	1.26812E-7	-2.47302E-7	-6.77872E-6
0.01	0.12564	2.53624E-7	-1.15197E-6	-4.6248E-5
0.015	0.11408	2.22115E-6	-2.18612E-6	-1.44408E-4
0.02	0.10252	4.18868E-6	-1.75928E-6	-2.72822E-4
0.025	0.09056	1.49438E-5	2.53121E-6	-3.26063E-4
0.03	0.0786	2.56988E-5	1.7886E-5	-1.54366E-4
0.035	0.06652	5.83224E-5	6.01108E-5	3.75309E-4
0.04	0.05444	9.09464E-5	1.46951E-4	0.001313256
0.045	0.04248	1.57616E-4	2.88433E-4	0.002612824
0.05	0.03056	2.24286E-4	4.88332E-4	0.00416
0.055	0.019	3.29456E-4	7.46656E-4	0.00584
0.06	0.00748	4.34624E-4	0.001052108	0.00756
0.065	-0.003410552	5.78692E-4	0.001375732	0.00916
0.07	-0.01428	7.2276E-4	0.00167296	0.01072
0.075	-0.02428	9.08548E-4	0.001892368	0.01216
0.08	-0.03424	0.001094336	0.001990348	0.01352
0.085	-0.04308	0.001326712	0.001943124	0.01468
0.09	-0.05196	0.001559084	0.001749328	0.0156
0.095	-0.0596	0.001842632	0.001426692	0.01612
0.1	-0.0672	0.002126184	0.001005584	0.0162
0.105	-0.07356	0.002463476	5.22872E-4	0.01568
0.11	-0.07988	0.002800772	1.87222E-5	0.01444
0.115	-0.08484	0.003189232	-4.66544E-4	0.01248
0.12	-0.08984	0.003577692	-8.94312E-4	0.0098
0.125	-0.09352	0.004	-0.001227348	0.00648
0.13	-0.09716	0.00444	-0.001432284	0.00278732
0.135	-0.09956	0.00492	-0.001486156	-0.001055384
0.14	-0.10192	0.0054	-0.001381592	-0.00476
0.145	-0.10312	0.00588	-0.001126584	-0.00804
0.15	-0.10428	0.0064	-7.4168E-4	-0.01072
0.155	-0.10436	0.00692	-2.58735E-4	-0.01276
0.16	-0.10448	0.00744	2.7715E-4	-0.01404
0.165	-0.10356	0.00796	8.0246E-4	-0.01448
0.17	-0.10268	0.00848	0.001238364	-0.01416
0.175	-0.10092	0.00896	0.001507832	-0.0132
0.18	-0.09912	0.00944	0.001551832	-0.0118
0.185	-0.0966	0.0098	0.001335932	-0.01016
0.19	-0.09404	0.0102	8.49612E-4	-0.00836
0.195	-0.09088	0.01036	9.85928E-5	-0.00652
0.2	-0.08768	0.01056	-9.03184E-4	-0.00464
0.205	-0.084	0.01056	-0.002128468	-0.002868524
0.21	-0.08032	0.01052	-0.003507848	-0.001269436
0.215	-0.07624	0.01032	-0.00488	4.058E-5
0.22	-0.0722	0.01008	-0.006	9.47868E-4
0.225	-0.06784	0.00976	-0.00652	0.001354968
0.23	-0.06348	0.00948	-0.0062	0.001203432
0.235	-0.05892	0.00924	-0.00476	4.9018E-4
0.24	-0.05432	0.009	-0.00203236	-7.28376E-4
0.245	-0.04964	0.00896	0.002074924	-0.002347704
0.25	-0.04496	0.00896	0.00752	-0.00424
0.255	-0.0402	0.00924	0.0142	-0.00632
0.26	-0.0354	0.00952	0.02172	-0.00852
0.265	-0.0306	0.01016	0.02968	-0.01088
0.27	-0.02576	0.0108	0.03764	-0.01336
0.275	-0.02092	0.0118	0.04516	-0.01604
0.28	-0.01608	0.01276	0.0518	-0.01876
0.285	-0.01132	0.0142	0.05732	-0.02164
0.29	-0.00656	0.0156	0.06152	-0.02464
0.295	-0.001958312	0.01748	0.06424	-0.02768
0.3	0.002628472	0.01932	0.06552	-0.03076
0.305	0.00688	0.02164	0.06548	-0.0338
0.31	0.01112	0.02392	0.06428	-0.03684
0.315	0.01488	0.02656	0.0622	-0.03988
0.32	0.01864	0.0292	0.05956	-0.04304
0.325	0.02172	0.03212	0.05676	-0.04632
0.33	0.0248	0.03504	0.05412	-0.04968
0.335	0.02708	0.03816	0.05192	-0.05312
0.34	0.02936	0.04128	0.05032	-0.05656
0.345	0.03072	0.04464	0.0494	-0.05996
0.35	0.03212	0.048	0.04912	-0.06316
0.355	0.03252	0.05148	0.04932	-0.06592
0.36	0.03292	0.055	0.04968	-0.068
0.365	0.03232	0.05852	0.05	-0.06928
0.37	0.03172	0.06208	0.05	-0.0696
0.375	0.03012	0.06552	0.04948	-0.06892
0.38	0.02852	0.06896	0.04832	-0.06728
0.385	0.026	0.07216	0.04636	-0.06488
0.39	0.02348	0.07536	0.04368	-0.06188
0.395	0.0202	0.07816	0.04028	-0.05848
0.4	0.01692	0.08096	0.03632	-0.05488
0.405	0.01304	0.08328	0.03192	-0.05132
0.41	0.0092	0.0856	0.02724	-0.0478
0.415	0.00496	0.08728	0.02248	-0.04436
0.42	7.18804E-4	0.08896	0.01776	-0.041
0.425	-0.003694608	0.08996	0.01324	-0.03772
0.43	-0.00812	0.09092	0.009	-0.03468
0.435	-0.01252	0.09116	0.00516	-0.03196
0.44	-0.01696	0.0914	0.001713084	-0.02976
0.445	-0.0212	0.09084	-0.001267592	-0.02812
0.45	-0.02544	0.09028	-0.003807456	-0.02716
0.455	-0.02932	0.08892	-0.00592	-0.02684
0.46	-0.03324	0.08756	-0.00768	-0.0272
0.465	-0.03668	0.08548	-0.00904	-0.02828
0.47	-0.04008	0.08336	-0.01004	-0.02996
0.475	-0.04296	0.0806	-0.01068	-0.03228
0.48	-0.0458	0.0778	-0.01092	-0.03508
0.485	-0.04804	0.07444	-0.01084	-0.0382
0.49	-0.05024	0.07108	-0.01036	-0.04152
0.495	-0.05176	0.06724	-0.00956	-0.04476
0.5	-0.05328	0.06336	-0.00848	-0.04784
0.505	-0.05408	0.0592	-0.0072	-0.05052
0.51	-0.05488	0.055	-0.00568	-0.05268
0.515	-0.05496	0.0506	-0.00404	-0.05428
0.52	-0.05504	0.0462	-0.002304364	-0.05524
0.525	-0.05444	0.04172	-4.6936E-4	-0.05556
0.53	-0.05388	0.03724	0.001389824	-0.05512
0.535	-0.05276	0.0328	0.003204544	-0.05404
0.54	-0.05164	0.02832	0.00492	-0.05236
0.545	-0.05008	0.02396	0.00648	-0.05036
0.55	-0.04856	0.0196	0.00788	-0.04816
0.555	-0.04668	0.0154	0.00908	-0.04604
0.56	-0.0448	0.01124	0.01004	-0.04424
0.565	-0.04268	0.00728	0.01084	-0.04296
0.57	-0.04056	0.003358132	0.0114	-0.04228
0.575	-0.03828	-2.64884E-4	0.01176	-0.0422
0.58	-0.036	-0.0038879	0.01192	-0.04272
0.585	-0.03364	-0.00716	0.01188	-0.04364
0.59	-0.03124	-0.0104	0.01168	-0.04492
0.595	-0.02876	-0.01324	0.01128	-0.04644
0.6	-0.02632	-0.01612	0.0108	-0.048
0.605	-0.02388	-0.01852	0.01024	-0.04948
0.61	-0.0214	-0.02096	0.00964	-0.05072
0.615	-0.019	-0.02296	0.00904	-0.05156
0.62	-0.0166	-0.02492	0.00848	-0.05196
0.625	-0.01428	-0.02644	0.00788	-0.05196
0.63	-0.01196	-0.02796	0.00728	-0.05156
0.635	-0.00976	-0.02904	0.0066	-0.05092
0.64	-0.0076	-0.03012	0.00576	-0.05012
0.645	-0.0056	-0.03072	0.00488	-0.04928
0.65	-0.003612564	-0.03136	0.003971072	-0.04852
0.655	-0.001916396	-0.0316	0.003093636	-0.04784
0.66	-2.20228E-4	-0.0318	0.00231702	-0.04736
0.665	0.00108756	-0.03164	0.001739336	-0.047
0.67	0.002395348	-0.03152	0.001514348	-0.04684
0.675	0.003235652	-0.03104	0.001813736	-0.0468
0.68	0.00408	-0.03056	0.002772516	-0.04684
0.685	0.0044	-0.02984	0.00448	-0.04692
0.69	0.00472	-0.02912	0.00688	-0.04692
0.695	0.00456	-0.02816	0.00992	-0.04676
0.7	0.00436	-0.02724	0.0134	-0.04644
0.705	0.003709392	-0.02612	0.01708	-0.04596
0.71	0.003053676	-0.025	0.02076	-0.04532
0.715	0.001994184	-0.02376	0.02412	-0.04456
0.72	9.34692E-4	-0.02256	0.02708	-0.04384
0.725	-4.55836E-4	-0.02124	0.0296	-0.04328
0.73	-0.00184636	-0.01996	0.03168	-0.04292
0.735	-0.003487528	-0.01868	0.03352	-0.0428
0.74	-0.00512	-0.01736	0.03512	-0.043
0.745	-0.00692	-0.01612	0.03656	-0.04344
0.75	-0.00872	-0.01488	0.03796	-0.0442
0.755	-0.01064	-0.01372	0.03936	-0.0452
0.76	-0.01252	-0.01256	0.04088	-0.04648
0.765	-0.01444	-0.01152	0.04264	-0.04804
0.77	-0.01632	-0.01048	0.04456	-0.04992
0.775	-0.0182	-0.00964	0.0466	-0.05204
0.78	-0.02008	-0.00876	0.04864	-0.05424
0.785	-0.02188	-0.00808	0.05048	-0.0564
0.79	-0.02368	-0.0074	0.052	-0.05836
0.795	-0.0254	-0.00692	0.05304	-0.06008
0.8	-0.02712	-0.00644	0.05356	-0.06156
0.805	-0.02872	-0.00616	0.0534	-0.06284
0.81	-0.03032	-0.00592	0.0526	-0.06388
0.815	-0.0318	-0.00588	0.05108	-0.06476
0.82	-0.03328	-0.00584	0.04896	-0.06552
0.825	-0.0346	-0.006	0.04632	-0.06608
0.83	-0.03592	-0.00616	0.04316	-0.06648
0.835	-0.03704	-0.00652	0.03968	-0.06664
0.84	-0.03812	-0.00688	0.03592	-0.0666
0.845	-0.039	-0.00736	0.032	-0.0664
0.85	-0.03988	-0.00788	0.028	-0.066
0.855	-0.04052	-0.00848	0.02404	-0.06548
0.86	-0.04112	-0.00912	0.0202	-0.06488
0.865	-0.04148	-0.0098	0.01652	-0.06432
0.87	-0.04188	-0.01048	0.01312	-0.06384
0.875	-0.04196	-0.0112	0.00996	-0.06352
0.88	-0.04208	-0.01192	0.00712	-0.06336
0.885	-0.04192	-0.01268	0.00456	-0.06332
0.89	-0.0418	-0.01344	0.002291464	-0.06344
0.895	-0.0414	-0.0142	3.24003E-4	-0.0636
0.9	-0.04104	-0.01496	-0.001327264	-0.06368
0.905	-0.04044	-0.01568	-0.00265316	-0.06372
0.91	-0.0398	-0.01644	-0.003649552	-0.06376
0.915	-0.03896	-0.01716	-0.00432	-0.064
0.92	-0.03808	-0.01788	-0.00468	-0.0644
0.925	-0.03704	-0.01856	-0.00472	-0.06504
0.93	-0.036	-0.01924	-0.00448	-0.06596
0.935	-0.03484	-0.01984	-0.00408	-0.06728
0.94	-0.03372	-0.02048	-0.003487876	-0.069
0.945	-0.03256	-0.02108	-0.002794976	-0.0712
0.95	-0.0314	-0.02168	-0.002029648	-0.07384
0.955	-0.03032	-0.0222	-0.00121576	-0.07704
0.96	-0.02924	-0.02272	-3.7089E-4	-0.08072
0.965	-0.02832	-0.0232	4.84496E-4	-0.0848
0.97	-0.0274	-0.02364	0.001323868	-0.0892
0.975	-0.02672	-0.02404	0.002120616	-0.0938
0.98	-0.02604	-0.0244	0.002853636	-0.09844
0.985	-0.02564	-0.02472	0.003507708	-0.103
0.99	-0.02524	-0.02504	0.00408	-0.10724
0.995	-0.02512	-0.02528	0.00456	-0.11104
1	-0.02504	-0.02552	0.00492	-0.11416
1.005	-0.0252	-0.02568	0.00524	-0.11652
1.01	-0.02536	-0.02588	0.00544	-0.118
1.015	-0.02572	-0.02596	0.00556	-0.11856
1.02	-0.02612	-0.02608	0.0056	-0.11816
1.025	-0.02668	-0.02612	0.00552	-0.11684
1.03	-0.02724	-0.0262	0.00544	-0.1146
1.035	-0.02796	-0.02616	0.00524	-0.11148
1.04	-0.02868	-0.02612	0.00504	-0.10752
1.045	-0.02952	-0.02604	0.0048	-0.1028
1.05	-0.03036	-0.02592	0.00452	-0.09736
1.055	-0.03132	-0.02572	0.0042	-0.09136
1.06	-0.03228	-0.02548	0.003853532	-0.08484
1.065	-0.03328	-0.02516	0.003449804	-0.07808
1.07	-0.03428	-0.02484	0.002986108	-0.0712
1.075	-0.03524	-0.0244	0.002513512	-0.06448
1.08	-0.03624	-0.024	0.002186384	-0.05808
1.085	-0.0372	-0.02348	0.002229728	-0.05224
1.09	-0.03812	-0.02292	0.00286498	-0.0472
1.095	-0.03892	-0.02236	0.00428	-0.04308
1.1	-0.03976	-0.0218	0.00656	-0.03996
1.105	-0.04036	-0.0212	0.00976	-0.03788
1.11	-0.041	-0.02064	0.01392	-0.03684
1.115	-0.0414	-0.02008	0.01884	-0.0368
1.12	-0.04184	-0.01952	0.02432	-0.03764
1.125	-0.042	-0.019	0.03004	-0.0392
1.13	-0.04216	-0.01852	0.0356	-0.04148
1.135	-0.04212	-0.01808	0.04064	-0.04432
1.14	-0.04204	-0.01764	0.04476	-0.0478
1.145	-0.04176	-0.01732	0.04776	-0.05184
1.15	-0.04148	-0.01704	0.0494	-0.0564
1.155	-0.041	-0.01684	0.04964	-0.06144
1.16	-0.04056	-0.01664	0.04856	-0.0668
1.165	-0.03992	-0.0166	0.04632	-0.07232
1.17	-0.03928	-0.01656	0.04324	-0.0778
1.175	-0.03856	-0.01664	0.03968	-0.08308
1.18	-0.03784	-0.01676	0.036	-0.088
1.185	-0.03708	-0.017	0.03252	-0.09236
1.19	-0.03632	-0.01724	0.02952	-0.09616
1.195	-0.03556	-0.0176	0.02716	-0.09924
1.2	-0.03484	-0.018	0.0256	-0.10152
1.205	-0.03416	-0.01844	0.0248	-0.10304
1.21	-0.03348	-0.01892	0.02476	-0.1038
1.215	-0.03292	-0.01944	0.02528	-0.10396
1.22	-0.03236	-0.02	0.02616	-0.1036
1.225	-0.032	-0.02056	0.02724	-0.10276
1.23	-0.03164	-0.02112	0.0282	-0.10156
1.235	-0.0316	-0.02168	0.02892	-0.1
1.24	-0.03152	-0.02228	0.0292	-0.0982
1.245	-0.03184	-0.02284	0.02892	-0.09628
1.25	-0.03216	-0.02336	0.02812	-0.0944
1.255	-0.03284	-0.02388	0.02668	-0.09264
1.26	-0.03352	-0.02436	0.02472	-0.09112
1.265	-0.03456	-0.02472	0.02236	-0.08988
1.27	-0.03564	-0.02512	0.01964	-0.08892
1.275	-0.037	-0.0254	0.01664	-0.0882
1.28	-0.0384	-0.02564	0.01352	-0.08772
1.285	-0.04012	-0.02576	0.01028	-0.08748
1.29	-0.0418	-0.02584	0.00708	-0.08748
1.295	-0.04372	-0.0258	0.004	-0.08764
1.3	-0.04564	-0.02572	0.001253624	-0.088
1.305	-0.04764	-0.02548	-0.001137844	-0.0884
1.31	-0.04964	-0.02528	-0.003136904	-0.08868
1.315	-0.05164	-0.02484	-0.00476	-0.08884
1.32	-0.0536	-0.02444	-0.00604	-0.0888
1.325	-0.05536	-0.02388	-0.00704	-0.0886
1.33	-0.05712	-0.02332	-0.0078	-0.08836
1.335	-0.0586	-0.02264	-0.00836	-0.08808
1.34	-0.06008	-0.02192	-0.00872	-0.0878
1.345	-0.06116	-0.02112	-0.00896	-0.08752
1.35	-0.06228	-0.02032	-0.00912	-0.08728
1.355	-0.06292	-0.01948	-0.00916	-0.08708
1.36	-0.0636	-0.0186	-0.00912	-0.087
1.365	-0.06384	-0.01772	-0.00908	-0.08712
1.37	-0.06408	-0.0168	-0.00908	-0.0874
1.375	-0.06388	-0.01592	-0.00908	-0.08784
1.38	-0.06372	-0.015	-0.00916	-0.08844
1.385	-0.06312	-0.01412	-0.00932	-0.08908
1.39	-0.06256	-0.01324	-0.00956	-0.08972
1.395	-0.06168	-0.0124	-0.00992	-0.09016
1.4	-0.06076	-0.01152	-0.01036	-0.09024
1.405	-0.05956	-0.01072	-0.01088	-0.08988
1.41	-0.0584	-0.00988	-0.0114	-0.08908
1.415	-0.057	-0.00912	-0.01192	-0.0878
1.42	-0.0556	-0.00836	-0.0124	-0.08604
1.425	-0.05404	-0.00764	-0.01276	-0.08384
1.43	-0.05248	-0.00692	-0.01292	-0.08116
1.435	-0.0508	-0.00628	-0.01288	-0.07812
1.44	-0.04908	-0.00568	-0.01256	-0.07476
1.445	-0.04724	-0.00512	-0.012	-0.07116
1.45	-0.0454	-0.0046	-0.0112	-0.06744
1.455	-0.04344	-0.00416	-0.0102	-0.0636
1.46	-0.04148	-0.00369364	-0.00904	-0.05972
1.465	-0.03944	-0.0033352	-0.00776	-0.05588
1.47	-0.03736	-0.002976764	-0.00636	-0.05228
1.475	-0.0352	-0.00270126	-0.005	-0.049
1.48	-0.03304	-0.00242576	-0.003658484	-0.0462
1.485	-0.0308	-0.002225784	-0.00239144	-0.04416
1.49	-0.0286	-0.002025808	-0.001237288	-0.04312
1.495	-0.0264	-0.001889252	-2.24286E-4	-0.04324
1.5	-0.02416	-0.001752692	6.19888E-4	-0.04456
1.505	-0.022	-0.001658892	0.001260836	-0.04704
1.51	-0.01984	-0.001565092	0.001669272	-0.05056
1.515	-0.01776	-0.001488024	0.001839052	-0.055
1.52	-0.01568	-0.001410956	0.001786156	-0.06016
1.525	-0.01376	-0.001327436	0.00153376	-0.06584
1.53	-0.01184	-0.001243916	0.001117592	-0.07176
1.535	-0.01012	-0.001138016	6.335E-4	-0.0778
1.54	-0.0084	-0.001032116	2.86069E-4	-0.08372
1.545	-0.00692	-8.89084E-4	3.73701E-4	-0.0894
1.55	-0.00548	-7.46048E-4	0.001223492	-0.0948
1.555	-0.00436	-5.4284E-4	0.00313446	-0.09996
1.56	-0.003257148	-3.39634E-4	0.00632	-0.10496
1.565	-0.002542124	-5.05584E-5	0.01092	-0.10972
1.57	-0.0018271	2.38517E-4	0.01676	-0.11416
1.575	-0.001543932	6.2442E-4	0.0236	-0.118
1.58	-0.001260768	0.00101032	0.031	-0.12112
1.585	-0.00140316	0.001482764	0.03844	-0.12336
1.59	-0.001545556	0.001955208	0.04548	-0.12464
1.595	-0.002089788	0.002489504	0.05176	-0.12488
1.6	-0.002634016	0.003023804	0.057	-0.12416
1.605	-0.003565364	0.003588752	0.06108	-0.1224
1.61	-0.00448	0.00416	0.06404	-0.11968
1.615	-0.0058	0.00472	0.06596	-0.11608
1.62	-0.00712	0.00528	0.06696	-0.11176
1.625	-0.0088	0.00584	0.06708	-0.10688
1.63	-0.01048	0.00636	0.06644	-0.10172
1.635	-0.01244	0.00684	0.0652	-0.09648
1.64	-0.0144	0.00736	0.0636	-0.09144
1.645	-0.01656	0.00776	0.06176	-0.08676
1.65	-0.01872	0.0082	0.05976	-0.08264
1.655	-0.02096	0.00856	0.05776	-0.0792
1.66	-0.0232	0.00892	0.05568	-0.07672
1.665	-0.0254	0.00924	0.05352	-0.07536
1.67	-0.0276	0.00952	0.05128	-0.07524
1.675	-0.02972	0.00972	0.04884	-0.07644
1.68	-0.03188	0.00992	0.0462	-0.079
1.685	-0.03388	0.01004	0.0434	-0.0828
1.69	-0.03592	0.0102	0.0404	-0.08772
1.695	-0.03784	0.01024	0.03728	-0.0936
1.7	-0.03976	0.01028	0.03404	-0.10028
1.705	-0.04156	0.01024	0.03072	-0.10752
1.71	-0.04336	0.0102	0.0274	-0.115
1.715	-0.04512	0.01012	0.02412	-0.12236
1.72	-0.04688	0.01004	0.02084	-0.1292
1.725	-0.0486	0.00988	0.01768	-0.13512
1.73	-0.05032	0.00972	0.01468	-0.14
1.735	-0.05196	0.00948	0.01188	-0.14364
1.74	-0.0536	0.00928	0.00932	-0.14592
1.745	-0.05512	0.00904	0.00704	-0.14692
1.75	-0.05664	0.0088	0.00504	-0.14664
1.755	-0.05792	0.00852	0.003377708	-0.14516
1.76	-0.0592	0.00824	0.002014244	-0.14268
1.765	-0.06016	0.00792	9.6328E-4	-0.13924
1.77	-0.06112	0.00764	2.30914E-4	-0.13504
1.775	-0.06176	0.00728	-1.75256E-4	-0.13028
1.78	-0.06236	0.00696	-2.56289E-4	-0.12524
1.785	-0.06272	0.0066	-3.12808E-5	-0.11996
1.79	-0.06308	0.00624	4.5808E-4	-0.1146
1.795	-0.06324	0.00584	0.001152344	-0.10924
1.8	-0.0634	0.00548	0.0019887	-0.10388
1.805	-0.06348	0.00508	0.002912848	-0.09856
1.81	-0.0636	0.00472	0.003879796	-0.09328
1.815	-0.06368	0.00436	0.00484	-0.08796
1.82	-0.0638	0.003962384	0.0058	-0.08264
1.825	-0.064	0.003592972	0.00668	-0.07744
1.83	-0.06424	0.00322356	0.00752	-0.07244
1.835	-0.0646	0.002859616	0.00828	-0.06788
1.84	-0.065	0.002495672	0.00888	-0.06388
1.845	-0.06564	0.002124448	0.0094	-0.06064
1.85	-0.06624	0.001753228	0.00976	-0.0584
1.855	-0.06708	0.001360936	0.00996	-0.05732
1.86	-0.06796	9.68644E-4	0.01	-0.0574
1.865	-0.06904	5.4768E-4	0.00992	-0.05872
1.87	-0.07012	1.26721E-4	0.00972	-0.06116
1.875	-0.07136	-3.20942E-4	0.00944	-0.06444
1.88	-0.0726	-7.68604E-4	0.00896	-0.0684
1.885	-0.07392	-0.001229984	0.00836	-0.07268
1.89	-0.07524	-0.001691364	0.00764	-0.07704
1.895	-0.07652	-0.002142564	0.0068	-0.08132
1.9	-0.07776	-0.002593768	0.006	-0.08536
1.905	-0.07888	-0.003002748	0.00524	-0.08912
1.91	-0.07996	-0.003411724	0.0046	-0.09244
1.915	-0.08076	-0.003744056	0.00412	-0.09528
1.92	-0.08156	-0.00408	0.003753	-0.09756
1.925	-0.08204	-0.00432	0.003404224	-0.09928
1.93	-0.08248	-0.00452	0.003027472	-0.10048
1.935	-0.08252	-0.00464	0.002603532	-0.10116
1.94	-0.0826	-0.00476	0.002173632	-0.10132
1.945	-0.08228	-0.00472	0.001869468	-0.10096
1.95	-0.082	-0.00468	0.00192226	-0.10016
1.955	-0.08132	-0.00456	0.002610228	-0.09904
1.96	-0.08068	-0.0044	0.00416	-0.09768
1.965	-0.07976	-0.00416	0.00672	-0.09588
1.97	-0.07884	-0.003885376	0.0102	-0.0936
1.975	-0.07768	-0.003535588	0.01456	-0.09056
1.98	-0.07656	-0.003185804	0.01952	-0.08676
1.985	-0.07532	-0.002767416	0.02488	-0.082
1.99	-0.07408	-0.002349032	0.03028	-0.07628
1.995	-0.07284	-0.001881964	0.03552	-0.06968
2	-0.0716	-0.001414896	0.04032	-0.0624
2.005	-0.0704	-9.09744E-4	0.04444	-0.05484
2.01	-0.0692	-4.04592E-4	0.04768	-0.04716
2.015	-0.06808	1.38012E-4	0.04996	-0.03964
2.02	-0.06696	6.80616E-4	0.05128	-0.03244
2.025	-0.066	0.00126134	0.05168	-0.02584
2.03	-0.065	0.001842068	0.05136	-0.0202
2.035	-0.06416	0.002453264	0.05044	-0.01572
2.04	-0.06336	0.003064456	0.04912	-0.01264
2.045	-0.06264	0.003687228	0.04756	-0.01112
2.05	-0.06196	0.00432	0.04588	-0.0112
2.055	-0.06132	0.00492	0.04424	-0.01288
2.06	-0.06072	0.00552	0.04276	-0.01608
2.065	-0.06016	0.00612	0.04148	-0.02064
2.07	-0.0596	0.00668	0.04032	-0.02648
2.075	-0.05904	0.00724	0.03928	-0.03352
2.08	-0.05852	0.0078	0.03828	-0.0416
2.085	-0.058	0.00832	0.03724	-0.05052
2.09	-0.05752	0.00884	0.03604	-0.06
2.095	-0.05712	0.00932	0.03464	-0.0696
2.1	-0.05668	0.0098	0.03288	-0.07904
2.105	-0.05636	0.01024	0.0308	-0.08788
2.11	-0.05608	0.01072	0.0284	-0.09584
2.115	-0.05588	0.01116	0.02568	-0.10264
2.12	-0.05572	0.01156	0.02272	-0.108
2.125	-0.05572	0.012	0.01964	-0.11184
2.13	-0.05568	0.0124	0.01656	-0.11424
2.135	-0.05584	0.01276	0.01356	-0.11524
2.14	-0.05596	0.01316	0.01072	-0.11496
2.145	-0.05628	0.01348	0.00812	-0.11368
2.15	-0.05656	0.01384	0.00584	-0.11148
2.155	-0.05704	0.01416	0.003867592	-0.10856
2.16	-0.05748	0.01444	0.002240748	-0.10504
2.165	-0.058	0.01468	9.55712E-4	-0.10112
2.17	-0.05852	0.01496	-2.76611E-6	-0.09692
2.175	-0.05908	0.01512	-6.61876E-4	-0.09276
2.18	-0.0596	0.01532	-0.001058372	-0.08872
2.185	-0.06008	0.01544	-0.001230552	-0.085
2.19	-0.06056	0.01556	-0.0012078	-0.08168
2.195	-0.06092	0.01564	-0.001010356	-0.07904
2.2	-0.06124	0.01568	-6.58068E-4	-0.07724
2.205	-0.06144	0.01568	-1.77978E-4	-0.0764
2.21	-0.06164	0.01568	3.95356E-4	-0.07648
2.215	-0.06168	0.01564	0.0010258	-0.07732
2.22	-0.06172	0.01556	0.001680392	-0.07864
2.225	-0.06164	0.01544	0.002329144	-0.08024
2.23	-0.06156	0.01532	0.002941196	-0.082
2.235	-0.06136	0.01512	0.00348244	-0.08388
2.24	-0.0612	0.01496	0.003922092	-0.0858
2.245	-0.06092	0.01472	0.00424	-0.08776
2.25	-0.0606	0.01448	0.00444	-0.08956
2.255	-0.0602	0.0142	0.00456	-0.09116
2.26	-0.05976	0.01392	0.0046	-0.09248
2.265	-0.05916	0.01364	0.00452	-0.09352
2.27	-0.05852	0.01332	0.00436	-0.09436
2.275	-0.05772	0.013	0.00412	-0.09496
2.28	-0.05692	0.01264	0.003746716	-0.09544
2.285	-0.05596	0.01228	0.00330988	-0.09588
2.29	-0.055	0.01196	0.00284544	-0.09624
2.295	-0.05388	0.01156	0.002389724	-0.09668
2.3	-0.0528	0.0112	0.00195924	-0.09724
2.305	-0.0516	0.01084	0.001552472	-0.09808
2.31	-0.05044	0.01048	0.001158088	-0.09912
2.315	-0.04928	0.01012	7.6496E-4	-0.10048
2.32	-0.04808	0.00976	3.63447E-4	-0.10208
2.325	-0.04688	0.00944	-6.25824E-5	-0.104
2.33	-0.04572	0.00912	-5.337E-4	-0.1062
2.335	-0.04452	0.00884	-0.001059092	-0.10856
2.34	-0.04332	0.00856	-0.00163	-0.11088
2.345	-0.04204	0.0084	-0.002229	-0.11308
2.35	-0.0408	0.0082	-0.002837404	-0.11492
2.355	-0.03956	0.00808	-0.003437832	-0.11632
2.36	-0.03828	0.008	-0.004	-0.1172
2.365	-0.03704	0.00796	-0.0046	-0.11756
2.37	-0.03576	0.00796	-0.00512	-0.1174
2.375	-0.0346	0.008	-0.00568	-0.11672
2.38	-0.0334	0.00808	-0.00624	-0.1154
2.385	-0.03228	0.0082	-0.0068	-0.11344
2.39	-0.03116	0.00836	-0.00732	-0.11084
2.395	-0.03016	0.00856	-0.00776	-0.10764
2.4	-0.02916	0.00872	-0.00812	-0.10408
2.405	-0.02836	0.00896	-0.00836	-0.1004
2.41	-0.02752	0.00916	-0.0084	-0.09676
2.415	-0.02688	0.00936	-0.00804	-0.09332
2.42	-0.02624	0.00956	-0.00708	-0.09016
2.425	-0.0258	0.00972	-0.00536	-0.0874
2.43	-0.02536	0.00988	-0.002765328	-0.08508
2.435	-0.02512	0.00996	6.58396E-4	-0.0832
2.44	-0.02488	0.01	0.0048	-0.08176
2.445	-0.0248	0.00996	0.00948	-0.08072
2.45	-0.02468	0.00996	0.0144	-0.08012
2.455	-0.02468	0.0098	0.01944	-0.07992
2.46	-0.02468	0.00964	0.02432	-0.0802
2.465	-0.0248	0.0094	0.029	-0.08084
2.47	-0.02488	0.00916	0.03348	-0.08184
2.475	-0.02508	0.0088	0.03772	-0.08312
2.48	-0.02528	0.00848	0.04172	-0.08452
2.485	-0.0256	0.00808	0.0454	-0.08608
2.49	-0.02592	0.00764	0.04876	-0.08764
2.495	-0.0264	0.00716	0.05172	-0.0892
2.5	-0.02688	0.00668	0.05428	-0.09068
2.505	-0.02752	0.0062	0.05648	-0.092
2.51	-0.02816	0.00568	0.05836	-0.09316
2.515	-0.029	0.00512	0.05988	-0.09424
2.52	-0.02984	0.0046	0.061	-0.09512
2.525	-0.03088	0.00404	0.06164	-0.0958
2.53	-0.03188	0.003518172	0.0618	-0.09608
2.535	-0.03304	0.002988952	0.0614	-0.09592
2.54	-0.0342	0.002459728	0.0604	-0.09528
2.545	-0.0354	0.001966696	0.05876	-0.0942
2.55	-0.03664	0.00147366	0.05652	-0.09272
2.555	-0.03784	0.001042816	0.0538	-0.09096
2.56	-0.03908	6.11968E-4	0.05068	-0.08892
2.565	-0.0402	2.64188E-4	0.04732	-0.08676
2.57	-0.04136	-8.35916E-5	0.04384	-0.08448
2.575	-0.04244	-3.316E-4	0.0404	-0.08228
2.58	-0.04352	-5.79608E-4	0.03708	-0.08024
2.585	-0.04448	-7.15192E-4	0.03396	-0.07856
2.59	-0.04544	-8.50776E-4	0.03104	-0.07732
2.595	-0.04636	-8.70112E-4	0.02844	-0.07656
2.6	-0.04724	-8.89448E-4	0.02608	-0.07636
2.605	-0.04804	-7.9402E-4	0.02404	-0.07676
2.61	-0.04888	-6.98592E-4	0.02232	-0.07772
2.615	-0.04964	-4.89216E-4	0.02096	-0.07924
2.62	-0.0504	-2.79838E-4	0.01996	-0.08116
2.625	-0.05108	4.0848E-5	0.01936	-0.08332
2.63	-0.0518	3.61534E-4	0.01904	-0.08556
2.635	-0.05244	7.8674E-4	0.01904	-0.08764
2.64	-0.05308	0.001211944	0.01928	-0.08956
2.645	-0.05368	0.001729416	0.01972	-0.09132
2.65	-0.05432	0.002246888	0.02032	-0.09304
2.655	-0.05492	0.002832936	0.02104	-0.09484
2.66	-0.05556	0.00341898	0.02184	-0.09672
2.665	-0.05616	0.00404	0.02268	-0.09868
2.67	-0.05676	0.00464	0.02352	-0.10072
2.675	-0.05736	0.00528	0.0244	-0.10276
2.68	-0.05796	0.00588	0.02524	-0.1048
2.685	-0.05848	0.00644	0.026	-0.10676
2.69	-0.05904	0.007	0.02672	-0.10856
2.695	-0.05956	0.00748	0.02732	-0.11008
2.7	-0.06004	0.008	0.02784	-0.11116
2.705	-0.06048	0.0084	0.02824	-0.1116
2.71	-0.06092	0.0088	0.02848	-0.11128
2.715	-0.06124	0.00912	0.02868	-0.11016
2.72	-0.06156	0.00948	0.02876	-0.1082
2.725	-0.06172	0.00972	0.02876	-0.10548
2.73	-0.06188	0.01	0.02876	-0.10208
2.735	-0.06188	0.01024	0.02872	-0.09812
2.74	-0.06188	0.01052	0.02864	-0.09388
2.745	-0.06172	0.01092	0.0286	-0.08952
2.75	-0.06152	0.01136	0.02852	-0.0852
2.755	-0.0612	0.01212	0.02844	-0.08096
2.76	-0.06088	0.01288	0.02828	-0.07696
2.765	-0.06044	0.01416	0.02804	-0.0732
2.77	-0.05996	0.01548	0.02772	-0.06976
2.775	-0.05944	0.01744	0.02728	-0.06672
2.78	-0.05892	0.01944	0.0268	-0.06408
2.785	-0.05836	0.02208	0.0262	-0.06192
2.79	-0.0578	0.02472	0.0256	-0.06044
2.795	-0.05724	0.02792	0.025	-0.05976
2.8	-0.05672	0.03112	0.02444	-0.05996
2.805	-0.05624	0.03472	0.02412	-0.061
2.81	-0.0558	0.03828	0.02416	-0.06276
2.815	-0.05544	0.04204	0.0248	-0.06516
2.82	-0.05512	0.04576	0.0262	-0.068
2.825	-0.05488	0.0494	0.02852	-0.07104
2.83	-0.05464	0.05304	0.03192	-0.07412
2.835	-0.05452	0.0564	0.03632	-0.07708
2.84	-0.0544	0.05976	0.0416	-0.07992
2.845	-0.0544	0.0626	0.04752	-0.08256
2.85	-0.0544	0.06544	0.05376	-0.08496
2.855	-0.05444	0.06768	0.05996	-0.08712
2.86	-0.05448	0.06988	0.06576	-0.089
2.865	-0.05452	0.07128	0.07088	-0.09068
2.87	-0.05456	0.07272	0.07504	-0.09212
2.875	-0.05448	0.07328	0.078	-0.09332
2.88	-0.05444	0.07388	0.07968	-0.09412
2.885	-0.0542	0.07352	0.07996	-0.09452
2.89	-0.054	0.0732	0.07896	-0.09444
2.895	-0.0536	0.07196	0.07676	-0.09376
2.9	-0.0532	0.07068	0.07356	-0.09256
2.905	-0.05256	0.06856	0.06956	-0.09076
2.91	-0.05196	0.0664	0.06504	-0.08856
2.915	-0.05116	0.06348	0.06032	-0.08608
2.92	-0.05032	0.06052	0.05564	-0.08352
2.925	-0.04936	0.05688	0.0512	-0.08116
2.93	-0.0484	0.05324	0.04704	-0.07904
2.935	-0.04732	0.04904	0.04324	-0.07728
2.94	-0.04628	0.04484	0.03984	-0.07596
2.945	-0.04516	0.04024	0.03672	-0.075
2.95	-0.04408	0.03564	0.03392	-0.07428
2.955	-0.04304	0.0308	0.03128	-0.07376
2.96	-0.04204	0.02596	0.0288	-0.07328
2.965	-0.04112	0.02104	0.0264	-0.0728
2.97	-0.0402	0.01612	0.02404	-0.07232
2.975	-0.03944	0.01128	0.02176	-0.07188
2.98	-0.03872	0.00644	0.01948	-0.07156
2.985	-0.03812	0.001827068	0.01724	-0.07136
2.99	-0.03752	-0.002805464	0.01508	-0.07148
2.995	-0.03708	-0.00712	0.01296	-0.07192
3	-0.03664	-0.01144	0.011	-0.07284
3.005	-0.03624	-0.01532	0.00916	-0.07424
3.01	-0.03584	-0.01924	0.00756	-0.07628
3.015	-0.03544	-0.02264	0.00628	-0.07896
3.02	-0.03504	-0.02608	0.00524	-0.08224
3.025	-0.0346	-0.029	0.0046	-0.08608
3.03	-0.03416	-0.03192	0.00424	-0.09048
3.035	-0.03364	-0.03432	0.00424	-0.09524
3.04	-0.03308	-0.03668	0.0046	-0.1002
3.045	-0.03248	-0.0386	0.00532	-0.10508
3.05	-0.03188	-0.04048	0.00632	-0.10968
3.055	-0.03116	-0.04188	0.0076	-0.11372
3.06	-0.03044	-0.04328	0.00916	-0.11696
3.065	-0.02968	-0.0442	0.01092	-0.1194
3.07	-0.02892	-0.04512	0.0128	-0.12088
3.075	-0.02808	-0.04556	0.01476	-0.1214
3.08	-0.02728	-0.046	0.01676	-0.12104
3.085	-0.02648	-0.046	0.01872	-0.11988
3.09	-0.02572	-0.046	0.02052	-0.11808
3.095	-0.02496	-0.04552	0.02216	-0.1158
3.1	-0.02424	-0.04508	0.02356	-0.11312
3.105	-0.02356	-0.0442	0.02464	-0.11012
3.11	-0.02292	-0.04332	0.0254	-0.1068
3.115	-0.02236	-0.04208	0.02584	-0.10324
3.12	-0.0218	-0.04088	0.02588	-0.09952
3.125	-0.02136	-0.03936	0.02564	-0.09572
3.13	-0.02088	-0.03784	0.02512	-0.09196
3.135	-0.02048	-0.03612	0.0244	-0.08824
3.14	-0.02008	-0.03444	0.02356	-0.08452
3.145	-0.01968	-0.0326	0.02256	-0.08076
3.15	-0.01924	-0.03076	0.02148	-0.07684
3.155	-0.01884	-0.02892	0.02032	-0.0728
3.16	-0.01844	-0.02704	0.01904	-0.06856
3.165	-0.01804	-0.02516	0.01772	-0.06432
3.17	-0.01768	-0.02332	0.01636	-0.06012
3.175	-0.01732	-0.02152	0.01504	-0.05612
3.18	-0.01696	-0.01972	0.0138	-0.05252
3.185	-0.01664	-0.01804	0.01272	-0.0494
3.19	-0.01636	-0.01632	0.01176	-0.04688
3.195	-0.01608	-0.01476	0.01096	-0.045
3.2	-0.01584	-0.0132	0.01036	-0.04368
3.205	-0.01564	-0.01184	0.00992	-0.04288
3.21	-0.01544	-0.01044	0.00968	-0.0426
3.215	-0.0154	-0.00924	0.00964	-0.04272
3.22	-0.01532	-0.00808	0.00968	-0.04316
3.225	-0.0154	-0.00712	0.0098	-0.04392
3.23	-0.01548	-0.00616	0.00992	-0.04492
3.235	-0.01576	-0.00536	0.01	-0.04612
3.24	-0.01604	-0.0046	0.01004	-0.04752
3.245	-0.01652	-0.003949888	0.01	-0.049
3.25	-0.017	-0.003298284	0.01	-0.0506
3.255	-0.01772	-0.002631032	0.00996	-0.05224
3.26	-0.0184	-0.001963776	0.00996	-0.054
3.265	-0.01928	-0.001138996	0.01004	-0.05584
3.27	-0.02016	-3.14214E-4	0.01016	-0.05788
3.275	-0.02116	7.67232E-4	0.01036	-0.06012
3.28	-0.02216	0.00184868	0.0106	-0.0626
3.285	-0.02324	0.003241588	0.01088	-0.06516
3.29	-0.02432	0.00464	0.01124	-0.06768
3.295	-0.0254	0.0064	0.01168	-0.07004
3.3	-0.02644	0.00812	0.0122	-0.07204
3.305	-0.02752	0.01028	0.01284	-0.07356
3.31	-0.0286	0.01248	0.0136	-0.07456
3.315	-0.02964	0.01508	0.0144	-0.075
3.32	-0.03072	0.01768	0.01524	-0.07488
3.325	-0.03176	0.02076	0.01604	-0.07428
3.33	-0.03284	0.0238	0.01676	-0.0734
3.335	-0.03388	0.0272	0.0174	-0.07232
3.34	-0.03496	0.0306	0.018	-0.07116
3.345	-0.03604	0.03424	0.0186	-0.07004
3.35	-0.03712	0.03792	0.01932	-0.06908
3.355	-0.03824	0.04176	0.02024	-0.06828
3.36	-0.03936	0.04564	0.02136	-0.06772
3.365	-0.04056	0.04964	0.02272	-0.0674
3.37	-0.04176	0.05368	0.02424	-0.06724
3.375	-0.043	0.05776	0.02588	-0.06724
3.38	-0.04428	0.06184	0.02756	-0.06744
3.385	-0.04556	0.0658	0.02924	-0.06772
3.39	-0.04688	0.06976	0.03084	-0.06816
3.395	-0.04816	0.07344	0.03216	-0.06856
3.4	-0.04948	0.07712	0.03316	-0.06884
3.405	-0.05076	0.08036	0.03372	-0.0688
3.41	-0.05204	0.0836	0.03376	-0.06836
3.415	-0.05324	0.08632	0.03324	-0.06748
3.42	-0.05448	0.089	0.03224	-0.0662
3.425	-0.05556	0.09108	0.03076	-0.06464
3.43	-0.05664	0.09316	0.02888	-0.063
3.435	-0.0576	0.09456	0.02676	-0.06144
3.44	-0.05856	0.096	0.02444	-0.06024
3.445	-0.05936	0.09672	0.022	-0.05952
3.45	-0.06016	0.09744	0.01956	-0.05932
3.455	-0.0608	0.09744	0.01712	-0.05956
3.46	-0.06144	0.09744	0.01476	-0.06024
3.465	-0.06188	0.09676	0.01252	-0.06124
3.47	-0.06232	0.09608	0.01048	-0.06248
3.475	-0.06248	0.09472	0.00872	-0.06396
3.48	-0.06264	0.09336	0.00728	-0.06556
3.485	-0.06244	0.0914	0.00616	-0.0672
3.49	-0.06224	0.0894	0.00536	-0.06888
3.495	-0.06164	0.08688	0.00496	-0.0704
3.5	-0.06104	0.08432	0.00484	-0.07172
3.505	-0.06	0.08132	0.00508	-0.0728
3.51	-0.05896	0.07832	0.00556	-0.0736
3.515	-0.05748	0.07492	0.00628	-0.07404
3.52	-0.05604	0.07152	0.00724	-0.07416
3.525	-0.0542	0.06784	0.00828	-0.07392
3.53	-0.0524	0.06416	0.0094	-0.07348
3.535	-0.05028	0.06028	0.01052	-0.07296
3.54	-0.04812	0.0564	0.01156	-0.07252
3.545	-0.04576	0.05244	0.01252	-0.0722
3.55	-0.0434	0.04848	0.01332	-0.07212
3.555	-0.04088	0.04448	0.01396	-0.07228
3.56	-0.03832	0.04052	0.0144	-0.07268
3.565	-0.03564	0.03664	0.01468	-0.0732
3.57	-0.03296	0.03272	0.0148	-0.0738
3.575	-0.0302	0.029	0.01472	-0.07448
3.58	-0.0274	0.02528	0.01448	-0.07524
3.585	-0.02456	0.02176	0.01408	-0.0762
3.59	-0.02168	0.01828	0.01352	-0.0774
3.595	-0.0188	0.01508	0.01284	-0.0788
3.6	-0.01592	0.01184	0.012	-0.08036
3.605	-0.01304	0.00896	0.01112	-0.08208
3.61	-0.0102	0.00608	0.01012	-0.08396
3.615	-0.0074	0.003559784	0.00912	-0.08596
3.62	-0.00464	0.001039524	0.00812	-0.088
3.625	-0.00202542	-0.001089084	0.00712	-0.09012
3.63	5.83076E-4	-0.003217692	0.00612	-0.09228
3.635	0.002930332	-0.00496	0.0052	-0.09444
3.64	0.00528	-0.00668	0.0044	-0.09652
3.645	0.00724	-0.00804	0.003704176	-0.09848
3.65	0.00924	-0.00936	0.003159956	-0.10028
3.655	0.01076	-0.0104	0.002747744	-0.10188
3.66	0.01228	-0.0114	0.0024354	-0.10328
3.665	0.01324	-0.01216	0.00217832	-0.10444
3.67	0.01424	-0.01288	0.0019377	-0.10528
3.675	0.01464	-0.0134	0.001708244	-0.10572
3.68	0.01504	-0.01392	0.001554008	-0.10564
3.685	0.01488	-0.01424	0.001643056	-0.10504
3.69	0.01472	-0.0146	0.002249544	-0.10392
3.695	0.014	-0.0148	0.003698092	-0.10224
3.7	0.01328	-0.01504	0.00628	-0.1
3.705	0.01204	-0.01516	0.01012	-0.0972
3.71	0.01084	-0.01528	0.01528	-0.09392
3.715	0.00916	-0.01536	0.02152	-0.09016
3.72	0.00748	-0.01544	0.02856	-0.08608
3.725	0.0054	-0.01544	0.03608	-0.08176
3.73	0.003318144	-0.01548	0.04368	-0.07736
3.735	9.2004E-4	-0.01548	0.05092	-0.07312
3.74	-0.001478064	-0.01548	0.0574	-0.06924
3.745	-0.00412	-0.01548	0.0628	-0.06584
3.75	-0.00672	-0.01544	0.06688	-0.063
3.755	-0.00948	-0.01544	0.06952	-0.06068
3.76	-0.01224	-0.0154	0.07068	-0.05892
3.765	-0.01508	-0.01536	0.0704	-0.05772
3.77	-0.01788	-0.01532	0.06892	-0.05708
3.775	-0.02068	-0.01528	0.06644	-0.05696
3.78	-0.02352	-0.01524	0.06328	-0.05732
3.785	-0.02628	-0.01516	0.0598	-0.05812
3.79	-0.02904	-0.01508	0.0564	-0.05932
3.795	-0.03172	-0.01504	0.0532	-0.06104
3.8	-0.0344	-0.01496	0.05036	-0.0632
3.805	-0.03696	-0.01484	0.04796	-0.06576
3.81	-0.03948	-0.01476	0.04596	-0.0686
3.815	-0.04184	-0.01464	0.04432	-0.07176
3.82	-0.0442	-0.01452	0.04296	-0.07512
3.825	-0.04632	-0.01436	0.04172	-0.07864
3.83	-0.0484	-0.0142	0.04048	-0.0822
3.835	-0.05024	-0.014	0.03908	-0.0858
3.84	-0.05212	-0.0138	0.0374	-0.0892
3.845	-0.05372	-0.01352	0.03532	-0.0924
3.85	-0.05528	-0.01324	0.03276	-0.09516
3.855	-0.05672	-0.01292	0.0298	-0.09744
3.86	-0.05812	-0.01256	0.02648	-0.09904
3.865	-0.0594	-0.01216	0.02284	-0.09984
3.87	-0.06072	-0.01176	0.01912	-0.0998
3.875	-0.06196	-0.01128	0.01532	-0.09896
3.88	-0.06316	-0.0108	0.01168	-0.09748
3.885	-0.06436	-0.01024	0.00824	-0.09552
3.89	-0.06556	-0.00968	0.00512	-0.09332
3.895	-0.06672	-0.00908	0.002386504	-0.09112
3.9	-0.06788	-0.00844	7.43128E-5	-0.08912
3.905	-0.069	-0.0078	-0.001802832	-0.08748
3.91	-0.07012	-0.00712	-0.003244912	-0.08636
3.915	-0.07124	-0.0064	-0.00428	-0.08572
3.92	-0.07236	-0.00568	-0.00488	-0.08552
3.925	-0.07348	-0.00492	-0.00512	-0.08576
3.93	-0.0746	-0.00416	-0.00504	-0.08624
3.935	-0.07572	-0.003354912	-0.00468	-0.08692
3.94	-0.0768	-0.00255478	-0.00404	-0.0876
3.945	-0.07784	-0.001742396	-0.003193572	-0.08824
3.95	-0.07884	-9.30012E-4	-0.002184688	-0.08876
3.955	-0.07972	-1.33562E-4	-0.00104588	-0.08916
3.96	-0.0806	6.62888E-4	1.76972E-4	-0.08948
3.965	-0.08132	0.001414036	0.001434128	-0.08976
3.97	-0.082	0.00216518	0.002678104	-0.08988
3.975	-0.08252	0.002840972	0.003869968	-0.0898
3.98	-0.08304	0.003516764	0.005	-0.08944
3.985	-0.08336	0.00408	0.006	-0.08872
3.99	-0.08368	0.00464	0.00696	-0.08768
3.995	-0.08376	0.00508	0.00788	-0.0864
4	-0.08384	0.00548	0.00876	-0.08492
4.005	-0.08364	0.00576	0.00968	-0.0834
4.01	-0.08348	0.00604	0.0106	-0.082
4.015	-0.083	0.00612	0.01152	-0.08084
4.02	-0.08252	0.0062	0.0124	-0.08
4.025	-0.0818	0.00612	0.0132	-0.07944
4.03	-0.08108	0.00604	0.01392	-0.0792
4.035	-0.08012	0.00584	0.01452	-0.07908
4.04	-0.07916	0.0056	0.015	-0.07908
4.045	-0.07804	0.00524	0.0154	-0.07904
4.05	-0.07688	0.00488	0.01576	-0.07896
4.055	-0.07556	0.0044	0.016	-0.07872
4.06	-0.07428	0.003947656	0.0162	-0.07836
4.065	-0.0728	0.003404616	0.01636	-0.07788
4.07	-0.07132	0.00286158	0.01652	-0.07732
4.075	-0.06972	0.002268304	0.01668	-0.07676
4.08	-0.06812	0.001675032	0.01688	-0.07616
4.085	-0.06636	0.001060076	0.01708	-0.07548
4.09	-0.06464	4.4512E-4	0.01728	-0.07464
4.095	-0.0628	-1.61462E-4	0.01748	-0.07364
4.1	-0.06096	-7.68044E-4	0.0176	-0.07244
4.105	-0.059	-0.001341008	0.01764	-0.07108
4.11	-0.05704	-0.001913972	0.01756	-0.06964
4.115	-0.05496	-0.002433496	0.01732	-0.06812
4.12	-0.05288	-0.002953024	0.01696	-0.0666
4.125	-0.05068	-0.003398696	0.01644	-0.06516
4.13	-0.04852	-0.003844364	0.0158	-0.06384
4.135	-0.04628	-0.0042	0.01504	-0.06272
4.14	-0.04404	-0.00456	0.0142	-0.06168
4.145	-0.0418	-0.00476	0.0132	-0.06072
4.15	-0.03956	-0.005	0.01212	-0.05968
4.155	-0.03744	-0.00512	0.011	-0.0584
4.16	-0.03528	-0.0052	0.00984	-0.05688
4.165	-0.03336	-0.0052	0.00876	-0.05512
4.17	-0.03144	-0.00516	0.00772	-0.05316
4.175	-0.02976	-0.005	0.00672	-0.05108
4.18	-0.02808	-0.00484	0.00572	-0.04908
4.185	-0.02672	-0.00456	0.00464	-0.04732
4.19	-0.02532	-0.00428	0.00355556	-0.04596
4.195	-0.02428	-0.003883872	0.00248222	-0.0452
4.2	-0.0232	-0.003497988	0.001583196	-0.04512
4.205	-0.02252	-0.003024048	0.001073512	-0.04572
4.21	-0.0218	-0.002550104	0.001159844	-0.047
4.215	-0.02148	-0.002013868	0.00197558	-0.04876
4.22	-0.02116	-0.001477628	0.003567364	-0.05092
4.225	-0.02124	-9.06244E-4	0.00596	-0.0534
4.23	-0.02128	-3.34856E-4	0.00912	-0.05612
4.235	-0.02164	2.45973E-4	0.01316	-0.05892
4.24	-0.02204	8.268E-4	0.01792	-0.06184
4.245	-0.0226	0.00139028	0.02328	-0.06472
4.25	-0.02316	0.00195376	0.029	-0.06748
4.255	-0.02376	0.002472948	0.0348	-0.07
4.26	-0.02436	0.002992136	0.04044	-0.0722
4.265	-0.0248	0.003439532	0.04572	-0.074
4.27	-0.02524	0.003886928	0.05036	-0.07532
4.275	-0.02532	0.00424	0.0542	-0.076
4.28	-0.0254	0.00456	0.05716	-0.07612
4.285	-0.025	0.0048	0.05912	-0.07564
4.29	-0.0246	0.00504	0.05996	-0.07464
4.295	-0.02368	0.00512	0.0598	-0.07316
4.3	-0.02276	0.0052	0.0586	-0.07136
4.305	-0.0214	0.00516	0.05652	-0.06928
4.31	-0.02	0.00508	0.05372	-0.06708
4.315	-0.0182	0.00492	0.05028	-0.06492
4.32	-0.01644	0.00476	0.04636	-0.063
4.325	-0.0144	0.00444	0.04212	-0.06132
4.33	-0.01232	0.00416	0.03776	-0.06008
4.335	-0.01012	0.003788224	0.03336	-0.0592
4.34	-0.00788	0.003410384	0.02908	-0.0588
4.345	-0.0056	0.002965412	0.025	-0.0588
4.35	-0.00333666	0.00252044	0.0212	-0.0592
4.355	-0.001137492	0.002028248	0.01768	-0.05988
4.36	0.001061676	0.001536052	0.01452	-0.06072
4.365	0.00307546	0.001017256	0.01176	-0.06172
4.37	0.00508	4.98464E-4	0.0094	-0.06272
4.375	0.00684	-2.44468E-5	0.00752	-0.0638
4.38	0.00856	-5.47356E-4	0.00612	-0.06488
4.385	0.00996	-0.001051672	0.00524	-0.06604
4.39	0.01136	-0.001555984	0.00484	-0.06736
4.395	0.01232	-0.002020868	0.00484	-0.0688
4.4	0.01328	-0.002485752	0.00524	-0.07036
4.405	0.01376	-0.002893788	0.00592	-0.07196
4.41	0.01424	-0.00330182	0.0068	-0.0736
4.415	0.01416	-0.003638784	0.0078	-0.07524
4.42	0.01412	-0.003975748	0.0088	-0.07684
4.425	0.01352	-0.00424	0.0098	-0.07828
4.43	0.01292	-0.00448	0.01072	-0.07956
4.435	0.0118	-0.00464	0.01156	-0.08068
4.44	0.01068	-0.0048	0.0122	-0.08176
4.445	0.00908	-0.00484	0.01272	-0.08292
4.45	0.00748	-0.00488	0.01312	-0.08408
4.455	0.00544	-0.00484	0.0134	-0.08528
4.46	0.003422152	-0.0048	0.01356	-0.08644
4.465	0.001021264	-0.00464	0.01364	-0.08748
4.47	-0.00137962	-0.00448	0.01364	-0.08836
4.475	-0.00404	-0.00424	0.01356	-0.08896
4.48	-0.00672	-0.00398856	0.01336	-0.08916
4.485	-0.00956	-0.003671924	0.01308	-0.08896
4.49	-0.01236	-0.003355288	0.01268	-0.08828
4.495	-0.01524	-0.002985892	0.0122	-0.08704
4.5	-0.01812	-0.002616492	0.01156	-0.08532
4.505	-0.02092	-0.002216412	0.01088	-0.08308
4.51	-0.02372	-0.001816332	0.01012	-0.08044
4.515	-0.02636	-0.001405612	0.00936	-0.07744
4.52	-0.02904	-9.94896E-4	0.00856	-0.07424
4.525	-0.0314	-5.88056E-4	0.0078	-0.07096
4.53	-0.0338	-1.81221E-4	0.00708	-0.06768
4.535	-0.03584	2.08986E-4	0.00652	-0.06448
4.54	-0.03792	5.99192E-4	0.0064	-0.06152
4.545	-0.03964	9.5838E-4	0.00688	-0.05884
4.55	-0.0414	0.001317564	0.00824	-0.0566
4.555	-0.04284	0.001632156	0.01068	-0.0548
4.56	-0.04428	0.001946752	0.01432	-0.05352
4.565	-0.04548	0.002207436	0.01912	-0.05292
4.57	-0.04672	0.002468124	0.02496	-0.05296
4.575	-0.04768	0.002670704	0.0316	-0.05376
4.58	-0.04868	0.002873288	0.03868	-0.05548
4.585	-0.04948	0.003014316	0.04584	-0.05812
4.59	-0.05028	0.003155348	0.05272	-0.06172
4.595	-0.05092	0.003224908	0.059	-0.06608
4.6	-0.05156	0.003294468	0.06432	-0.07088
4.605	-0.05204	0.003278144	0.06856	-0.0758
4.61	-0.05252	0.00326182	0.07156	-0.08048
4.615	-0.05288	0.003151696	0.07328	-0.08472
4.62	-0.05324	0.003041572	0.07376	-0.08832
4.625	-0.05344	0.002841808	0.07316	-0.09132
4.63	-0.05364	0.002642048	0.07156	-0.09368
4.635	-0.05364	0.002363384	0.06924	-0.09548
4.64	-0.05364	0.00208472	0.06636	-0.09668
4.645	-0.05344	0.001735256	0.06332	-0.09728
4.65	-0.0532	0.001385796	0.06028	-0.09712
4.655	-0.0528	9.70016E-4	0.05756	-0.09632
4.66	-0.05236	5.5424E-4	0.05516	-0.09484
4.665	-0.0518	8.06296E-5	0.05316	-0.0928
4.67	-0.05128	-3.92982E-4	0.0516	-0.09036
4.675	-0.05068	-9.10644E-4	0.05028	-0.0876
4.68	-0.05008	-0.001428308	0.04916	-0.0846
4.685	-0.04956	-0.001978856	0.04808	-0.08144
4.69	-0.04904	-0.002529404	0.04684	-0.07824
4.695	-0.04864	-0.003106716	0.0454	-0.07508
4.7	-0.0482	-0.003684032	0.04356	-0.07208
4.705	-0.048	-0.00428	0.04136	-0.0694
4.71	-0.0478	-0.00488	0.03872	-0.06712
4.715	-0.0478	-0.00544	0.03568	-0.06536
4.72	-0.04784	-0.00604	0.03236	-0.06412
4.725	-0.04812	-0.0066	0.02888	-0.06332
4.73	-0.0484	-0.00712	0.02528	-0.06296
4.735	-0.04892	-0.0076	0.02168	-0.06292
4.74	-0.0494	-0.00808	0.01824	-0.06316
4.745	-0.05008	-0.00844	0.01496	-0.06348
4.75	-0.05076	-0.0088	0.01204	-0.06384
4.755	-0.05152	-0.00904	0.00972	-0.06416
4.76	-0.05232	-0.00928	0.00816	-0.0644
4.765	-0.05308	-0.00936	0.00756	-0.06448
4.77	-0.05388	-0.00948	0.00796	-0.06436
4.775	-0.05464	-0.00944	0.00932	-0.06412
4.78	-0.05544	-0.0094	0.01144	-0.06364
4.785	-0.0562	-0.00924	0.01424	-0.06296
4.79	-0.057	-0.00912	0.01744	-0.06208
4.795	-0.05776	-0.00888	0.02084	-0.06104
4.8	-0.05856	-0.00864	0.02424	-0.05984
4.805	-0.05936	-0.00832	0.02744	-0.0584
4.81	-0.06016	-0.008	0.03024	-0.05668
4.815	-0.06096	-0.00764	0.03248	-0.0546
4.82	-0.0618	-0.00728	0.03412	-0.05212
4.825	-0.0626	-0.00692	0.035	-0.0492
4.83	-0.0634	-0.00652	0.03516	-0.04584
4.835	-0.06424	-0.00608	0.03452	-0.04212
4.84	-0.06504	-0.00568	0.03316	-0.03808
4.845	-0.06584	-0.00528	0.031	-0.03384
4.85	-0.06668	-0.00488	0.0282	-0.02948
4.855	-0.06748	-0.00448	0.02484	-0.0252
4.86	-0.06824	-0.00408	0.021	-0.02124
4.865	-0.06904	-0.003698288	0.01684	-0.0178
4.87	-0.0698	-0.003327272	0.01252	-0.01512
4.875	-0.07052	-0.002988352	0.00816	-0.01336
4.88	-0.07124	-0.002649432	0.003818328	-0.01264
4.885	-0.07192	-0.002345004	-3.57218E-4	-0.013
4.89	-0.0726	-0.002040576	-0.00432	-0.0144
4.895	-0.07324	-0.001767088	-0.00792	-0.0168
4.9	-0.07392	-0.001493604	-0.01112	-0.01992
4.905	-0.07452	-0.001244832	-0.01388	-0.02356
4.91	-0.07508	-9.9606E-4	-0.01604	-0.02752
4.915	-0.07564	-7.6438E-4	-0.01764	-0.03164
4.92	-0.07616	-5.32696E-4	-0.0186	-0.03568
4.925	-0.0766	-3.05619E-4	-0.019	-0.03952
4.93	-0.07708	-7.85396E-5	-0.0188	-0.04304
4.935	-0.07744	1.63952E-4	-0.01816	-0.0462
4.94	-0.07784	4.06444E-4	-0.01708	-0.04884
4.945	-0.07812	6.87756E-4	-0.01576	-0.051
4.95	-0.07844	9.69068E-4	-0.01424	-0.05256
4.955	-0.0786	0.001305596	-0.01264	-0.05348
4.96	-0.07876	0.001642128	-0.01104	-0.05368
4.965	-0.07876	0.002035752	-0.00956	-0.05328
4.97	-0.07876	0.002429376	-0.00828	-0.05248
4.975	-0.0786	0.002870544	-0.0072	-0.05156
4.98	-0.0784	0.003311712	-0.00644	-0.0508
4.985	-0.078	0.003786612	-0.006	-0.05036
4.99	-0.07764	0.00428	-0.00592	-0.0504
4.995	-0.07708	0.00476	-0.00612	-0.05096
5	-0.07652	0.00524	-0.00652	-0.05192
5.005	-0.07584	0.00572	-0.02736	-0.05328
5.01	-0.07512	0.0062	-0.02748	-0.05504
5.015	-0.07428	0.00664	-0.02552	-0.05724
5.02	-0.07344	0.00708	-0.02084	-0.0598
5.025	-0.07236	0.00748	-0.0134	-0.06264
5.03	-0.07132	0.00784	-0.003741528	-0.06572
5.035	-0.07	0.00816	0.00736	-0.06876
5.04	-0.06868	0.00844	0.01888	-0.07168
5.045	-0.06704	0.00864	0.03	-0.0742
5.05	-0.06544	0.00884	0.03996	-0.07612
5.055	-0.06348	0.00892	0.04852	-0.07728
5.06	-0.06156	0.009	0.05584	-0.07756
5.065	-0.05928	0.00892	0.06224	-0.07692
5.07	-0.05704	0.00888	0.06792	-0.07548
5.075	-0.05448	0.00872	0.07296	-0.0734
5.08	-0.05196	0.00856	0.07748	-0.07088
5.085	-0.04916	0.00824	0.0818	-0.06824
5.09	-0.04636	0.00796	0.08612	-0.06572
5.095	-0.04344	0.00756	0.09044	-0.06356
5.1	-0.04048	0.0072	0.09444	-0.062
5.105	-0.03752	0.00672	0.09752	-0.06112
5.11	-0.03452	0.00624	0.09904	-0.06092
5.115	-0.03164	0.00568	0.09852	-0.0614
5.12	-0.02872	0.00516	0.09568	-0.06248
5.125	-0.02604	0.00456	0.09036	-0.06404
5.13	-0.02332	0.003975352	0.08256	-0.06596
5.135	-0.02088	0.003367996	0.07244	-0.06816
5.14	-0.0184	0.002760644	0.06024	-0.07048
5.145	-0.01624	0.002154248	0.04636	-0.0728
5.15	-0.01408	0.001547848	0.03124	-0.07504
5.155	-0.01224	9.60644E-4	0.01548	-0.0772
5.16	-0.01036	3.7344E-4	-3.79969E-4	-0.07928
5.165	-0.00884	-1.7807E-4	-0.01576	-0.08136
5.17	-0.00728	-7.2958E-4	-0.03016	-0.08344
5.175	-0.00604	-0.001227012	-0.0432	-0.0854
5.18	-0.0048	-0.001724444	-0.0546	-0.08732
5.185	-0.003834356	-0.002145912	-0.0642	-0.08912
5.19	-0.002854984	-0.00256738	-0.07188	-0.09072
5.195	-0.002111548	-0.00289008	-0.0776	-0.092
5.2	-0.001368112	-0.003212784	-0.08136	-0.09292
5.205	-8.60236E-4	-0.003416584	-0.08332	-0.0934
5.21	-3.52366E-4	-0.003620388	-0.08368	-0.09336
5.215	-9.7188E-5	-0.00369002	-0.08272	-0.09284
5.22	1.57989E-4	-0.003759656	-0.08072	-0.09168
5.225	1.42108E-4	-0.003685324	-0.07808	-0.08984
5.23	1.26227E-4	-0.003610992	-0.075	-0.08724
5.235	-1.70141E-4	-0.00338902	-0.07168	-0.08384
5.24	-4.66508E-4	-0.003167044	-0.06824	-0.07956
5.245	-0.001045276	-0.00280324	-0.06472	-0.07432
5.25	-0.001624044	-0.002439432	-0.06116	-0.06816
5.255	-0.002481988	-0.001951232	-0.05744	-0.06132
5.26	-0.003339928	-0.001463032	-0.0536	-0.05396
5.265	-0.00444	-8.759E-4	-0.0496	-0.04656
5.27	-0.00556	-2.88768E-4	-0.04572	-0.03936
5.275	-0.00688	3.67994E-4	-0.04208	-0.03272
5.28	-0.0082	0.001024756	-0.03884	-0.0268
5.285	-0.0096	0.001719288	-0.03612	-0.0218
5.29	-0.01104	0.00241382	-0.03396	-0.01788
5.295	-0.01248	0.003114356	-0.0324	-0.01508
5.3	-0.01392	0.003814888	-0.0314	-0.01348
5.305	-0.01536	0.00448	-0.03116	-0.01308
5.31	-0.01676	0.00516	-0.0316	-0.01388
5.315	-0.01808	0.0058	-0.0328	-0.01576
5.32	-0.01936	0.00644	-0.03472	-0.01864
5.325	-0.02052	0.007	-0.03724	-0.02236
5.33	-0.02164	0.00752	-0.04036	-0.02676
5.335	-0.0226	0.008	-0.04388	-0.03168
5.34	-0.02352	0.00848	-0.04772	-0.03696
5.345	-0.02424	0.00884	-0.05188	-0.04248
5.35	-0.02492	0.00924	-0.05624	-0.04816
5.355	-0.02536	0.00948	-0.0608	-0.05388
5.36	-0.02584	0.00976	-0.06548	-0.0596
5.365	-0.02604	0.00996	-0.07016	-0.06528
5.37	-0.02624	0.01012	-0.07492	-0.071
5.375	-0.02628	0.01016	-0.07976	-0.07664
5.38	-0.02628	0.01024	-0.08468	-0.08212
5.385	-0.02612	0.01024	-0.08976	-0.08732
5.39	-0.02596	0.0102	-0.09492	-0.09204
5.395	-0.02568	0.01012	-0.09996	-0.0962
5.4	-0.0254	0.01	-0.10428	-0.09956
5.405	-0.02504	0.00984	-0.107	-0.10208
5.41	-0.02464	0.00968	-0.1072	-0.10368
5.415	-0.02416	0.00952	-0.10428	-0.10432
5.42	-0.02364	0.00932	-0.09784	-0.10404
5.425	-0.02304	0.00912	-0.08796	-0.10292
5.43	-0.02248	0.00896	-0.07512	-0.10116
5.435	-0.0218	0.00876	-0.05992	-0.09888
5.44	-0.02116	0.0086	-0.04336	-0.0962
5.445	-0.02052	0.0084	-0.02648	-0.09324
5.45	-0.01988	0.00824	-0.01044	-0.09
5.455	-0.01936	0.00812	0.003614224	-0.08652
5.46	-0.01884	0.008	0.01464	-0.08276
5.465	-0.01844	0.00788	0.02184	-0.07884
5.47	-0.01808	0.00772	0.02484	-0.07472
5.475	-0.01792	0.0076	0.02368	-0.07048
5.48	-0.01772	0.00748	0.01892	-0.0662
5.485	-0.01772	0.00736	0.01124	-0.06208
5.49	-0.01772	0.0072	0.00151852	-0.05828
5.495	-0.01788	0.007	-0.00944	-0.05508
5.5	-0.01808	0.0068	-0.02064	-0.05276
5.505	-0.01848	0.00656	-0.0312	-0.05144
5.51	-0.01884	0.00632	-0.04048	-0.05132
5.515	-0.01944	0.006	-0.04816	-0.05244
5.52	-0.02004	0.00568	-0.05432	-0.0548
5.525	-0.02088	0.00532	-0.05928	-0.05816
5.53	-0.02168	0.00492	-0.06348	-0.06244
5.535	-0.02268	0.00448	-0.06756	-0.06728
5.54	-0.02368	0.004	-0.07216	-0.07244
5.545	-0.0248	0.00351214	-0.07776	-0.07764
5.55	-0.02592	0.003006584	-0.08484	-0.0826
5.555	-0.02712	0.002463124	-0.09376	-0.08708
5.56	-0.02828	0.001919664	-0.10476	-0.09096
5.565	-0.02944	0.001357608	-0.11788	-0.094
5.57	-0.0306	7.95548E-4	-0.13304	-0.09608
5.575	-0.03172	2.35004E-4	-0.14976	-0.097
5.58	-0.0328	-3.25542E-4	-0.16744	-0.09668
5.585	-0.03376	-8.65224E-4	-0.18524	-0.09528
5.59	-0.03472	-0.001404908	-0.20244	-0.09292
5.595	-0.03556	-0.001905404	-0.21824	-0.08996
5.6	-0.0364	-0.002405896	-0.232	-0.08668
5.605	-0.03712	-0.002846308	-0.24332	-0.0834
5.61	-0.03784	-0.00328672	-0.25192	-0.0804
5.615	-0.0384	-0.003643604	-0.25776	-0.07792
5.62	-0.03896	-0.004	-0.26092	-0.07608
5.625	-0.0394	-0.00424	-0.2616	-0.07488
5.63	-0.03984	-0.00452	-0.26012	-0.07428
5.635	-0.04016	-0.00468	-0.25676	-0.07424
5.64	-0.04052	-0.0048	-0.25184	-0.0746
5.645	-0.04076	-0.00484	-0.24572	-0.07524
5.65	-0.041	-0.00492	-0.23872	-0.07604
5.655	-0.0412	-0.00488	-0.23116	-0.0768
5.66	-0.0414	-0.00484	-0.22328	-0.0774
5.665	-0.04156	-0.00472	-0.2154	-0.07776
5.67	-0.04172	-0.00464	-0.20764	-0.07776
5.675	-0.04184	-0.00448	-0.20016	-0.0774
5.68	-0.042	-0.00432	-0.19316	-0.07668
5.685	-0.04216	-0.00412	-0.18664	-0.07552
5.69	-0.04232	-0.00390268	-0.18068	-0.07404
5.695	-0.04256	-0.003666052	-0.1754	-0.07212
5.7	-0.04276	-0.003429424	-0.17088	-0.0698
5.705	-0.04308	-0.00315088	-0.16724	-0.0672
5.71	-0.04336	-0.00287234	-0.16496	-0.06432
5.715	-0.04372	-0.002543572	-0.16444	-0.06132
5.72	-0.04412	-0.002214804	-0.16604	-0.05832
5.725	-0.04464	-0.001827896	-0.16976	-0.0554
5.73	-0.04516	-0.001440988	-0.17552	-0.05272
5.735	-0.0458	-9.88208E-4	-0.183	-0.05036
5.74	-0.04648	-5.35424E-4	-0.19168	-0.04836
5.745	-0.04728	-1.1883E-5	-0.20096	-0.04684
5.75	-0.04808	5.1166E-4	-0.21028	-0.04572
5.755	-0.04904	0.001101532	-0.21888	-0.04508
5.76	-0.05	0.0016914	-0.22616	-0.04492
5.765	-0.05104	0.002334408	-0.23152	-0.04524
5.77	-0.05212	0.002977416	-0.23456	-0.04608
5.775	-0.05324	0.003660328	-0.235	-0.04744
5.78	-0.0544	0.00436	-0.23268	-0.04936
5.785	-0.0556	0.00504	-0.2278	-0.05188
5.79	-0.05676	0.00576	-0.2206	-0.05496
5.795	-0.05788	0.00652	-0.21144	-0.05848
5.8	-0.059	0.00728	-0.2006	-0.06232
5.805	-0.06	0.00808	-0.1884	-0.0664
5.81	-0.061	0.00888	-0.17516	-0.07048
5.815	-0.06172	0.00988	-0.1612	-0.07444
5.82	-0.06248	0.01088	-0.14684	-0.07812
5.825	-0.06296	0.0122	-0.1324	-0.08132
5.83	-0.0634	0.01356	-0.1182	-0.08396
5.835	-0.0636	0.01544	-0.10448	-0.08596
5.84	-0.06376	0.01732	-0.09144	-0.08728
5.845	-0.06364	0.01992	-0.07932	-0.088
5.85	-0.06356	0.02248	-0.06832	-0.08812
5.855	-0.06316	0.02584	-0.05852	-0.08768
5.86	-0.06276	0.02916	-0.05012	-0.08676
5.865	-0.06208	0.03316	-0.04304	-0.08552
5.87	-0.0614	0.0372	-0.03692	-0.08404
5.875	-0.06048	0.04172	-0.03116	-0.08244
5.88	-0.05956	0.04628	-0.0248	-0.08076
5.885	-0.05836	0.05104	-0.017	-0.07908
5.89	-0.05716	0.05584	-0.00716	-0.07736
5.895	-0.05572	0.06064	0.00492	-0.0756
5.9	-0.05428	0.06544	0.01892	-0.07376
5.905	-0.05256	0.06992	0.03416	-0.07184
5.91	-0.05084	0.07444	0.0498	-0.06988
5.915	-0.04884	0.0784	0.06496	-0.06792
5.92	-0.04684	0.08236	0.07892	-0.06596
5.925	-0.04456	0.08556	0.0912	-0.06408
5.93	-0.04224	0.08876	0.10144	-0.06236
5.935	-0.03968	0.09108	0.10964	-0.06084
5.94	-0.03708	0.09336	0.11632	-0.05952
5.945	-0.0342	0.09464	0.1226	-0.05844
5.95	-0.03132	0.09596	0.1298	-0.05764
5.955	-0.02824	0.09616	0.13904	-0.05708
5.96	-0.02512	0.09636	0.151	-0.05676
5.965	-0.02192	0.09552	0.16576	-0.05668
5.97	-0.01876	0.09464	0.1828	-0.05676
5.975	-0.0156	0.09276	0.20116	-0.05692
5.98	-0.01244	0.09084	0.21964	-0.05712
5.985	-0.00952	0.088	0.23692	-0.05728
5.99	-0.00656	0.0852	0.25184	-0.05744
5.995	-0.003964536	0.08152	0.26328	-0.05756
6	-0.00136642	0.07784	0.27032	-0.05764
6.005	7.7244E-4	0.07348	0.27228	-0.05772
6.01	0.002911296	0.06912	0.26872	-0.05792
6.015	0.00448	0.0642	0.25944	-0.0584
6.02	0.00608	0.05924	0.24448	-0.05928
6.025	0.00708	0.05392	0.22432	-0.06064
6.03	0.00804	0.0486	0.19968	-0.06244
6.035	0.0084	0.04304	0.1714	-0.06464
6.04	0.00872	0.03748	0.14052	-0.06716
6.045	0.00844	0.0318	0.10812	-0.06976
6.05	0.00816	0.02616	0.07524	-0.07236
6.055	0.00732	0.02056	0.04284	-0.0748
6.06	0.00648	0.01496	0.01176	-0.07704
6.065	0.00508	0.0096	-0.0172	-0.079
6.07	0.003717296	0.00424	-0.04352	-0.08072
6.075	0.001861364	-7.84432E-4	-0.06676	-0.08216
6.08	5.43404E-6	-0.0058	-0.08672	-0.0832
6.085	-0.002239996	-0.01036	-0.10332	-0.08384
6.09	-0.00448	-0.01492	-0.11676	-0.084
6.095	-0.007	-0.01896	-0.12716	-0.08364
6.1	-0.00952	-0.023	-0.13476	-0.08276
6.105	-0.01216	-0.0264	-0.13968	-0.0814
6.11	-0.01484	-0.02984	-0.14212	-0.07952
6.115	-0.01756	-0.03264	-0.14228	-0.07728
6.12	-0.02024	-0.03548	-0.1404	-0.07476
6.125	-0.02292	-0.03764	-0.13676	-0.07212
6.13	-0.0256	-0.03984	-0.13172	-0.06948
6.135	-0.02816	-0.0414	-0.12544	-0.06692
6.14	-0.03076	-0.04296	-0.11832	-0.0646
6.145	-0.03316	-0.04392	-0.1106	-0.0626
6.15	-0.03556	-0.04488	-0.10272	-0.06088
6.155	-0.03772	-0.04532	-0.09492	-0.0594
6.16	-0.03988	-0.04576	-0.08744	-0.058
6.165	-0.04168	-0.04576	-0.0806	-0.05664
6.17	-0.04352	-0.04572	-0.07456	-0.05528
6.175	-0.04484	-0.04528	-0.06948	-0.05396
6.18	-0.04616	-0.04484	-0.06544	-0.0526
6.185	-0.04688	-0.04408	-0.06248	-0.05132
6.19	-0.0476	-0.04332	-0.06064	-0.05016
6.195	-0.04756	-0.04232	-0.0598	-0.04916
6.2	-0.04756	-0.04128	-0.05988	-0.04844
6.205	-0.04672	-0.04012	-0.0606	-0.04808
6.21	-0.04592	-0.03892	-0.06184	-0.04804
6.215	-0.04436	-0.03764	-0.06332	-0.04836
6.22	-0.0428	-0.03632	-0.06492	-0.04904
6.225	-0.04052	-0.03496	-0.0664	-0.05004
6.23	-0.03828	-0.0336	-0.06776	-0.05124
6.235	-0.03552	-0.03224	-0.06888	-0.0526
6.24	-0.03272	-0.03084	-0.06968	-0.05404
6.245	-0.02956	-0.02952	-0.07	-0.05544
6.25	-0.0264	-0.0282	-0.06984	-0.05668
6.255	-0.02304	-0.02696	-0.06912	-0.05764
6.26	-0.01964	-0.02572	-0.06792	-0.05824
6.265	-0.01632	-0.0246	-0.06628	-0.05856
6.27	-0.01296	-0.02348	-0.06444	-0.0586
6.275	-0.00984	-0.02248	-0.06232	-0.05844
6.28	-0.00676	-0.02148	-0.05936	-0.05824
6.285	-0.00412	-0.02068	-0.05464	-0.05804
6.29	-0.001508932	-0.01984	-0.04704	-0.05804
6.295	4.67516E-4	-0.0192	-0.03564	-0.05828
6.3	0.002443964	-0.01852	-0.01984	-0.05884
6.305	0.003669292	-0.01808	3.91635E-4	-0.05956
6.31	0.00488	-0.01764	0.02448	-0.0604
6.315	0.00532	-0.01736	0.05144	-0.06124
6.32	0.00572	-0.01712	0.07996	-0.062
6.325	0.00532	-0.01704	0.1084	-0.06276
6.33	0.00492	-0.017	0.13508	-0.06352
6.335	0.003765956	-0.01708	0.15844	-0.06436
6.34	0.002597772	-0.0172	0.17712	-0.06532
6.345	7.18784E-4	-0.01736	0.19008	-0.06652
6.35	-0.001160204	-0.01752	0.19676	-0.06788
6.355	-0.0036869	-0.01764	0.19708	-0.06948
6.36	-0.0062	-0.01772	0.19152	-0.07128
6.365	-0.00932	-0.01764	0.18096	-0.07316
6.37	-0.0124	-0.01752	0.1664	-0.07496
6.375	-0.01592	-0.01716	0.14908	-0.0766
6.38	-0.01944	-0.01676	0.13004	-0.07792
6.385	-0.0232	-0.01604	0.1104	-0.07872
6.39	-0.02696	-0.01528	0.09096	-0.07904
6.395	-0.03084	-0.01412	0.07248	-0.0788
6.4	-0.03468	-0.01296	0.05548	-0.07812
6.405	-0.03844	-0.01128	0.0402	-0.077
6.41	-0.0422	-0.00964	0.02664	-0.07552
6.415	-0.04576	-0.0074	0.01472	-0.07376
6.42	-0.04928	-0.0052	0.0042	-0.0718
6.425	-0.05248	-0.002505432	-0.00532	-0.06972
6.43	-0.05564	2.01964E-4	-0.01432	-0.06744
6.435	-0.0584	0.003349316	-0.02324	-0.06496
6.44	-0.06116	0.00648	-0.03248	-0.06224
6.445	-0.06344	0.01004	-0.04236	-0.05932
6.45	-0.06572	0.0136	-0.053	-0.05632
6.455	-0.06748	0.01752	-0.06436	-0.05332
6.46	-0.06928	0.0214	-0.07624	-0.05052
6.465	-0.07052	0.0256	-0.08824	-0.04812
6.47	-0.0718	0.0298	-0.09992	-0.04636
6.475	-0.07252	0.03412	-0.11088	-0.0456
6.48	-0.07328	0.03844	-0.12064	-0.04608
6.485	-0.07348	0.04268	-0.1288	-0.04792
6.49	-0.07372	0.04692	-0.13504	-0.0512
6.495	-0.07348	0.05088	-0.13928	-0.05588
6.5	-0.07324	0.05484	-0.14144	-0.06176
6.505	-0.07264	0.05828	-0.14168	-0.0686
6.51	-0.07208	0.06176	-0.14008	-0.0762
6.515	-0.07124	0.0646	-0.1368	-0.08428
6.52	-0.0704	0.06744	-0.132	-0.09252
6.525	-0.06944	0.06948	-0.12596	-0.10044
6.53	-0.06844	0.07152	-0.11888	-0.10748
6.535	-0.06744	0.07268	-0.11108	-0.11332
6.54	-0.0664	0.07388	-0.10288	-0.11764
6.545	-0.06536	0.07416	-0.09452	-0.12044
6.55	-0.06436	0.07444	-0.08636	-0.12176
6.555	-0.06336	0.07384	-0.07856	-0.12184
6.56	-0.0624	0.07324	-0.07124	-0.12092
6.565	-0.06152	0.07176	-0.0646	-0.11936
6.57	-0.0606	0.07024	-0.0586	-0.11728
6.575	-0.05976	0.06796	-0.0534	-0.1148
6.58	-0.05892	0.06564	-0.049	-0.112
6.585	-0.05812	0.0626	-0.04556	-0.10892
6.59	-0.05732	0.05956	-0.04304	-0.10544
6.595	-0.05656	0.05588	-0.0416	-0.10164
6.6	-0.0558	0.0522	-0.04112	-0.09744
6.605	-0.05504	0.04796	-0.04168	-0.0928
6.61	-0.05432	0.04376	-0.04316	-0.08788
6.615	-0.0536	0.03916	-0.0456	-0.08272
6.62	-0.05288	0.03456	-0.04892	-0.07752
6.625	-0.0522	0.02972	-0.05304	-0.07244
6.63	-0.05148	0.02488	-0.05776	-0.06768
6.635	-0.05076	0.01992	-0.06292	-0.06348
6.64	-0.05008	0.01496	-0.0682	-0.05996
6.645	-0.0494	0.01004	-0.0734	-0.05724
6.65	-0.04872	0.00512	-0.07832	-0.05528
6.655	-0.04812	3.73986E-4	-0.0828	-0.05408
6.66	-0.04748	-0.0044	-0.08672	-0.05352
6.665	-0.04696	-0.00888	-0.08996	-0.05352
6.67	-0.0464	-0.01336	-0.09252	-0.05392
6.675	-0.04596	-0.01748	-0.09432	-0.05456
6.68	-0.04552	-0.02164	-0.0954	-0.05528
6.685	-0.04512	-0.02536	-0.09568	-0.05596
6.69	-0.04476	-0.02908	-0.0952	-0.0566
6.695	-0.04444	-0.03236	-0.094	-0.05716
6.7	-0.04416	-0.03564	-0.0922	-0.0578
6.705	-0.04392	-0.03848	-0.08996	-0.05856
6.71	-0.04368	-0.04132	-0.08744	-0.05948
6.715	-0.0434	-0.04372	-0.08476	-0.06068
6.72	-0.04316	-0.04608	-0.08196	-0.06224
6.725	-0.0428	-0.04804	-0.07908	-0.06428
6.73	-0.0424	-0.04996	-0.07608	-0.06676
6.735	-0.04188	-0.05144	-0.073	-0.06968
6.74	-0.04132	-0.05292	-0.0698	-0.073
6.745	-0.0406	-0.05392	-0.06648	-0.07664
6.75	-0.03988	-0.05496	-0.06324	-0.08052
6.755	-0.03896	-0.05556	-0.0602	-0.08452
6.76	-0.03808	-0.0562	-0.05768	-0.08856
6.765	-0.03708	-0.0564	-0.05576	-0.09248
6.77	-0.03604	-0.05664	-0.05432	-0.09624
6.775	-0.035	-0.05652	-0.05284	-0.0996
6.78	-0.03396	-0.0564	-0.05056	-0.1024
6.785	-0.03296	-0.05596	-0.04672	-0.10464
6.79	-0.03192	-0.05556	-0.04104	-0.1062
6.795	-0.031	-0.05488	-0.03348	-0.10712
6.8	-0.03004	-0.05424	-0.02452	-0.1074
6.805	-0.02924	-0.0534	-0.0148	-0.107
6.81	-0.0284	-0.05256	-0.00516	-0.10592
6.815	-0.02772	-0.05164	0.003709964	-0.10408
6.82	-0.027	-0.05068	0.01132	-0.10148
6.825	-0.02648	-0.04968	0.01732	-0.09804
6.83	-0.02596	-0.04864	0.02144	-0.09372
6.835	-0.0256	-0.04764	0.0238	-0.08864
6.84	-0.02528	-0.04664	0.02464	-0.08292
6.845	-0.02516	-0.04568	0.02452	-0.07676
6.85	-0.02504	-0.04472	0.02384	-0.07032
6.855	-0.0252	-0.04388	0.023	-0.06392
6.86	-0.02532	-0.04304	0.0222	-0.0578
6.865	-0.02564	-0.04228	0.02152	-0.05228
6.87	-0.026	-0.04156	0.021	-0.04744
6.875	-0.02652	-0.041	0.02044	-0.04352
6.88	-0.02704	-0.0404	0.0196	-0.04052
6.885	-0.0276	-0.04	0.01828	-0.0384
6.89	-0.0282	-0.03956	0.0162	-0.037
6.895	-0.02872	-0.03932	0.01328	-0.03616
6.9	-0.02928	-0.03904	0.00948	-0.03568
6.905	-0.02968	-0.03892	0.00496	-0.03544
6.91	-0.03004	-0.0388	-1.96876E-4	-0.03532
6.915	-0.03016	-0.0388	-0.00584	-0.03528
6.92	-0.03028	-0.0388	-0.01172	-0.03544
6.925	-0.03004	-0.03888	-0.01768	-0.03588
6.93	-0.02976	-0.039	-0.02352	-0.0366
6.935	-0.02908	-0.03916	-0.02912	-0.03764
6.94	-0.02836	-0.03932	-0.0344	-0.03904
6.945	-0.0272	-0.03956	-0.03932	-0.04076
6.95	-0.026	-0.03976	-0.04388	-0.04272
6.955	-0.0244	-0.04	-0.04808	-0.04476
6.96	-0.0228	-0.04024	-0.0518	-0.0468
6.965	-0.02092	-0.04048	-0.05504	-0.04876
6.97	-0.019	-0.04072	-0.0578	-0.05052
6.975	-0.01696	-0.04092	-0.06012	-0.05204
6.98	-0.01492	-0.04112	-0.062	-0.05332
6.985	-0.01292	-0.04124	-0.06332	-0.05448
6.99	-0.01092	-0.0414	-0.06408	-0.05568
6.995	-0.00912	-0.04148	-0.06424	-0.057
7	-0.00728	-0.04156	-0.06388	-0.05848
7.005	-0.00572	-0.04156	-0.06312	-0.06016
7.01	-0.00416	-0.04156	-0.06216	-0.06192
7.015	-0.00290176	-0.04144	-0.0612	-0.0638
7.02	-0.001627508	-0.04136	-0.06052	-0.06572
7.025	-6.7006E-4	-0.04112	-0.06016	-0.06768
7.03	2.87383E-4	-0.04092	-0.06024	-0.06952
7.035	8.79036E-4	-0.0406	-0.06064	-0.07116
7.04	0.001470684	-0.04024	-0.0614	-0.07244
7.045	0.001643268	-0.0398	-0.0624	-0.07336
7.05	0.001815848	-0.03936	-0.06364	-0.07372
7.055	0.001538248	-0.03884	-0.065	-0.07352
7.06	0.001260648	-0.03828	-0.06652	-0.07268
7.065	5.39316E-4	-0.03768	-0.06812	-0.07124
7.07	-1.82016E-4	-0.03708	-0.06968	-0.0692
7.075	-0.001309576	-0.03648	-0.07096	-0.0666
7.08	-0.002437136	-0.03588	-0.07188	-0.06352
7.085	-0.003913008	-0.03532	-0.07232	-0.06016
7.09	-0.0054	-0.03476	-0.07228	-0.05668
7.095	-0.00716	-0.03424	-0.07176	-0.0532
7.1	-0.00888	-0.03376	-0.07084	-0.04996
7.105	-0.01088	-0.03336	-0.06964	-0.04704
7.11	-0.01284	-0.03296	-0.0684	-0.04452
7.115	-0.01496	-0.03264	-0.06716	-0.04248
7.12	-0.01708	-0.03232	-0.06608	-0.04088
7.125	-0.01932	-0.03212	-0.06512	-0.0398
7.13	-0.02156	-0.03192	-0.06432	-0.03924
7.135	-0.0238	-0.0318	-0.0636	-0.03928
7.14	-0.02608	-0.03172	-0.06296	-0.03988
7.145	-0.02828	-0.03172	-0.06248	-0.04112
7.15	-0.03048	-0.03172	-0.06228	-0.04292
7.155	-0.0326	-0.0318	-0.06244	-0.04528
7.16	-0.03468	-0.03184	-0.06308	-0.04808
7.165	-0.03664	-0.03196	-0.06436	-0.0512
7.17	-0.03856	-0.03208	-0.06628	-0.05448
7.175	-0.04036	-0.0322	-0.06864	-0.05768
7.18	-0.04212	-0.03232	-0.071	-0.06052
7.185	-0.04372	-0.0324	-0.07256	-0.06284
7.19	-0.04532	-0.03248	-0.07216	-0.06444
7.195	-0.04676	-0.03248	-0.06868	-0.06528
7.2	-0.04816	-0.03248	-0.0612	-0.06536
7.205	-0.0494	-0.03236	-0.0492	-0.06476
7.21	-0.0506	-0.03228	-0.03284	-0.06364
7.215	-0.05156	-0.03208	-0.0128	-0.06208
7.22	-0.05248	-0.03184	0.00984	-0.06024
7.225	-0.05308	-0.03152	0.03364	-0.0582
7.23	-0.05368	-0.0312	0.05712	-0.05604
7.235	-0.05384	-0.03076	0.07888	-0.054
7.24	-0.05404	-0.03032	0.09756	-0.0524
7.245	-0.05372	-0.02984	0.112	-0.0514
7.25	-0.0534	-0.02936	0.12124	-0.05104
7.255	-0.05264	-0.0288	0.12476	-0.05132
7.26	-0.05192	-0.02828	0.12248	-0.05204
7.265	-0.0508	-0.02768	0.115	-0.0532
7.27	-0.04968	-0.02712	0.10316	-0.05476
7.275	-0.04828	-0.02652	0.0884	-0.05668
7.28	-0.04692	-0.02592	0.07252	-0.05884
7.285	-0.04532	-0.02528	0.05728	-0.0612
7.29	-0.04376	-0.02464	0.04408	-0.06368
7.295	-0.04204	-0.02404	0.03376	-0.06616
7.3	-0.04036	-0.0234	0.02664	-0.06856
7.305	-0.0386	-0.0228	0.02252	-0.07072
7.31	-0.0368	-0.02216	0.02104	-0.07256
7.315	-0.035	-0.02164	0.02172	-0.074
7.32	-0.03324	-0.02108	0.02392	-0.07504
7.325	-0.03148	-0.0206	0.02712	-0.07572
7.33	-0.02972	-0.02016	0.0308	-0.07604
7.335	-0.02804	-0.0198	0.03448	-0.07612
7.34	-0.02636	-0.01944	0.03772	-0.07604
7.345	-0.02476	-0.0192	0.04024	-0.07588
7.35	-0.0232	-0.01892	0.04176	-0.07572
7.355	-0.02176	-0.0188	0.0422	-0.07564
7.36	-0.02032	-0.01864	0.04152	-0.07572
7.365	-0.019	-0.01856	0.03988	-0.07608
7.37	-0.01768	-0.01848	0.03744	-0.07676
7.375	-0.01644	-0.01848	0.0344	-0.07776
7.38	-0.01516	-0.01848	0.03096	-0.07888
7.385	-0.01396	-0.01852	0.02736	-0.08012
7.39	-0.01276	-0.01856	0.02368	-0.08124
7.395	-0.0116	-0.01868	0.01996	-0.08204
7.4	-0.01044	-0.01876	0.01628	-0.08232
7.405	-0.00936	-0.01892	0.0128	-0.08196
7.41	-0.00832	-0.01908	0.0096	-0.0808
7.415	-0.00736	-0.01928	0.00696	-0.07896
7.42	-0.00644	-0.01952	0.005	-0.07656
7.425	-0.00572	-0.01976	0.003722924	-0.07388
7.43	-0.005	-0.02	0.003143976	-0.07128
7.435	-0.00452	-0.02032	0.003225788	-0.06924
7.44	-0.00404	-0.0206	0.003941868	-0.068
7.445	-0.003806576	-0.02092	0.00524	-0.06784
7.45	-0.00358798	-0.0212	0.00708	-0.06872
7.455	-0.003684652	-0.02152	0.00932	-0.07044
7.46	-0.003781328	-0.02184	0.01188	-0.07264
7.465	-0.00424	-0.0222	0.01456	-0.07496
7.47	-0.00472	-0.02252	0.01724	-0.07708
7.475	-0.0056	-0.02288	0.01988	-0.07888
7.48	-0.00648	-0.02324	0.0224	-0.08028
7.485	-0.00772	-0.0236	0.02476	-0.08124
7.49	-0.00896	-0.024	0.02696	-0.08188
7.495	-0.01056	-0.02444	0.02888	-0.0822
7.5	-0.01212	-0.02488	0.03048	-0.08236
7.505	-0.014	-0.02536	0.03164	-0.08244
7.51	-0.01588	-0.02584	0.03224	-0.08232
7.515	-0.01796	-0.0264	0.0324	-0.082
7.52	-0.02004	-0.02692	0.03216	-0.08132
7.525	-0.02224	-0.02756	0.03168	-0.08024
7.53	-0.02448	-0.02816	0.03104	-0.07868
7.535	-0.02676	-0.02884	0.03048	-0.07664
7.54	-0.02904	-0.02956	0.03004	-0.0742
7.545	-0.03132	-0.03032	0.02984	-0.07152
7.55	-0.0336	-0.03108	0.0298	-0.06872
7.555	-0.0358	-0.03192	0.03	-0.06604
7.56	-0.03796	-0.03276	0.03036	-0.06352
7.565	-0.04	-0.03368	0.03088	-0.06124
7.57	-0.04204	-0.03456	0.0316	-0.0592
7.575	-0.04388	-0.03552	0.03244	-0.05732
7.58	-0.04572	-0.03648	0.03336	-0.05568
7.585	-0.04728	-0.03748	0.03432	-0.05436
7.59	-0.0488	-0.03848	0.0352	-0.0534
7.595	-0.04996	-0.03944	0.03596	-0.05296
7.6	-0.05112	-0.0404	0.03652	-0.05304
7.605	-0.05184	-0.04128	0.03684	-0.05348
7.61	-0.05252	-0.0422	0.03696	-0.05412
7.615	-0.0528	-0.04296	0.03684	-0.05484
7.62	-0.05308	-0.04372	0.03656	-0.05556
7.625	-0.05296	-0.04428	0.0362	-0.05624
7.63	-0.0528	-0.04484	0.03592	-0.05688
7.635	-0.05232	-0.04524	0.03592	-0.05744
7.64	-0.0518	-0.0456	0.03636	-0.05792
7.645	-0.051	-0.04576	0.03748	-0.0582
7.65	-0.05016	-0.04588	0.03944	-0.05828
7.655	-0.04904	-0.0458	0.04212	-0.05812
7.66	-0.04792	-0.04572	0.0454	-0.05776
7.665	-0.04652	-0.04544	0.04892	-0.05728
7.67	-0.04512	-0.04512	0.05232	-0.0568
7.675	-0.04344	-0.04464	0.05536	-0.0564
7.68	-0.04176	-0.04412	0.058	-0.05616
7.685	-0.03988	-0.04344	0.06048	-0.05616
7.69	-0.038	-0.04276	0.06328	-0.0564
7.695	-0.03596	-0.04196	0.06712	-0.05692
7.7	-0.03392	-0.04112	0.07248	-0.05768
7.705	-0.03184	-0.0402	0.07976	-0.05872
7.71	-0.0298	-0.03928	0.08908	-0.06004
7.715	-0.0278	-0.03828	0.10056	-0.06164
7.72	-0.02584	-0.03728	0.11428	-0.06344
7.725	-0.02404	-0.03628	0.13024	-0.06536
7.73	-0.02228	-0.03524	0.14804	-0.06732
7.735	-0.0208	-0.03424	0.16692	-0.06916
7.74	-0.01932	-0.0332	0.18596	-0.0708
7.745	-0.0182	-0.03224	0.20428	-0.07216
7.75	-0.01712	-0.03124	0.22112	-0.07324
7.755	-0.01644	-0.03036	0.23592	-0.07404
7.76	-0.01576	-0.02944	0.24816	-0.07464
7.765	-0.01552	-0.02864	0.25752	-0.075
7.77	-0.01524	-0.0278	0.26364	-0.07516
7.775	-0.0154	-0.02712	0.26652	-0.07516
7.78	-0.01556	-0.0264	0.26608	-0.07504
7.785	-0.01608	-0.0258	0.26248	-0.075
7.79	-0.01664	-0.02524	0.25596	-0.07512
7.795	-0.01756	-0.02476	0.24684	-0.07564
7.8	-0.01848	-0.02428	0.23556	-0.07672
7.805	-0.01972	-0.02392	0.22264	-0.07848
7.81	-0.02096	-0.02356	0.20848	-0.0808
7.815	-0.02244	-0.02328	0.1936	-0.08356
7.82	-0.02392	-0.02304	0.17852	-0.0864
7.825	-0.02548	-0.02284	0.16364	-0.089
7.83	-0.02708	-0.02268	0.1492	-0.09092
7.835	-0.0286	-0.02256	0.13544	-0.0918
7.84	-0.03016	-0.02244	0.12252	-0.0914
7.845	-0.03152	-0.02244	0.11048	-0.08968
7.85	-0.03288	-0.0224	0.09936	-0.08684
7.855	-0.03396	-0.02244	0.08916	-0.08316
7.86	-0.03508	-0.02244	0.07984	-0.07896
7.865	-0.03588	-0.02252	0.07148	-0.07456
7.87	-0.03668	-0.0226	0.06404	-0.07044
7.875	-0.03716	-0.02268	0.05752	-0.06708
7.88	-0.03764	-0.0228	0.05176	-0.06484
7.885	-0.0378	-0.02292	0.04684	-0.06412
7.89	-0.038	-0.02304	0.04272	-0.06516
7.895	-0.03788	-0.0232	0.03936	-0.06808
7.9	-0.03776	-0.02336	0.0368	-0.07284
7.905	-0.03736	-0.02356	0.03492	-0.0794
7.91	-0.037	-0.02372	0.0336	-0.08752
7.915	-0.03644	-0.02396	0.03268	-0.09688
7.92	-0.03588	-0.02416	0.03208	-0.1072
7.925	-0.03512	-0.0244	0.03168	-0.11808
7.93	-0.0344	-0.02464	0.03144	-0.12928
7.935	-0.03356	-0.02488	0.03144	-0.14044
7.94	-0.03272	-0.02512	0.03168	-0.15124
7.945	-0.03184	-0.02536	0.03232	-0.16144
7.95	-0.03096	-0.0256	0.03332	-0.17068
7.955	-0.03016	-0.0258	0.03468	-0.1788
7.96	-0.02936	-0.02604	0.03636	-0.18552
7.965	-0.02864	-0.02628	0.03832	-0.19072
7.97	-0.02796	-0.02648	0.04044	-0.19432
7.975	-0.02744	-0.02676	0.04276	-0.19636
7.98	-0.02692	-0.027	0.04532	-0.19684
7.985	-0.02664	-0.02728	0.048	-0.19584
7.99	-0.0264	-0.02752	0.05072	-0.19348
7.995	-0.0264	-0.02784	0.05348	-0.18988
8	-0.0264	-0.02816	0.05616	-0.18512
8.005	-0.02668	-0.02848	0.05876	-0.1794
8.01	-0.027	-0.0288	0.0612	-0.17304
8.015	-0.0276	-0.02908	0.06348	-0.1662
8.02	-0.0282	-0.0294	0.06544	-0.15924
8.025	-0.02912	-0.02968	0.06696	-0.15232
8.03	-0.03	-0.02996	0.0678	-0.14572
8.035	-0.03116	-0.0302	0.06772	-0.13956
8.04	-0.03228	-0.03044	0.0666	-0.13392
8.045	-0.0336	-0.03064	0.06476	-0.1288
8.05	-0.03496	-0.03084	0.06292	-0.12416
8.055	-0.03636	-0.03096	0.06228	-0.11992
8.06	-0.0378	-0.03112	0.064	-0.11608
8.065	-0.03924	-0.03128	0.06904	-0.11264
8.07	-0.04068	-0.0314	0.0778	-0.10972
8.075	-0.04204	-0.03152	0.08996	-0.10728
8.08	-0.04344	-0.03164	0.10464	-0.10548
8.085	-0.04464	-0.03176	0.12048	-0.10436
8.09	-0.04588	-0.03184	0.13592	-0.104
8.095	-0.04696	-0.03192	0.14944	-0.1044
8.1	-0.048	-0.03196	0.15976	-0.1056
8.105	-0.04884	-0.03196	0.16584	-0.10748
8.11	-0.04968	-0.03196	0.1672	-0.10996
8.115	-0.0502	-0.03184	0.16372	-0.11292
8.12	-0.05072	-0.03176	0.15564	-0.11616
8.125	-0.05084	-0.03156	0.14348	-0.11964
8.13	-0.05096	-0.0314	0.12828	-0.12316
8.135	-0.05064	-0.03116	0.1114	-0.12648
8.14	-0.05028	-0.03092	0.09428	-0.1294
8.145	-0.04948	-0.03064	0.07828	-0.13176
8.15	-0.04864	-0.03036	0.06444	-0.1334
8.155	-0.0474	-0.03008	0.0538	-0.13428
8.16	-0.04616	-0.02976	0.04716	-0.13436
8.165	-0.04456	-0.02952	0.04516	-0.13368
8.17	-0.043	-0.02924	0.04788	-0.13232
8.175	-0.04116	-0.029	0.05468	-0.13028
8.18	-0.03936	-0.02876	0.06452	-0.12772
8.185	-0.03744	-0.0286	0.07624	-0.1248
8.19	-0.03556	-0.02844	0.0886	-0.1216
8.195	-0.03364	-0.02836	0.10044	-0.1184
8.2	-0.03172	-0.02828	0.11068	-0.1154
8.205	-0.02992	-0.02828	0.11856	-0.11268
8.21	-0.02812	-0.02828	0.12356	-0.11036
8.215	-0.02648	-0.02836	0.12536	-0.10832
8.22	-0.02484	-0.02844	0.12392	-0.1066
8.225	-0.0234	-0.0286	0.1194	-0.10504
8.23	-0.022	-0.02876	0.1122	-0.10364
8.235	-0.02092	-0.029	0.1028	-0.10244
8.24	-0.0198	-0.0292	0.09184	-0.10152
8.245	-0.01904	-0.02952	0.07992	-0.10112
8.25	-0.01828	-0.0298	0.0676	-0.10128
8.255	-0.01788	-0.03012	0.05548	-0.10196
8.26	-0.01744	-0.03044	0.044	-0.103
8.265	-0.01736	-0.03076	0.03356	-0.104
8.27	-0.01728	-0.03112	0.02448	-0.10472
8.275	-0.01748	-0.0314	0.01692	-0.10504
8.28	-0.01768	-0.03172	0.01116	-0.10504
8.285	-0.01812	-0.03196	0.00724	-0.10492
8.29	-0.01852	-0.0322	0.00504	-0.10472
8.295	-0.01904	-0.0324	0.00448	-0.1046
8.3	-0.01952	-0.03256	0.00536	-0.1048
8.305	-0.02	-0.03264	0.00744	-0.10556
8.31	-0.02048	-0.03276	0.01048	-0.10696
8.315	-0.02084	-0.03272	0.0142	-0.10896
8.32	-0.02124	-0.03272	0.0184	-0.11144
8.325	-0.02148	-0.0326	0.02304	-0.11408
8.33	-0.02176	-0.03248	0.02804	-0.1166
8.335	-0.02188	-0.03224	0.03328	-0.11868
8.34	-0.022	-0.03204	0.03872	-0.12008
8.345	-0.02196	-0.03172	0.04424	-0.12056
8.35	-0.02192	-0.0314	0.0498	-0.12
8.355	-0.02168	-0.03096	0.05532	-0.11828
8.36	-0.02148	-0.03052	0.06072	-0.11536
8.365	-0.02108	-0.03004	0.0658	-0.11128
8.37	-0.02068	-0.02952	0.07056	-0.10612
8.375	-0.02016	-0.02888	0.07488	-0.10008
8.38	-0.01968	-0.02828	0.07876	-0.09332
8.385	-0.01908	-0.02756	0.08216	-0.08612
8.39	-0.01848	-0.02684	0.08504	-0.0786
8.395	-0.01788	-0.026	0.08736	-0.07104
8.4	-0.01728	-0.02516	0.08908	-0.06372
8.405	-0.01668	-0.02424	0.09028	-0.0568
8.41	-0.01612	-0.02332	0.091	-0.05048
8.415	-0.01556	-0.02228	0.0912	-0.045
8.42	-0.01504	-0.02128	0.091	-0.04048
8.425	-0.0146	-0.02028	0.09028	-0.037
8.43	-0.01416	-0.01928	0.0892	-0.03456
8.435	-0.01384	-0.01832	0.08772	-0.03304
8.44	-0.01356	-0.01736	0.08604	-0.03248
8.445	-0.01332	-0.01656	0.08424	-0.03276
8.45	-0.01312	-0.01572	0.08244	-0.03384
8.455	-0.013	-0.01504	0.08072	-0.03556
8.46	-0.01288	-0.0144	0.07912	-0.03784
8.465	-0.0128	-0.01392	0.07768	-0.04064
8.47	-0.01276	-0.0134	0.0764	-0.04388
8.475	-0.01276	-0.01308	0.07532	-0.04744
8.48	-0.01272	-0.01276	0.07444	-0.05112
8.485	-0.01276	-0.01256	0.07372	-0.05476
8.49	-0.0128	-0.0124	0.07308	-0.05808
8.495	-0.0128	-0.01232	0.07256	-0.06108
8.5	-0.0128	-0.01224	0.07204	-0.06368
8.505	-0.0128	-0.01228	0.07148	-0.06588
8.51	-0.01276	-0.01232	0.07092	-0.06768
8.515	-0.01264	-0.01248	0.07028	-0.06916
8.52	-0.01252	-0.0126	0.06964	-0.07036
8.525	-0.01232	-0.0128	0.06904	-0.07128
8.53	-0.01208	-0.013	0.06864	-0.072
8.535	-0.01176	-0.01328	0.06852	-0.0726
8.54	-0.0114	-0.01356	0.06876	-0.073
8.545	-0.011	-0.01392	0.0692	-0.07328
8.55	-0.01056	-0.01424	0.06956	-0.0734
8.555	-0.01012	-0.01468	0.06944	-0.07328
8.56	-0.00968	-0.01512	0.06848	-0.07292
8.565	-0.00932	-0.01564	0.0664	-0.07228
8.57	-0.009	-0.01616	0.06312	-0.0714
8.575	-0.00884	-0.01676	0.05884	-0.07028
8.58	-0.00872	-0.01736	0.05372	-0.069
8.585	-0.00892	-0.018	0.04804	-0.06764
8.59	-0.00912	-0.01868	0.04216	-0.06644
8.595	-0.00968	-0.0194	0.03636	-0.06564
8.6	-0.01024	-0.02012	0.03084	-0.0656
8.605	-0.0112	-0.02084	0.02592	-0.06652
8.61	-0.01212	-0.0216	0.02188	-0.06852
8.615	-0.01328	-0.02228	0.01896	-0.0714
8.62	-0.01444	-0.023	0.01732	-0.07496
8.625	-0.01564	-0.02368	0.017	-0.07884
8.63	-0.01684	-0.02432	0.01788	-0.08276
8.635	-0.01772	-0.02488	0.01984	-0.08628
8.64	-0.0186	-0.02548	0.0226	-0.08916
8.645	-0.01892	-0.02596	0.02604	-0.09116
8.65	-0.01924	-0.0264	0.03	-0.0922
8.655	-0.01876	-0.02676	0.03448	-0.09208
8.66	-0.01828	-0.02708	0.03936	-0.0908
8.665	-0.01692	-0.02728	0.04464	-0.08836
8.67	-0.01556	-0.02752	0.05044	-0.08504
8.675	-0.01336	-0.02756	0.05672	-0.08116
8.68	-0.0112	-0.02764	0.06356	-0.07724
8.685	-0.0084	-0.02756	0.07088	-0.07356
8.69	-0.0056	-0.02748	0.07872	-0.07048
8.695	-0.002352128	-0.02728	0.087	-0.06828
8.7	8.86224E-4	-0.02708	0.09572	-0.06716
8.705	0.00432	-0.02672	0.10476	-0.06724
8.71	0.00772	-0.02636	0.11412	-0.06852
8.715	0.01112	-0.02592	0.12364	-0.071
8.72	0.01448	-0.02544	0.13304	-0.0746
8.725	0.0176	-0.02488	0.1422	-0.07904
8.73	0.02072	-0.02432	0.15084	-0.08408
8.735	0.0234	-0.02368	0.15904	-0.08928
8.74	0.02612	-0.02304	0.16692	-0.09436
8.745	0.0282	-0.02236	0.17504	-0.09908
8.75	0.03028	-0.02168	0.18416	-0.1032
8.755	0.03164	-0.02088	0.19516	-0.10652
8.76	0.033	-0.02008	0.20852	-0.109
8.765	0.03356	-0.01908	0.2244	-0.11048
8.77	0.03408	-0.01808	0.24248	-0.11104
8.775	0.03372	-0.01672	0.2622	-0.11072
8.78	0.03336	-0.01532	0.28264	-0.10948
8.785	0.03212	-0.0134	0.30276	-0.10736
8.79	0.03092	-0.01144	0.32144	-0.10436
8.795	0.02884	-0.00888	0.33768	-0.1006
8.8	0.02676	-0.00632	0.35044	-0.0962
8.805	0.02388	-0.003163088	0.35904	-0.0912
8.81	0.02104	6.17148E-6	0.3628	-0.08588
8.815	0.01752	0.003657832	0.3614	-0.08036
8.82	0.01396	0.00732	0.3548	-0.07496
8.825	0.00988	0.01124	0.34312	-0.06984
8.83	0.0058	0.0152	0.32676	-0.06524
8.835	0.00136252	0.0192	0.3062	-0.0612
8.84	-0.003082864	0.0232	0.28216	-0.05784
8.845	-0.00768	0.02704	0.25536	-0.05528
8.85	-0.01232	0.03088	0.22664	-0.05364
8.855	-0.01692	0.03436	0.19688	-0.05292
8.86	-0.02152	0.0378	0.16708	-0.05316
8.865	-0.026	0.04072	0.13876	-0.05432
8.87	-0.03044	0.0436	0.11356	-0.05644
8.875	-0.03464	0.04584	0.0932	-0.05948
8.88	-0.03884	0.04804	0.079	-0.06332
8.885	-0.04268	0.04948	0.07168	-0.0678
8.89	-0.04652	0.05092	0.07108	-0.07268
8.895	-0.05	0.05156	0.07632	-0.07784
8.9	-0.05344	0.05216	0.08612	-0.08304
8.905	-0.05648	0.05196	0.09892	-0.08804
8.91	-0.05952	0.05172	0.1132	-0.0926
8.915	-0.06208	0.05068	0.1276	-0.09656
8.92	-0.06464	0.04968	0.141	-0.0998
8.925	-0.06676	0.04788	0.15236	-0.10216
8.93	-0.06884	0.04608	0.16096	-0.10364
8.935	-0.07044	0.04364	0.166	-0.1042
8.94	-0.07204	0.0412	0.16696	-0.10396
8.945	-0.07316	0.03824	0.16332	-0.103
8.95	-0.07432	0.03524	0.1546	-0.10136
8.955	-0.07508	0.03188	0.14052	-0.09924
8.96	-0.07584	0.02848	0.121	-0.09668
8.965	-0.07628	0.02476	0.0962	-0.09388
8.97	-0.07672	0.02108	0.06656	-0.09104
8.975	-0.07688	0.0172	0.03284	-0.08832
8.98	-0.07708	0.01332	-0.004	-0.08584
8.985	-0.07704	0.0094	-0.04288	-0.0838
8.99	-0.07704	0.00544	-0.08252	-0.08232
8.995	-0.07688	0.001528712	-0.12148	-0.08148
9	-0.07672	-0.002383588	-0.15816	-0.08128
9.005	-0.07656	-0.00616	-0.19108	-0.08168
9.01	-0.07636	-0.00992	-0.21908	-0.08256
9.015	-0.07616	-0.01344	-0.24132	-0.08376
9.02	-0.076	-0.017	-0.25752	-0.08512
9.025	-0.07584	-0.0202	-0.26772	-0.08656
9.03	-0.07568	-0.0234	-0.27224	-0.08812
9.035	-0.0756	-0.0262	-0.27172	-0.08996
9.04	-0.07548	-0.029	-0.26704	-0.09236
9.045	-0.07536	-0.03136	-0.25904	-0.09552
9.05	-0.07528	-0.03372	-0.24856	-0.09952
9.055	-0.07512	-0.0356	-0.2364	-0.10428
9.06	-0.07496	-0.03752	-0.22332	-0.1096
9.065	-0.07476	-0.03896	-0.21008	-0.11544
9.07	-0.07452	-0.0404	-0.19756	-0.12176
9.075	-0.07416	-0.04136	-0.18652	-0.12844
9.08	-0.07376	-0.04236	-0.17808	-0.13524
9.085	-0.0732	-0.04292	-0.17364	-0.14204
9.09	-0.0726	-0.04348	-0.17468	-0.14864
9.095	-0.0718	-0.04364	-0.18272	-0.15512
9.1	-0.07096	-0.0438	-0.1992	-0.16156
9.105	-0.06984	-0.04364	-0.22564	-0.168
9.11	-0.06876	-0.04344	-0.26308	-0.17444
9.115	-0.06736	-0.04296	-0.31196	-0.1808
9.12	-0.06596	-0.04244	-0.37164	-0.18704
9.125	-0.06432	-0.04168	-0.44052	-0.19296
9.13	-0.06272	-0.04096	-0.51588	-0.19824
9.135	-0.06092	-0.04004	-0.59416	-0.20252
9.14	-0.05912	-0.03908	-0.67128	-0.20548
9.145	-0.05724	-0.03804	-0.74272	-0.20692
9.15	-0.0554	-0.037	-0.80408	-0.2068
9.155	-0.05352	-0.03592	-0.8512	-0.20504
9.16	-0.05168	-0.03484	-0.88052	-0.20176
9.165	-0.04988	-0.03372	-0.88956	-0.19708
9.17	-0.04808	-0.0326	-0.87728	-0.19116
9.175	-0.04644	-0.03152	-0.84436	-0.18424
9.18	-0.04476	-0.03044	-0.79276	-0.17644
9.185	-0.04332	-0.0294	-0.72564	-0.16804
9.19	-0.04188	-0.02836	-0.64676	-0.15916
9.195	-0.04072	-0.0274	-0.5602	-0.15016
9.2	-0.03956	-0.0264	-0.47016	-0.14116
9.205	-0.03872	-0.02552	-0.38048	-0.13236
9.21	-0.03788	-0.02468	-0.29468	-0.12396
9.215	-0.03744	-0.02392	-0.21572	-0.11616
9.22	-0.03696	-0.02316	-0.14616	-0.10908
9.225	-0.03688	-0.02256	-0.088	-0.10296
9.23	-0.0368	-0.02192	-0.04284	-0.09776
9.235	-0.03708	-0.02148	-0.01196	-0.09344
9.24	-0.03736	-0.02104	0.003838464	-0.08992
9.245	-0.03796	-0.0208	0.0042	-0.0872
9.25	-0.0386	-0.02056	-0.01064	-0.08512
9.255	-0.03952	-0.02052	-0.04012	-0.08348
9.26	-0.04048	-0.02052	-0.0832	-0.08216
9.265	-0.04168	-0.02072	-0.13844	-0.08104
9.27	-0.04288	-0.02092	-0.20416	-0.08004
9.275	-0.04428	-0.02124	-0.27828	-0.07916
9.28	-0.04568	-0.0216	-0.35824	-0.07848
9.285	-0.0472	-0.02196	-0.44124	-0.07792
9.29	-0.04872	-0.02228	-0.52432	-0.07744
9.295	-0.05032	-0.02236	-0.60448	-0.07704
9.3	-0.05192	-0.02248	-0.67872	-0.07672
9.305	-0.05348	-0.02216	-0.7442	-0.07644
9.31	-0.05504	-0.02188	-0.7984	-0.0764
9.315	-0.05644	-0.02112	-0.83924	-0.0766
9.32	-0.05788	-0.02036	-0.86516	-0.0772
9.325	-0.05912	-0.01908	-0.87524	-0.07836
9.33	-0.06036	-0.01784	-0.86924	-0.08012
9.335	-0.06136	-0.01604	-0.84744	-0.0824
9.34	-0.06236	-0.01428	-0.81072	-0.08508
9.345	-0.06308	-0.01192	-0.76036	-0.08788
9.35	-0.0638	-0.0096	-0.69812	-0.09068
9.355	-0.06416	-0.00668	-0.62592	-0.09324
9.36	-0.06452	-0.003764072	-0.54608	-0.09564
9.365	-0.06452	-3.49449E-4	-0.46116	-0.09788
9.37	-0.06452	0.003065176	-0.3736	-0.10008
9.375	-0.0642	0.00684	-0.28572	-0.10236
9.38	-0.06384	0.0106	-0.19892	-0.10468
9.385	-0.06328	0.0146	-0.1138	-0.10708
9.39	-0.06272	0.01856	-0.03032	-0.10948
9.395	-0.062	0.02264	0.05232	-0.11188
9.4	-0.06128	0.02672	0.13516	-0.11412
9.405	-0.06048	0.0308	0.2198	-0.11596
9.41	-0.05968	0.03488	0.30808	-0.11712
9.415	-0.05888	0.03884	0.40244	-0.11736
9.42	-0.05808	0.04284	0.50612	-0.11652
9.425	-0.05736	0.0466	0.62284	-0.1146
9.43	-0.05668	0.05036	0.75656	-0.11168
9.435	-0.05608	0.05376	0.91024	-0.10792
9.44	-0.05548	0.05716	1.08552	-0.10348
9.445	-0.05504	0.06008	1.28208	-0.0986
9.45	-0.0546	0.063	1.49768	-0.0934
9.455	-0.0542	0.06532	1.7286	-0.0882
9.46	-0.05384	0.06768	1.96964	-0.0834
9.465	-0.05344	0.0694	2.21424	-0.07948
9.47	-0.05308	0.07112	2.45492	-0.07692
9.475	-0.0526	0.07216	2.68388	-0.07584
9.48	-0.05216	0.0732	2.89428	-0.07636
9.485	-0.0516	0.0736	3.08092	-0.07828
9.49	-0.051	0.074	3.23984	-0.08156
9.495	-0.05028	0.07376	3.36788	-0.086
9.5	-0.04956	0.07352	3.462	-0.09148
9.505	-0.04872	0.07268	3.51952	-0.09764
9.51	-0.04784	0.07188	3.5384	-0.10424
9.515	-0.0468	0.07056	3.51788	-0.11092
9.52	-0.04576	0.06924	3.45832	-0.11728
9.525	-0.04464	0.06752	3.36152	-0.12288
9.53	-0.04348	0.06576	3.23064	-0.12736
9.535	-0.04228	0.06368	3.06968	-0.13048
9.54	-0.04104	0.06164	2.88324	-0.13216
9.545	-0.0398	0.05932	2.67608	-0.13236
9.55	-0.03852	0.057	2.45292	-0.13112
9.555	-0.03728	0.05452	2.2184	-0.12856
9.56	-0.036	0.05204	1.9766	-0.1248
9.565	-0.0348	0.04944	1.73116	-0.12012
9.57	-0.0336	0.04688	1.48484	-0.11472
9.575	-0.03252	0.04432	1.2394	-0.10892
9.58	-0.0314	0.04176	0.99576	-0.10288
9.585	-0.0304	0.03928	0.754	-0.09692
9.59	-0.0294	0.0368	0.51384	-0.09112
9.595	-0.02848	0.03444	0.27512	-0.08552
9.6	-0.0276	0.03212	0.03844	-0.0802
9.605	-0.02676	0.03	-0.19492	-0.07528
9.61	-0.02592	0.02788	-0.42308	-0.07084
9.615	-0.02508	0.026	-0.64432	-0.06696
9.62	-0.02428	0.02416	-0.8572	-0.06384
9.625	-0.02348	0.0226	-1.06096	-0.0616
9.63	-0.02272	0.02104	-1.25528	-0.06024
9.635	-0.02192	0.01976	-1.43988	-0.05968
9.64	-0.02112	0.01852	-1.61376	-0.05988
9.645	-0.02028	0.0176	-1.77488	-0.06076
9.65	-0.01948	0.01668	-1.92	-0.0622
9.655	-0.01864	0.01604	-2.04468	-0.06408
9.66	-0.0178	0.0154	-2.14328	-0.06628
9.665	-0.01688	0.01504	-2.20968	-0.0686
9.67	-0.01596	0.01468	-2.2378	-0.07096
9.675	-0.015	0.01456	-2.22264	-0.07324
9.68	-0.014	0.0144	-2.1612	-0.0754
9.685	-0.01292	0.01444	-2.05312	-0.07752
9.69	-0.01184	0.01448	-1.90096	-0.07964
9.695	-0.01072	0.01468	-1.70968	-0.08184
9.7	-0.0096	0.01484	-1.48612	-0.08432
9.705	-0.00844	0.01512	-1.23864	-0.08708
9.71	-0.00728	0.0154	-0.97656	-0.09016
9.715	-0.00616	0.01576	-0.70976	-0.09352
9.72	-0.00504	0.01608	-0.44804	-0.097
9.725	-0.00404	0.01644	-0.20048	-0.10056
9.73	-0.003022288	0.0168	0.02532	-0.10392
9.735	-0.002135688	0.0172	0.2236	-0.10704
9.74	-0.001249092	0.01756	0.39056	-0.10984
9.745	-5.18536E-4	0.01792	0.52432	-0.11224
9.75	2.12017E-4	0.01828	0.62496	-0.11412
9.755	7.7156E-4	0.01864	0.69464	-0.11532
9.76	0.001331104	0.019	0.73748	-0.1158
9.765	0.001727792	0.01936	0.7594	-0.11552
9.77	0.002124476	0.01972	0.76764	-0.11452
9.775	0.002387616	0.02012	0.76984	-0.11296
9.78	0.002650756	0.02048	0.77328	-0.11088
9.785	0.002811916	0.02084	0.7838	-0.10852
9.79	0.002973072	0.02124	0.80508	-0.10596
9.795	0.003046372	0.02164	0.83828	-0.10336
9.8	0.003119676	0.02204	0.88236	-0.10076
9.805	0.003094696	0.02244	0.93444	-0.09816
9.81	0.00306972	0.02284	0.99076	-0.09564
9.815	0.002923636	0.02324	1.04752	-0.09332
9.82	0.002777552	0.02364	1.10176	-0.09128
9.825	0.002494352	0.02404	1.1514	-0.08956
9.83	0.002211152	0.02444	1.19528	-0.08808
9.835	0.001783596	0.0248	1.23312	-0.08664
9.84	0.00135604	0.0252	1.26552	-0.08512
9.845	7.73724E-4	0.02552	1.294	-0.08336
9.85	1.91413E-4	0.02584	1.32064	-0.0814
9.855	-5.58296E-4	0.02612	1.34776	-0.07916
9.86	-0.001308008	0.0264	1.37776	-0.07676
9.865	-0.002224452	0.02664	1.41296	-0.07412
9.87	-0.0031409	0.02684	1.45512	-0.07128
9.875	-0.0042	0.027	1.50508	-0.06832
9.88	-0.00528	0.02712	1.56248	-0.06536
9.885	-0.00644	0.0272	1.62588	-0.0626
9.89	-0.0076	0.02728	1.6928	-0.06016
9.895	-0.00884	0.02732	1.75996	-0.05812
9.9	-0.01008	0.02736	1.82352	-0.05656
9.905	-0.0114	0.02736	1.87948	-0.05556
9.91	-0.01268	0.02736	1.92396	-0.05516
9.915	-0.01404	0.02736	1.95352	-0.05532
9.92	-0.01536	0.02736	1.96544	-0.056
9.925	-0.01668	0.0274	1.95832	-0.05708
9.93	-0.01796	0.0274	1.93236	-0.05836
9.935	-0.01916	0.02748	1.8892	-0.05972
9.94	-0.02036	0.02752	1.83084	-0.061
9.945	-0.02144	0.02764	1.75916	-0.06212
9.95	-0.02256	0.02776	1.67572	-0.06316
9.955	-0.02348	0.02792	1.58188	-0.06424
9.96	-0.02444	0.02808	1.47892	-0.06532
9.965	-0.02524	0.02832	1.36808	-0.06652
9.97	-0.02604	0.02852	1.25064	-0.0678
9.975	-0.0266	0.0288	1.12788	-0.06916
9.98	-0.0272	0.02904	1.00136	-0.0706
9.985	-0.02748	0.02936	0.87308	-0.07208
[truncated: 8,003 more rows]
