# Supplementary material for: Differences of dynamic responses of single-pile and pile-group foundations in Meizoseismal areas
Source: PLoS One. 2026 Jul 24;21(7):e0354278. doi: 10.1371/journal.pone.0354278 (PMC13399318; doi:10.1371/journal.pone.0354278)
Supplement: S1 Supporting information — 1 Cross-sectional diagram of the physical model and the placement of instruments showing the soil layer boundaries and thicknesses. S2 Fig. 2 Production process of model pile. S3 Fig. 3 Fourier spectra under different seismic waves. S1 File. Model pile compressive strength. S2 File. Four different types of seismic waves. S3 File. Peak accelerations of different types of pile foundations. S4 File. Variations of acceleration amplification factors. S5 File. Time-history responses of acceleration on top of six piles. S6 File. Time-history curve of horizontal displacement of single pile, four piles, and six piles. S7 File. Peak values of horizontal displacements of pile tops. S8 File. Pile foundation bending moments. S9 File. Peak moments of pile bodies. S1 Table. (ZIP) [file pone.0354278.s001.zip › supporting information files(1)/S6 File. Time-history curve of horizontal displacement of single pile, four piles, and six piles/fig8c Time-history curve of horizontal displacement of six piles.csv]

ʱ��	5002	5010	EL	Kobe
s	mm	mm	mm	mm
0	0	0	0	0
0.005	-0.04368	1.90418E-6	1.94826E-6	2.74191E-6
0.01	-0.08736	3.80835E-6	1.31483E-5	2.29468E-5
0.015	-0.0878	1.42966E-5	4.18828E-5	9.393E-5
0.02	-0.0882	2.47849E-5	8.53032E-5	2.56219E-4
0.025	-0.08848	5.95944E-5	1.27486E-4	5.4208E-4
0.03	-0.0888	9.44036E-5	1.50611E-4	9.83708E-4
0.035	-0.08884	1.92096E-4	1.34966E-4	0.001618808
0.04	-0.08892	2.89788E-4	4.13896E-5	0.002453424
0.045	-0.0886	5.16808E-4	-1.94481E-4	0.003418376
0.05	-0.08828	7.43824E-4	-6.44736E-4	0.00436
0.055	-0.08756	0.001177744	-0.00136516	0.00512
0.06	-0.0868	0.001611664	-0.002372124	0.0056
0.065	-0.0856	0.002337164	-0.00362174	0.0058
0.07	-0.0844	0.00306266	-0.005	0.0058
0.075	-0.08272	0.00416	-0.00636	0.0056
0.08	-0.081	0.00524	-0.00752	0.00532
0.085	-0.07892	0.00676	-0.00844	0.00496
0.09	-0.07684	0.00824	-0.00908	0.00452
0.095	-0.07444	0.01008	-0.00936	0.004
0.1	-0.07208	0.01192	-0.00936	0.003480384
0.105	-0.0696	0.014	-0.00908	0.002891248
0.11	-0.06712	0.01612	-0.00844	0.00222592
0.115	-0.06472	0.01832	-0.00756	0.001480868
0.12	-0.06232	0.02052	-0.00644	6.943E-4
0.125	-0.06012	0.02268	-0.00516	-6.22808E-5
0.13	-0.05792	0.02484	-0.003870328	-7.22828E-4
0.135	-0.05596	0.0268	-0.002634636	-0.001262304
0.14	-0.05404	0.02872	-0.00153916	-0.00170468
0.145	-0.05232	0.03028	-6.38376E-4	-0.002096268
0.15	-0.05064	0.03184	5.07404E-5	-0.002465708
0.155	-0.04912	0.03284	5.57296E-4	-0.002818528
0.16	-0.04764	0.03384	9.38036E-4	-0.003168924
0.165	-0.04628	0.03428	0.001248812	-0.003568516
0.17	-0.04488	0.03468	0.001531512	-0.00412
0.175	-0.0436	0.03448	0.001813328	-0.00488
0.18	-0.04232	0.03428	0.002102936	-0.00592
0.185	-0.041	0.0334	0.002378896	-0.00716
0.19	-0.03972	0.03256	0.002579964	-0.00852
0.195	-0.03828	0.03104	0.002612324	-0.00988
0.2	-0.03688	0.02956	0.002369076	-0.01108
0.205	-0.03532	0.02752	0.00174492	-0.01204
0.21	-0.03372	0.02544	6.50652E-4	-0.0126
0.215	-0.03196	0.02296	-9.57748E-4	-0.01268
0.22	-0.03024	0.02044	-0.0030431	-0.01216
0.225	-0.02832	0.01764	-0.00548	-0.01092
0.23	-0.02644	0.01484	-0.00804	-0.00904
0.235	-0.0246	0.01188	-0.01048	-0.00652
0.24	-0.02272	0.00896	-0.01256	-0.003507136
0.245	-0.02108	0.00616	-0.01404	-1.24647E-4
0.25	-0.01944	0.003382588	-0.0148	0.003496044
0.255	-0.0182	0.001041516	-0.01488	0.00724
0.26	-0.017	-0.001299556	-0.01432	0.01096
0.265	-0.01632	-0.002976788	-0.01336	0.01456
0.27	-0.01564	-0.00464	-0.01232	0.01792
0.275	-0.01552	-0.00556	-0.01156	0.02092
0.28	-0.0154	-0.00648	-0.01136	0.02344
0.285	-0.01572	-0.00656	-0.01216	0.0254
0.29	-0.01604	-0.00664	-0.01416	0.0268
0.295	-0.01668	-0.00592	-0.01748	0.02752
0.3	-0.01732	-0.00516	-0.02212	0.02768
0.305	-0.01812	-0.003609668	-0.02788	0.02732
0.31	-0.01892	-0.00206112	-0.03444	0.02656
0.315	-0.01976	1.83656E-4	-0.04144	0.02568
0.32	-0.0206	0.002428432	-0.04832	0.02476
0.325	-0.0214	0.00516	-0.05464	0.02404
0.33	-0.02224	0.00788	-0.05992	0.0236
0.335	-0.023	0.01076	-0.06388	0.02356
0.34	-0.02376	0.01368	-0.06636	0.02384
0.345	-0.02452	0.01644	-0.0674	0.0244
0.35	-0.02528	0.01924	-0.06716	0.02508
0.355	-0.02608	0.02168	-0.06596	0.02576
0.36	-0.02692	0.02412	-0.06416	0.02628
0.365	-0.02784	0.02596	-0.06208	0.02656
0.37	-0.02876	0.02784	-0.06008	0.0264
0.375	-0.02988	0.02904	-0.05832	0.02576
0.38	-0.031	0.03024	-0.05692	0.02452
0.385	-0.03236	0.03076	-0.05588	0.02272
0.39	-0.03372	0.03124	-0.05504	0.02036
0.395	-0.0354	0.03108	-0.05428	0.01736
0.4	-0.03704	0.03092	-0.05348	0.0138
0.405	-0.03892	0.03016	-0.05244	0.00972
0.41	-0.0408	0.0294	-0.05112	0.00512
0.415	-0.04284	0.02808	-0.04936	4.72608E-5
0.42	-0.04488	0.0268	-0.04716	-0.00536
0.425	-0.04696	0.02512	-0.04452	-0.01096
0.43	-0.049	0.0234	-0.04148	-0.01668
0.435	-0.05092	0.02144	-0.03816	-0.02232
0.44	-0.05284	0.01948	-0.03472	-0.02776
0.445	-0.05452	0.01744	-0.03132	-0.03288
0.45	-0.0562	0.01536	-0.02804	-0.03752
0.455	-0.05752	0.01336	-0.025	-0.04156
0.46	-0.05884	0.0114	-0.0222	-0.04488
0.465	-0.05976	0.00976	-0.01964	-0.0474
0.47	-0.06068	0.00808	-0.01736	-0.04912
0.475	-0.06116	0.007	-0.01536	-0.05012
0.48	-0.06164	0.00592	-0.01364	-0.05052
0.485	-0.06168	0.0056	-0.01216	-0.05048
0.49	-0.06168	0.00524	-0.01096	-0.05004
0.495	-0.06136	0.00572	-0.00996	-0.04932
0.5	-0.061	0.0062	-0.00912	-0.04836
0.505	-0.0604	0.00748	-0.00848	-0.04724
0.51	-0.0598	0.00876	-0.00796	-0.04612
0.515	-0.05904	0.01076	-0.00768	-0.04512
0.52	-0.05832	0.01276	-0.00764	-0.04428
0.525	-0.0576	0.0154	-0.00784	-0.04364
0.53	-0.05688	0.018	-0.00828	-0.04324
0.535	-0.05624	0.02108	-0.009	-0.04316
0.54	-0.05556	0.02412	-0.00996	-0.04332
0.545	-0.05504	0.02744	-0.01116	-0.04376
0.55	-0.05452	0.03072	-0.01252	-0.04444
0.555	-0.05416	0.03404	-0.01388	-0.0454
0.56	-0.0538	0.03736	-0.01524	-0.04652
0.565	-0.05364	0.04052	-0.01652	-0.04784
0.57	-0.05344	0.04368	-0.01764	-0.0492
0.575	-0.05344	0.04656	-0.0186	-0.05056
0.58	-0.05344	0.0494	-0.01944	-0.05184
0.585	-0.05364	0.05188	-0.0202	-0.05292
0.59	-0.05384	0.05432	-0.02084	-0.0538
0.595	-0.0542	0.05636	-0.0214	-0.0544
0.6	-0.05456	0.0584	-0.02192	-0.05472
0.605	-0.05496	0.06	-0.02232	-0.05472
0.61	-0.0554	0.0616	-0.02268	-0.05452
0.615	-0.0558	0.06276	-0.023	-0.05416
0.62	-0.05616	0.06392	-0.02332	-0.0538
0.625	-0.05648	0.06464	-0.02368	-0.0536
0.63	-0.05676	0.06532	-0.02416	-0.0536
0.635	-0.05688	0.0656	-0.02468	-0.05396
0.64	-0.057	0.06588	-0.02532	-0.05472
0.645	-0.05696	0.06568	-0.02604	-0.05592
0.65	-0.05688	0.06552	-0.0268	-0.05768
0.655	-0.05656	0.06488	-0.0276	-0.05992
0.66	-0.05624	0.0642	-0.0284	-0.06268
0.665	-0.05564	0.06316	-0.02908	-0.06592
0.67	-0.05504	0.06212	-0.02956	-0.0696
0.675	-0.05416	0.06068	-0.02972	-0.0736
0.68	-0.05328	0.05928	-0.02948	-0.07792
0.685	-0.05212	0.0576	-0.0288	-0.08236
0.69	-0.051	0.05588	-0.02776	-0.08688
0.695	-0.04968	0.05412	-0.02644	-0.09136
0.7	-0.0484	0.05232	-0.02508	-0.09576
0.705	-0.04708	0.0506	-0.02388	-0.10004
0.71	-0.04572	0.04892	-0.02312	-0.10416
0.715	-0.04452	0.04748	-0.02308	-0.10812
0.72	-0.04328	0.046	-0.02388	-0.1118
0.725	-0.0422	0.04488	-0.02548	-0.11528
0.73	-0.04116	0.04372	-0.02784	-0.11844
0.735	-0.04036	0.04292	-0.03072	-0.1212
0.74	-0.03956	0.04216	-0.03396	-0.12348
0.745	-0.03904	0.04172	-0.03732	-0.12524
0.75	-0.03852	0.04132	-0.04052	-0.12636
0.755	-0.03832	0.04124	-0.0434	-0.12696
0.76	-0.03808	0.04116	-0.04576	-0.12696
0.765	-0.0382	0.04132	-0.04748	-0.12644
0.77	-0.03828	0.04144	-0.04848	-0.1254
0.775	-0.03876	0.04164	-0.04872	-0.12388
0.78	-0.03928	0.04184	-0.04828	-0.12184
0.785	-0.04012	0.04188	-0.04732	-0.1194
0.79	-0.041	0.04196	-0.04608	-0.11656
0.795	-0.0422	0.04184	-0.04472	-0.11344
0.8	-0.04344	0.04172	-0.04344	-0.11016
0.805	-0.04488	0.04148	-0.0424	-0.10692
0.81	-0.04628	0.04124	-0.04172	-0.10384
0.815	-0.0478	0.04096	-0.04136	-0.10104
0.82	-0.04932	0.04072	-0.04132	-0.09864
0.825	-0.05076	0.04052	-0.04148	-0.09672
0.83	-0.0522	0.04028	-0.04176	-0.09516
0.835	-0.05344	0.04016	-0.04212	-0.09388
0.84	-0.05468	0.04	-0.04244	-0.09284
0.845	-0.05564	0.03992	-0.04256	-0.09188
0.85	-0.05656	0.0398	-0.04244	-0.091
0.855	-0.05716	0.03972	-0.042	-0.09016
0.86	-0.05776	0.03964	-0.0412	-0.08932
0.865	-0.058	0.03948	-0.04008	-0.0886
0.87	-0.0582	0.03932	-0.0386	-0.08812
0.875	-0.05812	0.03896	-0.03696	-0.08788
0.88	-0.05804	0.03856	-0.03516	-0.088
0.885	-0.05772	0.03776	-0.0334	-0.08848
0.89	-0.05736	0.037	-0.03172	-0.08924
0.895	-0.05684	0.03568	-0.03012	-0.09024
0.9	-0.05636	0.03436	-0.0286	-0.09144
0.905	-0.05572	0.03252	-0.02724	-0.09272
0.91	-0.05512	0.03068	-0.02596	-0.094
0.915	-0.05448	0.02832	-0.02484	-0.09524
0.92	-0.05384	0.026	-0.0238	-0.09632
0.925	-0.05324	0.02332	-0.02288	-0.09728
0.93	-0.05264	0.0206	-0.02204	-0.098
0.935	-0.05212	0.01768	-0.0212	-0.09844
0.94	-0.05156	0.01476	-0.02028	-0.09856
0.945	-0.05108	0.01176	-0.01932	-0.09844
0.95	-0.0506	0.0088	-0.01828	-0.09796
0.955	-0.05016	0.00592	-0.01716	-0.09716
0.96	-0.04976	0.003062616	-0.01608	-0.096
0.965	-0.04948	4.5142E-4	-0.01504	-0.09452
0.97	-0.04916	-0.002159776	-0.01412	-0.09276
0.975	-0.04892	-0.00436	-0.0132	-0.09072
0.98	-0.04868	-0.0066	-0.01228	-0.0884
0.985	-0.04852	-0.00828	-0.01136	-0.08584
0.99	-0.04836	-0.00996	-0.01036	-0.083
0.995	-0.0482	-0.011	-0.0094	-0.07992
1	-0.04804	-0.01204	-0.00848	-0.0766
1.005	-0.04792	-0.0124	-0.00764	-0.07312
1.01	-0.0478	-0.01272	-0.00692	-0.06956
1.015	-0.04768	-0.01232	-0.00628	-0.06608
1.02	-0.04756	-0.01196	-0.00564	-0.06288
1.025	-0.04744	-0.011	-0.005	-0.06012
1.03	-0.04732	-0.01004	-0.00424	-0.058
1.035	-0.04716	-0.0086	-0.003291116	-0.0566
1.04	-0.047	-0.00716	-0.002206352	-0.05616
1.045	-0.04684	-0.0054	-0.00106792	-0.05664
1.05	-0.04668	-0.003610456	-3.16536E-5	-0.05812
1.055	-0.0466	-0.00151484	7.0588E-4	-0.06052
1.06	-0.04652	5.80772E-4	9.44824E-4	-0.0638
1.065	-0.04668	0.00294492	5.20964E-4	-0.0678
1.07	-0.0468	0.00532	-6.55852E-4	-0.0724
1.075	-0.04724	0.00788	-0.002574392	-0.07744
1.08	-0.04768	0.01044	-0.00512	-0.08268
1.085	-0.04844	0.01316	-0.00808	-0.08804
1.09	-0.0492	0.01584	-0.01128	-0.0934
1.095	-0.05028	0.01868	-0.0144	-0.09864
1.1	-0.0514	0.02152	-0.01732	-0.10368
1.105	-0.0528	0.02456	-0.0198	-0.10848
1.11	-0.0542	0.02756	-0.0218	-0.11308
1.115	-0.05588	0.03092	-0.02336	-0.1174
1.12	-0.0576	0.03428	-0.0246	-0.12156
1.125	-0.05956	0.03812	-0.02572	-0.12544
1.13	-0.06156	0.04196	-0.02692	-0.12896
1.135	-0.06372	0.0464	-0.02848	-0.13204
1.14	-0.06588	0.05084	-0.0306	-0.13456
1.145	-0.06812	0.05588	-0.03348	-0.13648
1.15	-0.07036	0.06092	-0.03716	-0.13768
1.155	-0.07256	0.06648	-0.04164	-0.13808
1.16	-0.0748	0.072	-0.04664	-0.13772
1.165	-0.07692	0.07792	-0.05192	-0.13652
1.17	-0.07904	0.08384	-0.05708	-0.1346
1.175	-0.08092	0.08984	-0.06172	-0.13204
1.18	-0.08284	0.09584	-0.06552	-0.12892
1.185	-0.08436	0.10172	-0.0682	-0.12548
1.19	-0.08592	0.10756	-0.06952	-0.12176
1.195	-0.087	0.11296	-0.06928	-0.11796
1.2	-0.08808	0.1184	-0.06748	-0.1142
1.205	-0.08864	0.12316	-0.06416	-0.11076
1.21	-0.08924	0.12792	-0.05952	-0.10772
1.215	-0.08928	0.1318	-0.05404	-0.10524
1.22	-0.08936	0.13572	-0.04812	-0.10344
1.225	-0.08896	0.13856	-0.0422	-0.10232
1.23	-0.08856	0.14144	-0.03672	-0.1018
1.235	-0.08776	0.14312	-0.03196	-0.10184
1.24	-0.08692	0.1448	-0.028	-0.1024
1.245	-0.0858	0.14528	-0.02496	-0.10328
1.25	-0.08468	0.14572	-0.02276	-0.1044
1.255	-0.08328	0.145	-0.0212	-0.10564
1.26	-0.08184	0.14428	-0.0202	-0.107
1.265	-0.08028	0.14256	-0.01952	-0.1084
1.27	-0.07868	0.14084	-0.01904	-0.10984
1.275	-0.07704	0.13836	-0.0186	-0.11128
1.28	-0.07536	0.13588	-0.01804	-0.11264
1.285	-0.07372	0.133	-0.01732	-0.11384
1.29	-0.07208	0.13012	-0.0164	-0.11492
1.295	-0.07052	0.12704	-0.01532	-0.1158
1.3	-0.069	0.12396	-0.0142	-0.11648
1.305	-0.0676	0.12084	-0.01316	-0.11688
1.31	-0.0662	0.11772	-0.01232	-0.11696
1.315	-0.06492	0.1146	-0.01176	-0.11676
1.32	-0.06364	0.11148	-0.01144	-0.11624
1.325	-0.06244	0.10836	-0.0114	-0.11556
1.33	-0.0612	0.10524	-0.0116	-0.11468
1.335	-0.06	0.10212	-0.01196	-0.11368
1.34	-0.0588	0.099	-0.01236	-0.11264
1.345	-0.05752	0.09588	-0.01268	-0.11152
1.35	-0.05628	0.09272	-0.01284	-0.1104
1.355	-0.05496	0.08956	-0.01276	-0.10932
1.36	-0.05364	0.0864	-0.01224	-0.1082
1.365	-0.05224	0.08324	-0.01132	-0.10708
1.37	-0.05088	0.08008	-0.00988	-0.10584
1.375	-0.0496	0.07696	-0.00792	-0.10452
1.38	-0.04828	0.07384	-0.00556	-0.10308
1.385	-0.04712	0.07076	-0.002864352	-0.10156
1.39	-0.046	0.06772	1.47982E-5	-0.09988
1.395	-0.04516	0.0648	0.002943516	-0.09804
1.4	-0.04436	0.06188	0.0058	-0.09608
1.405	-0.04396	0.0592	0.0084	-0.094
1.41	-0.0436	0.05652	0.01068	-0.09196
1.415	-0.04372	0.05404	0.0126	-0.09004
1.42	-0.04384	0.05156	0.01416	-0.08836
1.425	-0.04448	0.04936	0.01544	-0.08708
1.43	-0.04516	0.04712	0.01644	-0.0862
1.435	-0.04636	0.04508	0.0172	-0.08588
1.44	-0.04756	0.04308	0.01768	-0.08616
1.445	-0.04928	0.04116	0.01792	-0.087
1.45	-0.05096	0.03928	0.01788	-0.0884
1.455	-0.05308	0.03736	0.0176	-0.09028
1.46	-0.0552	0.03548	0.01712	-0.09264
1.465	-0.05764	0.03352	0.01652	-0.09528
1.47	-0.06004	0.0316	0.01576	-0.09816
1.475	-0.06264	0.02968	0.01492	-0.1012
1.48	-0.0652	0.02776	0.01392	-0.10436
1.485	-0.06788	0.026	0.01276	-0.10752
1.49	-0.07052	0.02424	0.01148	-0.11056
1.495	-0.07316	0.02288	0.00996	-0.11344
1.5	-0.0758	0.02152	0.00828	-0.11592
1.505	-0.07828	0.0208	0.00648	-0.11796
1.51	-0.0808	0.02008	0.00456	-0.11948
1.515	-0.08304	0.02024	0.002621528	-0.12036
1.52	-0.08532	0.0204	7.32972E-4	-0.12064
1.525	-0.08724	0.02152	-0.0010428	-0.1204
1.53	-0.0892	0.02264	-0.002637364	-0.11976
1.535	-0.0908	0.02472	-0.003956004	-0.11884
1.54	-0.0924	0.0268	-0.00488	-0.11772
1.545	-0.09364	0.02964	-0.00532	-0.11652
1.55	-0.09492	0.03252	-0.0052	-0.11532
1.555	-0.09588	0.03604	-0.00452	-0.11416
1.56	-0.09684	0.03952	-0.003283028	-0.11312
1.565	-0.09756	0.04336	-0.001581516	-0.11212
1.57	-0.09824	0.04724	4.40432E-4	-0.1112
1.575	-0.09872	0.0512	0.002590852	-0.11032
1.58	-0.09916	0.05512	0.00464	-0.10936
1.585	-0.09948	0.0588	0.0064	-0.10844
1.59	-0.09976	0.06244	0.0076	-0.10756
1.595	-0.09996	0.06548	0.00824	-0.10672
1.6	-0.10016	0.06848	0.00824	-0.10588
1.605	-0.10036	0.07068	0.0078	-0.10512
1.61	-0.10056	0.07288	0.00704	-0.10452
1.615	-0.10084	0.0742	0.0062	-0.1042
1.62	-0.10108	0.07548	0.00548	-0.10416
1.625	-0.10148	0.076	0.00516	-0.10452
1.63	-0.10188	0.07648	0.00532	-0.10528
1.635	-0.1024	0.07632	0.0062	-0.10636
1.64	-0.10296	0.07616	0.0078	-0.10772
1.645	-0.10364	0.0754	0.01004	-0.10924
1.65	-0.10432	0.07464	0.01276	-0.11088
1.655	-0.10508	0.07336	0.01572	-0.1126
1.66	-0.10584	0.07212	0.0186	-0.11444
1.665	-0.10664	0.07036	0.02116	-0.11644
1.67	-0.10744	0.06864	0.02316	-0.11852
1.675	-0.10824	0.06648	0.02444	-0.12072
1.68	-0.10904	0.06432	0.0248	-0.12296
1.685	-0.10976	0.06184	0.02428	-0.1252
1.69	-0.11052	0.05936	0.02308	-0.12736
1.695	-0.11116	0.05672	0.02136	-0.12944
1.7	-0.11176	0.05408	0.01936	-0.1314
1.705	-0.11224	0.0514	0.01732	-0.13324
1.71	-0.11268	0.04868	0.01556	-0.13492
1.715	-0.11288	0.04612	0.01416	-0.13652
1.72	-0.11312	0.04352	0.0134	-0.13812
1.725	-0.11304	0.0412	0.01324	-0.13968
1.73	-0.113	0.03888	0.0138	-0.14124
1.735	-0.11268	0.03696	0.01496	-0.1428
1.74	-0.11236	0.035	0.01672	-0.14428
1.745	-0.1118	0.0336	0.01892	-0.14556
1.75	-0.11124	0.0322	0.02136	-0.14656
1.755	-0.11048	0.03136	0.02392	-0.14716
1.76	-0.10972	0.03048	0.02648	-0.14716
1.765	-0.10876	0.03012	0.029	-0.1466
1.77	-0.1078	0.02976	0.0314	-0.1454
1.775	-0.10672	0.02984	0.03372	-0.14372
1.78	-0.10568	0.02996	0.03596	-0.14168
1.785	-0.10452	0.03044	0.03804	-0.13952
1.79	-0.1034	0.03096	0.03996	-0.1374
1.795	-0.1022	0.03184	0.0418	-0.13544
1.8	-0.10104	0.03272	0.0436	-0.13372
1.805	-0.09984	0.03396	0.0454	-0.1324
1.81	-0.09864	0.0352	0.04728	-0.13144
1.815	-0.09744	0.0368	0.04916	-0.13088
1.82	-0.09624	0.03844	0.05112	-0.1306
1.825	-0.09496	0.0404	0.05304	-0.1306
1.83	-0.09368	0.0424	0.05488	-0.13076
1.835	-0.09216	0.04476	0.0566	-0.13112
1.84	-0.09064	0.04708	0.05812	-0.1316
1.845	-0.08864	0.04968	0.05936	-0.1322
1.85	-0.08664	0.05224	0.06032	-0.13292
1.855	-0.08392	0.05492	0.06088	-0.13368
1.86	-0.0812	0.0576	0.06108	-0.13448
1.865	-0.07756	0.06016	0.06092	-0.13528
1.87	-0.07396	0.06276	0.06044	-0.13612
1.875	-0.06932	0.06512	0.05976	-0.13688
1.88	-0.06472	0.06744	0.05892	-0.13764
1.885	-0.05904	0.0694	0.05808	-0.13828
1.89	-0.0534	0.07136	0.0574	-0.13876
1.895	-0.04672	0.0728	0.05692	-0.13916
1.9	-0.04004	0.07424	0.05664	-0.1394
1.905	-0.03252	0.07508	0.05652	-0.13952
1.91	-0.02496	0.07592	0.05644	-0.13964
1.915	-0.01684	0.07616	0.0562	-0.13964
1.92	-0.00868	0.07636	0.05564	-0.1396
1.925	-2.10738E-4	0.076	0.05464	-0.13944
1.93	0.00824	0.07568	0.05308	-0.13912
1.935	0.01668	0.07484	0.05108	-0.13872
1.94	0.02512	0.074	0.04872	-0.1382
1.945	0.03316	0.07288	0.04632	-0.1376
1.95	0.0412	0.07172	0.04408	-0.13692
1.955	0.04856	0.07048	0.04224	-0.13628
1.96	0.05592	0.06928	0.041	-0.13568
1.965	0.06228	0.0682	0.0404	-0.1352
1.97	0.06868	0.06712	0.04056	-0.1348
1.975	0.07392	0.0664	0.04152	-0.13456
1.98	0.07916	0.06568	0.04332	-0.13436
1.985	0.08312	0.0654	0.04584	-0.13424
1.99	0.08712	0.06516	0.04892	-0.13424
1.995	0.08988	0.0654	0.05228	-0.13444
2	0.0926	0.0656	0.05564	-0.13484
2.005	0.09416	0.0662	0.05872	-0.13556
2.01	0.09568	0.0668	0.06116	-0.1366
2.015	0.09604	0.0676	0.0628	-0.138
2.02	0.09644	0.06836	0.06352	-0.13976
2.025	0.09572	0.0692	0.0634	-0.14168
2.03	0.095	0.07004	0.06272	-0.14368
2.035	0.09332	0.0708	0.06168	-0.14556
2.04	0.09164	0.0716	0.06068	-0.14724
2.045	0.08912	0.0722	0.05996	-0.1486
2.05	0.08664	0.0728	0.0598	-0.14968
2.055	0.08348	0.07312	0.0604	-0.15048
2.06	0.08032	0.07348	0.06196	-0.151
2.065	0.07664	0.07356	0.0644	-0.1512
2.07	0.073	0.0736	0.06764	-0.15108
2.075	0.069	0.0734	0.07152	-0.15064
2.08	0.065	0.07324	0.0756	-0.14992
2.085	0.0608	0.07288	0.07952	-0.14892
2.09	0.05656	0.07256	0.08288	-0.14772
2.095	0.05216	0.0722	0.08536	-0.14636
2.1	0.04772	0.07184	0.08684	-0.14496
2.105	0.04324	0.07164	0.0872	-0.14352
2.11	0.03872	0.0714	0.08648	-0.14216
2.115	0.03416	0.07144	0.08496	-0.14088
2.12	0.02964	0.07152	0.08276	-0.13972
2.125	0.02516	0.07196	0.08016	-0.13884
2.13	0.02072	0.07244	0.07736	-0.13832
2.135	0.01644	0.07344	0.07452	-0.13836
2.14	0.01216	0.07444	0.0718	-0.13912
2.145	0.00812	0.076	0.0694	-0.14068
2.15	0.00408	0.07756	0.06744	-0.14316
2.155	3.0315E-4	0.07956	0.06608	-0.14648
2.16	-0.003471984	0.0816	0.06536	-0.1506
2.165	-0.00696	0.08392	0.06528	-0.1552
2.17	-0.01048	0.0862	0.06572	-0.16012
2.175	-0.01372	0.08848	0.06652	-0.16508
2.18	-0.01696	0.0908	0.06752	-0.16984
2.185	-0.02	0.09284	0.06864	-0.17412
2.19	-0.02304	0.09488	0.06968	-0.1778
2.195	-0.026	0.09648	0.07068	-0.18064
2.2	-0.02896	0.09812	0.07152	-0.18256
2.205	-0.03188	0.09924	0.07232	-0.18348
2.21	-0.03484	0.10036	0.07312	-0.1834
2.215	-0.03788	0.10092	0.07396	-0.1824
2.22	-0.04092	0.10148	0.07484	-0.18056
2.225	-0.04412	0.10152	0.07584	-0.17808
2.23	-0.04728	0.10152	0.07696	-0.17516
2.235	-0.0506	0.10104	0.07812	-0.172
2.24	-0.05392	0.10052	0.07932	-0.16864
2.245	-0.05736	0.09956	0.08052	-0.16532
2.25	-0.06076	0.0986	0.0816	-0.16208
2.255	-0.06428	0.09728	0.08248	-0.15904
2.26	-0.06776	0.09596	0.08316	-0.15624
2.265	-0.07124	0.0944	0.08352	-0.15368
2.27	-0.07472	0.09288	0.0836	-0.15144
2.275	-0.07812	0.0912	0.08336	-0.14948
2.28	-0.08152	0.08956	0.08284	-0.14788
2.285	-0.08468	0.08788	0.08216	-0.1466
2.29	-0.08784	0.0862	0.08132	-0.14564
2.295	-0.09064	0.0846	0.08048	-0.14488
2.3	-0.09348	0.08304	0.07956	-0.14424
2.305	-0.09576	0.08168	0.07868	-0.14364
2.31	-0.09808	0.08036	0.07776	-0.14304
2.315	-0.09972	0.0794	0.07676	-0.1424
2.32	-0.10132	0.07848	0.07572	-0.14168
2.325	-0.1022	0.078	0.07464	-0.14088
2.33	-0.10304	0.07756	0.07348	-0.14
2.335	-0.10304	0.0776	0.07236	-0.13908
2.34	-0.10304	0.07768	0.07128	-0.1382
2.345	-0.1022	0.0782	0.07028	-0.13744
2.35	-0.10132	0.07872	0.06948	-0.13692
2.355	-0.09952	0.0796	0.06884	-0.13664
2.36	-0.09776	0.08048	0.06836	-0.1366
2.365	-0.09508	0.0816	0.06808	-0.13672
2.37	-0.09244	0.08272	0.06804	-0.137
2.375	-0.08896	0.08396	0.06832	-0.1374
2.38	-0.08548	0.0852	0.06896	-0.13788
2.385	-0.08132	0.0864	0.06996	-0.1384
2.39	-0.07716	0.08764	0.07136	-0.13876
2.395	-0.07256	0.0888	0.07316	-0.139
2.4	-0.06792	0.08992	0.07532	-0.13912
2.405	-0.06308	0.09096	0.07784	-0.13924
2.41	-0.0582	0.092	0.0806	-0.13948
2.415	-0.05328	0.09296	0.08356	-0.13988
2.42	-0.04836	0.09388	0.08664	-0.14052
2.425	-0.0436	0.09484	0.0898	-0.14128
2.43	-0.0388	0.0958	0.09288	-0.14216
2.435	-0.03436	0.09688	0.09572	-0.143
2.44	-0.02988	0.09796	0.0982	-0.14368
2.445	-0.02588	0.09928	0.1	-0.14408
2.45	-0.02188	0.10064	0.101	-0.14416
2.455	-0.01844	0.10232	0.10112	-0.14388
2.46	-0.015	0.10404	0.1004	-0.14328
2.465	-0.01224	0.10624	0.09892	-0.14252
2.47	-0.00948	0.10844	0.09688	-0.14168
2.475	-0.00748	0.11104	0.09456	-0.1408
2.48	-0.00548	0.11364	0.09224	-0.13996
2.485	-0.00424	0.1166	0.09012	-0.13912
2.49	-0.003043032	0.11952	0.08844	-0.13828
2.495	-0.002677188	0.1226	0.08736	-0.13748
2.5	-0.002311348	0.12568	0.087	-0.1366
2.505	-0.002791992	0.12868	0.08744	-0.13552
2.51	-0.003272636	0.13172	0.08864	-0.13412
2.515	-0.00456	0.13444	0.09056	-0.13236
2.52	-0.00584	0.13716	0.09308	-0.13028
2.525	-0.00784	0.13948	0.096	-0.128
2.53	-0.00984	0.14176	0.09916	-0.1258
2.535	-0.01244	0.14364	0.10224	-0.12376
2.54	-0.01504	0.14548	0.10516	-0.12204
2.545	-0.01808	0.14676	0.10776	-0.12068
2.55	-0.02112	0.14804	0.11	-0.11972
2.555	-0.0244	0.14868	0.11192	-0.11912
2.56	-0.02772	0.14932	0.1136	-0.11896
2.565	-0.03108	0.14916	0.11512	-0.1192
2.57	-0.03444	0.14904	0.11652	-0.11984
2.575	-0.03764	0.14804	0.11788	-0.12084
2.58	-0.04084	0.14704	0.1192	-0.12208
2.585	-0.04372	0.14524	0.12048	-0.1236
2.59	-0.0466	0.14344	0.12172	-0.12528
2.595	-0.049	0.14092	0.12288	-0.12712
2.6	-0.05144	0.13836	0.12396	-0.12908
2.605	-0.05336	0.13524	0.12488	-0.13116
2.61	-0.05528	0.13212	0.1256	-0.13324
2.615	-0.05668	0.12852	0.12616	-0.13532
2.62	-0.05804	0.12496	0.1266	-0.13732
2.625	-0.05888	0.12112	0.12688	-0.13932
2.63	-0.05972	0.11724	0.12712	-0.14132
2.635	-0.06004	0.11336	0.12732	-0.14336
2.64	-0.06036	0.10948	0.1276	-0.14544
2.645	-0.06016	0.1058	0.12796	-0.14752
2.65	-0.06	0.10208	0.12844	-0.1496
2.655	-0.05936	0.0988	0.12904	-0.15168
2.66	-0.05876	0.09552	0.12968	-0.15364
2.665	-0.05772	0.0928	0.13036	-0.15544
2.67	-0.05668	0.09008	0.13108	-0.15688
2.675	-0.05532	0.08796	0.13172	-0.15776
2.68	-0.05396	0.08588	0.1324	-0.15804
2.685	-0.05228	0.08432	0.133	-0.15764
2.69	-0.05064	0.0828	0.13356	-0.1566
2.695	-0.04876	0.08184	0.13404	-0.15512
2.7	-0.04688	0.08084	0.13436	-0.1532
2.705	-0.04488	0.0804	0.13448	-0.15096
2.71	-0.04284	0.07996	0.13432	-0.1484
2.715	-0.04084	0.07992	0.13384	-0.14552
2.72	-0.0388	0.07988	0.13304	-0.1424
2.725	-0.03684	0.08012	0.13204	-0.13908
2.73	-0.03488	0.08036	0.13092	-0.13564
2.735	-0.03312	0.08072	0.12984	-0.13208
2.74	-0.03136	0.08108	0.12892	-0.12856
2.745	-0.02984	0.08152	0.12824	-0.1252
2.75	-0.02836	0.08196	0.12784	-0.12212
2.755	-0.02712	0.08248	0.12776	-0.1194
2.76	-0.02588	0.08296	0.12796	-0.11704
2.765	-0.025	0.08364	0.12848	-0.11508
2.77	-0.02412	0.08428	0.1292	-0.11344
2.775	-0.02364	0.08504	0.13	-0.11212
2.78	-0.02312	0.08584	0.13068	-0.11096
2.785	-0.02304	0.08668	0.131	-0.10996
2.79	-0.02292	0.08756	0.1308	-0.10904
2.795	-0.02316	0.08832	0.12992	-0.10832
2.8	-0.0234	0.08912	0.12832	-0.10784
2.805	-0.02392	0.08956	0.12612	-0.10764
2.81	-0.0244	0.09004	0.12352	-0.10776
2.815	-0.02504	0.09004	0.12076	-0.10828
2.82	-0.02568	0.09004	0.11808	-0.10916
2.825	-0.0264	0.08944	0.11584	-0.11036
2.83	-0.02712	0.08888	0.11424	-0.11184
2.835	-0.02788	0.08764	0.11348	-0.11364
2.84	-0.02868	0.0864	0.11372	-0.11568
2.845	-0.0296	0.0844	0.11492	-0.118
2.85	-0.03048	0.0824	0.117	-0.12052
2.855	-0.03156	0.0796	0.11972	-0.12312
2.86	-0.0326	0.07684	0.12272	-0.12572
2.865	-0.03388	0.07324	0.12568	-0.1282
2.87	-0.03512	0.06968	0.12824	-0.1306
2.875	-0.03664	0.06536	0.12996	-0.13284
2.88	-0.03812	0.06104	0.13072	-0.13496
2.885	-0.03988	0.05604	0.13052	-0.13688
2.89	-0.0416	0.05104	0.12948	-0.13852
2.895	-0.04364	0.04552	0.128	-0.13984
2.9	-0.04568	0.04	0.1264	-0.1408
2.905	-0.04796	0.03416	0.12504	-0.14132
2.91	-0.05024	0.02832	0.12428	-0.1414
2.915	-0.05276	0.0224	0.12432	-0.14096
2.92	-0.05528	0.01648	0.1252	-0.14
2.925	-0.05792	0.01064	0.127	-0.13852
2.93	-0.06056	0.00484	0.12948	-0.1366
2.935	-0.0632	-6.79128E-4	0.13244	-0.13432
2.94	-0.06588	-0.0062	0.13556	-0.1318
2.945	-0.0684	-0.01112	0.13856	-0.12912
2.95	-0.07092	-0.01608	0.14108	-0.12644
2.955	-0.07324	-0.0202	0.14284	-0.12376
2.96	-0.0756	-0.02432	0.14368	-0.12132
2.965	-0.07764	-0.02724	0.14344	-0.11916
2.97	-0.07972	-0.0302	0.14216	-0.11752
2.975	-0.08148	-0.03176	0.13996	-0.11652
2.98	-0.08324	-0.03328	0.13708	-0.11632
2.985	-0.08468	-0.03332	0.13376	-0.11704
2.99	-0.08616	-0.03336	0.13032	-0.11868
2.995	-0.08736	-0.03204	0.12708	-0.12116
3	-0.08852	-0.03068	0.12432	-0.1244
3.005	-0.08944	-0.02816	0.12212	-0.12816
3.01	-0.09036	-0.02564	0.12068	-0.13224
3.015	-0.091	-0.0222	0.12004	-0.13644
3.02	-0.09168	-0.01872	0.12012	-0.14048
3.025	-0.09204	-0.01456	0.121	-0.14416
3.03	-0.09236	-0.0104	0.12248	-0.14732
3.035	-0.09244	-0.00576	0.12444	-0.14976
3.04	-0.09248	-0.00113214	0.12672	-0.15144
3.045	-0.0922	0.003736508	0.12912	-0.1522
3.05	-0.09192	0.0086	0.13144	-0.15208
3.055	-0.09136	0.01348	0.13352	-0.151
3.06	-0.09084	0.01836	0.1352	-0.14904
3.065	-0.09	0.023	0.13648	-0.14632
3.07	-0.0892	0.02768	0.1372	-0.14296
3.075	-0.08816	0.03196	0.13748	-0.13908
3.08	-0.08712	0.0362	0.13724	-0.13472
3.085	-0.08584	0.03992	0.13656	-0.13008
3.09	-0.0846	0.04364	0.1354	-0.12524
3.095	-0.08324	0.04672	0.13384	-0.1204
3.1	-0.08184	0.0498	0.1318	-0.11576
3.105	-0.0804	0.0522	0.12928	-0.11136
3.11	-0.07892	0.05464	0.12636	-0.10736
3.115	-0.0774	0.05644	0.12308	-0.10376
3.12	-0.07588	0.0582	0.11952	-0.10064
3.125	-0.07432	0.05932	0.1158	-0.09796
3.13	-0.07276	0.06048	0.112	-0.09572
3.135	-0.07112	0.061	0.10824	-0.09404
3.14	-0.06948	0.06156	0.1046	-0.09292
3.145	-0.0678	0.06152	0.10124	-0.0924
3.15	-0.06612	0.06152	0.09824	-0.09248
3.155	-0.0644	0.06108	0.09576	-0.09308
3.16	-0.06272	0.06064	0.0938	-0.09412
3.165	-0.06104	0.05988	0.09244	-0.09556
3.17	-0.05936	0.05912	0.0916	-0.09732
3.175	-0.05776	0.05816	0.09132	-0.09924
3.18	-0.05612	0.05716	0.09144	-0.10132
3.185	-0.05464	0.05596	0.09196	-0.1034
3.19	-0.05316	0.05472	0.0928	-0.10544
3.195	-0.05184	0.05336	0.09392	-0.10736
3.2	-0.05056	0.05196	0.0952	-0.10924
3.205	-0.04948	0.05056	0.0966	-0.11104
3.21	-0.04844	0.0492	0.098	-0.11288
3.215	-0.04768	0.04808	0.0994	-0.11472
3.22	-0.04692	0.047	0.10064	-0.11656
3.225	-0.04648	0.04644	0.10168	-0.11828
3.23	-0.04608	0.04588	0.10244	-0.1198
3.235	-0.04592	0.04608	0.10296	-0.12104
3.24	-0.0458	0.04624	0.10316	-0.12188
3.245	-0.04592	0.04724	0.10312	-0.12236
3.25	-0.04604	0.04824	0.10288	-0.1224
3.255	-0.04632	0.05008	0.10248	-0.12204
3.26	-0.04656	0.05192	0.10204	-0.1214
3.265	-0.04684	0.0546	0.10152	-0.12052
3.27	-0.04708	0.05728	0.10104	-0.11952
3.275	-0.0472	0.06068	0.10052	-0.11848
3.28	-0.04736	0.06408	0.1	-0.1174
3.285	-0.04732	0.06804	0.0996	-0.1164
3.29	-0.04728	0.072	0.09928	-0.11544
3.295	-0.04708	0.07628	0.09916	-0.11456
3.3	-0.04688	0.08052	0.09928	-0.11376
3.305	-0.04648	0.08488	0.09956	-0.113
3.31	-0.04608	0.0892	0.09996	-0.11236
3.315	-0.04552	0.09332	0.10036	-0.11184
3.32	-0.04496	0.09748	0.10056	-0.11156
3.325	-0.04424	0.10116	0.1004	-0.11156
3.33	-0.04352	0.10484	0.09972	-0.11188
3.335	-0.0426	0.10792	0.0984	-0.1126
3.34	-0.04172	0.111	0.09628	-0.11372
3.345	-0.04064	0.1134	0.09352	-0.11512
3.35	-0.0396	0.11584	0.0902	-0.11684
3.355	-0.0384	0.11756	0.08656	-0.11884
3.36	-0.0372	0.11932	0.08288	-0.12104
3.365	-0.03588	0.12032	0.0794	-0.12336
3.37	-0.03456	0.12136	0.0764	-0.12576
3.375	-0.0332	0.12152	0.07412	-0.12808
3.38	-0.03184	0.12168	0.07272	-0.13028
3.385	-0.03052	0.12088	0.0722	-0.1322
3.39	-0.0292	0.12012	0.07256	-0.13376
3.395	-0.02796	0.1184	0.07364	-0.13484
3.4	-0.02676	0.11668	0.07532	-0.13536
3.405	-0.02576	0.11396	0.07732	-0.13528
3.41	-0.0248	0.11124	0.07952	-0.13452
3.415	-0.02412	0.1074	0.08172	-0.13308
3.42	-0.02348	0.1036	0.08384	-0.13108
3.425	-0.02324	0.09872	0.08572	-0.12864
3.43	-0.023	0.0938	0.08748	-0.12584
3.435	-0.02328	0.088	0.089	-0.12292
3.44	-0.02352	0.08216	0.0904	-0.11992
3.445	-0.02432	0.07576	0.09172	-0.117
3.45	-0.02516	0.06932	0.09296	-0.11424
3.455	-0.02652	0.0628	0.0942	-0.11168
3.46	-0.02792	0.05628	0.09552	-0.10936
3.465	-0.02984	0.05008	0.09696	-0.10732
3.47	-0.0318	0.04392	0.09856	-0.1056
3.475	-0.03416	0.0384	0.10032	-0.10408
3.48	-0.03656	0.03288	0.10212	-0.10272
3.485	-0.03924	0.02832	0.10388	-0.10152
3.49	-0.04192	0.0238	0.10552	-0.10036
3.495	-0.0448	0.02036	0.10688	-0.09932
3.5	-0.04764	0.01696	0.10788	-0.0984
3.505	-0.05052	0.0148	0.10844	-0.09752
3.51	-0.0534	0.01264	0.1086	-0.09672
3.515	-0.0562	0.01172	0.10832	-0.096
3.52	-0.05896	0.01084	0.10768	-0.09528
3.525	-0.06156	0.01104	0.10668	-0.09452
3.53	-0.06416	0.01128	0.10544	-0.09376
3.535	-0.06652	0.01232	0.10404	-0.09296
3.54	-0.06888	0.01332	0.1026	-0.09216
3.545	-0.07088	0.01484	0.1012	-0.09148
3.55	-0.07292	0.01636	0.1	-0.09096
3.555	-0.07464	0.01812	0.099	-0.0906
3.56	-0.07636	0.01984	0.0982	-0.09052
3.565	-0.07776	0.02172	0.0976	-0.09072
3.57	-0.07916	0.0236	0.09708	-0.09112
3.575	-0.08028	0.02552	0.09664	-0.09176
3.58	-0.0814	0.02744	0.0962	-0.09268
3.585	-0.08228	0.02928	0.09584	-0.09376
3.59	-0.08316	0.03116	0.09544	-0.09496
3.595	-0.0838	0.033	0.09508	-0.09624
3.6	-0.08444	0.0348	0.09472	-0.09748
3.605	-0.08484	0.03652	0.09436	-0.09864
3.61	-0.08524	0.03824	0.09388	-0.09964
3.615	-0.0854	0.03984	0.09332	-0.10036
3.62	-0.08556	0.04144	0.0926	-0.1008
3.625	-0.08564	0.0428	0.09176	-0.10084
3.63	-0.08572	0.04416	0.0908	-0.1004
3.635	-0.08576	0.0452	0.0898	-0.09944
3.64	-0.08584	0.04624	0.08884	-0.09796
3.645	-0.086	0.04696	0.0878	-0.09592
3.65	-0.08616	0.04764	0.08672	-0.09344
3.655	-0.08636	0.04808	0.08544	-0.0906
3.66	-0.0866	0.04848	0.08384	-0.08752
3.665	-0.08688	0.04892	0.08176	-0.0844
3.67	-0.08716	0.04932	0.07916	-0.08128
3.675	-0.08748	0.05	0.076	-0.07836
3.68	-0.08784	0.05064	0.0724	-0.07576
3.685	-0.08824	0.05176	0.06852	-0.07352
3.69	-0.08864	0.05284	0.06456	-0.0718
3.695	-0.08904	0.05448	0.0608	-0.07056
3.7	-0.08944	0.05612	0.05744	-0.06996
3.705	-0.0898	0.05828	0.05464	-0.06992
3.71	-0.09016	0.06048	0.05264	-0.0704
3.715	-0.09032	0.06324	0.05156	-0.07144
3.72	-0.09048	0.066	0.05136	-0.073
3.725	-0.09036	0.06928	0.05204	-0.07496
3.73	-0.09024	0.07252	0.05332	-0.07732
3.735	-0.0898	0.07624	0.05488	-0.07992
3.74	-0.08936	0.07996	0.05636	-0.08268
3.745	-0.08864	0.084	0.05748	-0.08552
3.75	-0.08792	0.08804	0.05804	-0.08832
3.755	-0.08692	0.09216	0.05792	-0.09092
3.76	-0.08592	0.09632	0.05728	-0.09324
3.765	-0.0846	0.10032	0.05628	-0.09524
3.77	-0.08332	0.10432	0.05536	-0.09684
3.775	-0.08172	0.10788	0.05484	-0.09808
3.78	-0.08012	0.11148	0.05516	-0.09904
3.785	-0.07824	0.1144	0.0566	-0.09976
3.79	-0.07636	0.11732	0.05932	-0.10032
3.795	-0.07428	0.1194	0.06348	-0.10072
3.8	-0.07216	0.12152	0.06896	-0.101
3.805	-0.06984	0.12276	0.07556	-0.1012
3.81	-0.06756	0.12396	0.08292	-0.10124
3.815	-0.06508	0.12436	0.09064	-0.10112
3.82	-0.06264	0.12472	0.0982	-0.10076
3.825	-0.06012	0.12432	0.10516	-0.10008
3.83	-0.0576	0.12392	0.11116	-0.099
3.835	-0.05512	0.12284	0.11588	-0.09748
3.84	-0.0526	0.12176	0.11908	-0.0956
3.845	-0.05016	0.12012	0.12076	-0.09344
3.85	-0.04776	0.11848	0.121	-0.09108
3.855	-0.04544	0.11652	0.12	-0.08864
3.86	-0.04316	0.11452	0.11796	-0.08616
3.865	-0.04104	0.11244	0.11516	-0.08368
3.87	-0.03892	0.11032	0.11192	-0.0812
3.875	-0.03696	0.10824	0.10848	-0.07884
3.88	-0.03504	0.10616	0.1052	-0.07668
3.885	-0.03332	0.10424	0.10228	-0.07468
3.89	-0.0316	0.10232	0.09992	-0.07288
3.895	-0.03008	0.10068	0.0982	-0.0714
3.9	-0.02856	0.099	0.09712	-0.07024
3.905	-0.02736	0.09768	0.0966	-0.0694
3.91	-0.02616	0.0964	0.0966	-0.06892
3.915	-0.0254	0.09548	0.09692	-0.0688
3.92	-0.0246	0.0946	0.09744	-0.069
3.925	-0.0244	0.09416	0.09812	-0.06948
3.93	-0.02416	0.09372	0.09892	-0.07024
3.935	-0.02448	0.09376	0.09984	-0.0712
3.94	-0.02484	0.09376	0.10092	-0.0724
3.945	-0.02576	0.0942	0.1022	-0.07376
3.95	-0.02664	0.0946	0.10364	-0.07532
3.955	-0.02804	0.09536	0.10528	-0.07704
3.96	-0.02944	0.09612	0.10704	-0.07888
3.965	-0.03124	0.09716	0.10892	-0.0808
3.97	-0.03304	0.09816	0.11076	-0.08272
3.975	-0.03508	0.0994	0.11252	-0.0846
3.98	-0.03716	0.10064	0.11404	-0.08632
3.985	-0.03936	0.10208	0.11516	-0.0878
3.99	-0.0416	0.10352	0.11576	-0.08896
3.995	-0.04384	0.10512	0.11576	-0.08976
4	-0.04608	0.10676	0.11504	-0.09016
4.005	-0.04824	0.10852	0.11364	-0.0902
4.01	-0.0504	0.11032	0.11148	-0.08984
4.015	-0.0524	0.11216	0.10864	-0.0892
4.02	-0.0544	0.11404	0.10524	-0.08832
4.025	-0.05616	0.11588	0.10144	-0.08728
4.03	-0.05796	0.11772	0.0974	-0.0862
4.035	-0.0594	0.11948	0.0934	-0.08508
4.04	-0.06088	0.12124	0.08948	-0.08396
4.045	-0.06196	0.12284	0.08584	-0.08292
4.05	-0.06308	0.12448	0.0826	-0.082
4.055	-0.06376	0.12584	0.07984	-0.08128
4.06	-0.06448	0.12724	0.07764	-0.08088
4.065	-0.0648	0.12824	0.07612	-0.08088
4.07	-0.06516	0.12924	0.07516	-0.08136
4.075	-0.06516	0.12968	0.0748	-0.08236
4.08	-0.06516	0.13016	0.07484	-0.08384
4.085	-0.06492	0.13	0.07508	-0.08584
4.09	-0.06464	0.12984	0.07536	-0.08816
4.095	-0.06416	0.12912	0.07556	-0.09072
4.1	-0.06372	0.12836	0.07552	-0.09332
4.105	-0.06312	0.12716	0.0752	-0.09592
4.11	-0.06256	0.12596	0.0746	-0.09832
4.115	-0.06192	0.12452	0.0738	-0.10048
4.12	-0.06132	0.12308	0.07284	-0.10236
4.125	-0.06076	0.12156	0.07188	-0.10404
4.13	-0.06016	0.12008	0.07096	-0.10548
4.135	-0.05968	0.11872	0.07012	-0.10672
4.14	-0.0592	0.1174	0.06936	-0.1078
4.145	-0.05884	0.11624	0.06876	-0.10868
4.15	-0.05848	0.11512	0.0684	-0.10936
4.155	-0.05828	0.1142	0.06832	-0.10984
4.16	-0.05812	0.11332	0.06864	-0.11008
4.165	-0.0582	0.1126	0.06944	-0.10996
4.17	-0.05828	0.11188	0.0706	-0.10944
4.175	-0.0586	0.11132	0.072	-0.10848
4.18	-0.05888	0.11076	0.07352	-0.10712
4.185	-0.0594	0.11032	0.07492	-0.10548
4.19	-0.05992	0.10984	0.076	-0.1036
4.195	-0.06052	0.10952	0.07668	-0.10164
4.2	-0.06116	0.10916	0.07688	-0.09972
4.205	-0.0618	0.10892	0.07668	-0.09792
4.21	-0.06244	0.10864	0.0762	-0.09644
4.215	-0.06308	0.10848	0.0756	-0.09532
4.22	-0.06368	0.10836	0.07496	-0.09456
4.225	-0.0642	0.10832	0.07452	-0.09416
4.23	-0.06472	0.10828	0.07436	-0.09416
4.235	-0.06508	0.1084	0.07452	-0.09444
4.24	-0.06548	0.10852	0.07508	-0.09508
4.245	-0.06576	0.10872	0.07592	-0.096
4.25	-0.06604	0.10892	0.07696	-0.09716
4.255	-0.06632	0.10912	0.07796	-0.09848
4.26	-0.0666	0.10936	0.0788	-0.09988
4.265	-0.06696	0.1096	0.07924	-0.10128
4.27	-0.06732	0.10984	0.0792	-0.1026
4.275	-0.0678	0.11008	0.07848	-0.10376
4.28	-0.06828	0.11032	0.07716	-0.10472
4.285	-0.06888	0.1106	0.07524	-0.10548
4.29	-0.06952	0.11088	0.07288	-0.10604
4.295	-0.07028	0.1112	0.07016	-0.10644
4.3	-0.07104	0.11152	0.06724	-0.10672
4.305	-0.07196	0.11188	0.06436	-0.10688
4.31	-0.07284	0.11224	0.06172	-0.10692
4.315	-0.0738	0.11268	0.05944	-0.1068
4.32	-0.07476	0.11312	0.05772	-0.10652
4.325	-0.07576	0.1136	0.05664	-0.10604
4.33	-0.07672	0.11404	0.05632	-0.1054
4.335	-0.07768	0.11456	0.05668	-0.10472
4.34	-0.0786	0.11508	0.05772	-0.10396
4.345	-0.07948	0.1156	0.05928	-0.1032
4.35	-0.08032	0.11616	0.06112	-0.10248
4.355	-0.08104	0.11676	0.06312	-0.10188
4.36	-0.08176	0.11736	0.06504	-0.10144
4.365	-0.08232	0.11796	0.06688	-0.10124
4.37	-0.08292	0.1186	0.06856	-0.10116
4.375	-0.08332	0.11928	0.07012	-0.10112
4.38	-0.08372	0.11996	0.0716	-0.10104
4.385	-0.08392	0.12064	0.07308	-0.10076
4.39	-0.08412	0.12136	0.07448	-0.10028
4.395	-0.08408	0.12208	0.07588	-0.09952
4.4	-0.08404	0.12276	0.07732	-0.09856
4.405	-0.08364	0.12344	0.07876	-0.09736
4.41	-0.08324	0.12408	0.08012	-0.09604
4.415	-0.0824	0.1246	0.08144	-0.09464
4.42	-0.08156	0.12512	0.0826	-0.09324
4.425	-0.0802	0.12544	0.0836	-0.09188
4.43	-0.0788	0.12572	0.08444	-0.09056
4.435	-0.07696	0.12572	0.08504	-0.0892
4.44	-0.07508	0.12568	0.08548	-0.08788
4.445	-0.0728	0.12524	0.08572	-0.08656
4.45	-0.07048	0.12476	0.0858	-0.0852
4.455	-0.06784	0.1238	0.08576	-0.08384
4.46	-0.06524	0.1228	0.08568	-0.0824
4.465	-0.06232	0.12136	0.08564	-0.0808
4.47	-0.05944	0.11992	0.08572	-0.07912
4.475	-0.05636	0.11808	0.08592	-0.07732
4.48	-0.05328	0.11628	0.08628	-0.07548
4.485	-0.05008	0.11428	0.08676	-0.07368
4.49	-0.04688	0.11224	0.08736	-0.072
4.495	-0.04364	0.11012	0.08804	-0.07048
4.5	-0.0404	0.108	0.0888	-0.0692
4.505	-0.0372	0.1058	0.0896	-0.06824
4.51	-0.034	0.1036	0.09028	-0.06764
4.515	-0.03092	0.10136	0.09064	-0.06744
4.52	-0.02784	0.09912	0.09052	-0.06768
4.525	-0.02496	0.0968	0.08972	-0.0684
4.53	-0.02204	0.09448	0.08816	-0.06956
4.535	-0.01936	0.09212	0.08592	-0.07112
4.54	-0.01672	0.08976	0.0832	-0.07292
4.545	-0.01444	0.08736	0.08032	-0.07488
4.55	-0.01212	0.08492	0.07752	-0.0768
4.555	-0.01032	0.08256	0.0752	-0.07864
4.56	-0.00852	0.08016	0.07352	-0.08024
4.565	-0.00728	0.07792	0.07276	-0.08148
4.57	-0.00608	0.07564	0.07296	-0.08236
4.575	-0.00548	0.07372	0.07412	-0.08284
4.58	-0.00492	0.07176	0.07608	-0.08296
4.585	-0.00496	0.07028	0.0786	-0.08268
4.59	-0.00504	0.06876	0.0814	-0.08196
4.595	-0.00572	0.06784	0.08412	-0.08076
4.6	-0.00644	0.06688	0.08648	-0.07908
4.605	-0.00772	0.06652	0.08812	-0.07692
4.61	-0.009	0.06616	0.08892	-0.07428
4.615	-0.0108	0.06636	0.08876	-0.07124
4.62	-0.0126	0.06656	0.08784	-0.068
4.625	-0.0148	0.06728	0.08632	-0.06472
4.63	-0.01696	0.068	0.08468	-0.0616
4.635	-0.01948	0.0692	0.08324	-0.05892
4.64	-0.02196	0.0704	0.0824	-0.05676
4.645	-0.02468	0.07208	0.08248	-0.05532
4.65	-0.0274	0.07372	0.0836	-0.05468
4.655	-0.03024	0.0758	0.0858	-0.05472
4.66	-0.03308	0.07788	0.08896	-0.05552
4.665	-0.03604	0.08036	0.09284	-0.05692
4.67	-0.03896	0.0828	0.09712	-0.05876
4.675	-0.04196	0.08552	0.10144	-0.06092
4.68	-0.045	0.08828	0.10544	-0.06316
4.685	-0.04796	0.09124	0.10884	-0.06532
4.69	-0.05096	0.09416	0.11124	-0.06728
4.695	-0.05376	0.09728	0.11256	-0.06888
4.7	-0.05656	0.1004	0.11272	-0.07016
4.705	-0.05896	0.10368	0.11172	-0.07096
4.71	-0.06136	0.10692	0.10972	-0.07136
4.715	-0.06324	0.11036	0.10696	-0.07128
4.72	-0.06508	0.11376	0.10372	-0.0708
4.725	-0.06628	0.11732	0.10028	-0.06996
4.73	-0.06748	0.12092	0.09696	-0.06892
4.735	-0.06796	0.12464	0.094	-0.06772
4.74	-0.06848	0.12836	0.09156	-0.06648
4.745	-0.06824	0.13228	0.0898	-0.06528
4.75	-0.06804	0.13616	0.0886	-0.06416
4.755	-0.06712	0.14016	0.08784	-0.06316
4.76	-0.0662	0.14416	0.08704	-0.06236
4.765	-0.06468	0.14816	0.08572	-0.0618
4.77	-0.0632	0.15216	0.08332	-0.06156
4.775	-0.0612	0.156	0.07936	-0.06164
4.78	-0.0592	0.15984	0.07352	-0.062
4.785	-0.05688	0.1634	0.06564	-0.06252
4.79	-0.05456	0.16696	0.05572	-0.06312
4.795	-0.05204	0.17008	0.04384	-0.06364
4.8	-0.04952	0.1732	0.03024	-0.06404
4.805	-0.04692	0.17584	0.0152	-0.06428
4.81	-0.04432	0.17844	-8.87092E-4	-0.06436
4.815	-0.04172	0.18056	-0.01764	-0.06424
4.82	-0.03916	0.18268	-0.0346	-0.064
4.825	-0.03668	0.1844	-0.05144	-0.06364
4.83	-0.03424	0.18608	-0.0678	-0.06316
4.835	-0.032	0.18744	-0.0834	-0.06268
4.84	-0.02976	0.1888	-0.098	-0.06212
4.845	-0.02776	0.18988	-0.1114	-0.06152
4.85	-0.02576	0.19096	-0.1234	-0.06088
4.855	-0.02404	0.1918	-0.13392	-0.0602
4.86	-0.02232	0.19264	-0.14292	-0.0596
4.865	-0.0208	0.19328	-0.15036	-0.05908
4.87	-0.01932	0.19392	-0.1564	-0.05872
4.875	-0.018	0.1944	-0.16112	-0.0586
4.88	-0.01668	0.19484	-0.16468	-0.05872
4.885	-0.01556	0.19504	-0.16724	-0.05908
4.89	-0.01444	0.19524	-0.16892	-0.05956
4.895	-0.01348	0.1952	-0.16984	-0.06008
4.9	-0.01248	0.19516	-0.17016	-0.06052
4.905	-0.01168	0.19484	-0.16996	-0.06096
4.91	-0.01088	0.19452	-0.16944	-0.06136
4.915	-0.01024	0.19388	-0.16864	-0.06192
4.92	-0.0096	0.19328	-0.16768	-0.06268
4.925	-0.0092	0.19224	-0.16664	-0.06372
4.93	-0.00876	0.19124	-0.1656	-0.06508
4.935	-0.00864	0.18968	-0.16468	-0.06672
4.94	-0.00852	0.18812	-0.164	-0.06868
4.945	-0.00868	0.18592	-0.16368	-0.07092
4.95	-0.00884	0.18372	-0.16388	-0.07332
4.955	-0.00928	0.1808	-0.16464	-0.0758
4.96	-0.00972	0.17788	-0.166	-0.07828
4.965	-0.01036	0.1742	-0.168	-0.08068
4.97	-0.011	0.17052	-0.17052	-0.0828
4.975	-0.0118	0.16604	-0.17344	-0.0846
4.98	-0.01256	0.16156	-0.17668	-0.086
4.985	-0.01344	0.15628	-0.17996	-0.087
4.99	-0.01432	0.15096	-0.18312	-0.08756
4.995	-0.01528	0.14492	-0.18596	-0.0878
5	-0.0162	0.13888	0.18824	-0.08768
5.005	-0.02616	0.1322	1.13856	-0.08728
5.01	-0.03616	0.12552	1.1422	-0.0866
5.015	-0.038	0.11844	1.13976	-0.08556
5.02	-0.03988	0.11132	1.13136	-0.08416
5.025	-0.04168	0.104	1.11776	-0.08252
5.03	-0.04352	0.09664	1.10044	-0.0806
5.035	-0.04536	0.08932	1.08116	-0.07864
5.04	-0.0472	0.082	1.06196	-0.07676
5.045	-0.04908	0.075	1.04464	-0.07504
5.05	-0.05092	0.068	1.0306	-0.07348
5.055	-0.05288	0.06164	1.02036	-0.0722
5.06	-0.0548	0.05524	1.0136	-0.07116
5.065	-0.05692	0.04972	1.0094	-0.07036
5.07	-0.05904	0.0442	1.00688	-0.06984
5.075	-0.06144	0.03968	1.00508	-0.06952
5.08	-0.06384	0.0352	1.0032	-0.0694
5.085	-0.06668	0.03176	1.00068	-0.06936
5.09	-0.06952	0.02836	0.99712	-0.06936
5.095	-0.0728	0.02612	0.99236	-0.0694
5.1	-0.07608	0.02388	0.98636	-0.06948
5.105	-0.0798	0.0228	0.97944	-0.0696
5.11	-0.08352	0.02176	0.97192	-0.06972
5.115	-0.08764	0.02184	0.96408	-0.06992
5.12	-0.09172	0.02196	0.95616	-0.07012
5.125	-0.09608	0.02316	0.94852	-0.07032
5.13	-0.10044	0.02436	0.94144	-0.07052
5.135	-0.105	0.02656	0.93512	-0.07056
5.14	-0.10952	0.0288	0.92928	-0.07044
5.145	-0.11416	0.03196	0.92332	-0.07004
5.15	-0.11884	0.03512	0.91644	-0.0692
5.155	-0.1236	0.0392	0.90788	-0.068
5.16	-0.12836	0.04328	0.89708	-0.06636
5.165	-0.1332	0.04816	0.88368	-0.06444
5.17	-0.13804	0.05304	0.86772	-0.0624
5.175	-0.14292	0.05856	0.84924	-0.06028
5.18	-0.14776	0.06408	0.82852	-0.05832
5.185	-0.15248	0.06996	0.80588	-0.05648
5.19	-0.15716	0.07588	0.78188	-0.05488
5.195	-0.16148	0.08192	0.75716	-0.05356
5.2	-0.1658	0.088	0.73256	-0.05252
5.205	-0.16944	0.09392	0.70876	-0.05184
5.21	-0.17304	0.09988	0.68656	-0.05156
5.215	-0.17568	0.10552	0.66684	-0.05172
5.22	-0.17832	0.11116	0.65024	-0.05228
5.225	-0.17964	0.11636	0.63712	-0.05324
5.23	-0.18096	0.12152	0.62748	-0.05452
5.235	-0.18068	0.12616	0.62124	-0.05616
5.24	-0.18036	0.13076	0.61812	-0.058
5.245	-0.17824	0.13468	0.61796	-0.05996
5.25	-0.17608	0.1386	0.62044	-0.06204
5.255	-0.17192	0.1418	0.62536	-0.06408
5.26	-0.16776	0.145	0.6324	-0.06608
5.265	-0.16148	0.14756	0.6414	-0.06804
5.27	-0.1552	0.15008	0.65184	-0.06992
5.275	-0.14676	0.152	0.66328	-0.07176
5.28	-0.13832	0.15392	0.67516	-0.07352
5.285	-0.12792	0.15524	0.68708	-0.0752
5.29	-0.11748	0.1566	0.69868	-0.0768
5.295	-0.10536	0.15736	0.70988	-0.07828
5.3	-0.0932	0.15816	0.7206	-0.07984
5.305	-0.0798	0.15852	0.73096	-0.08152
5.31	-0.06644	0.15884	0.74076	-0.08348
5.315	-0.05228	0.15884	0.74968	-0.0858
5.32	-0.03812	0.15884	0.75732	-0.0884
5.325	-0.02376	0.15852	0.7632	-0.09128
5.33	-0.0094	0.1582	0.7672	-0.09444
5.335	0.00468	0.1576	0.76952	-0.0978
5.34	0.01872	0.15696	0.77056	-0.10124
5.345	0.03196	0.15604	0.77076	-0.10452
5.35	0.0452	0.15512	0.77056	-0.10756
5.355	0.0572	0.15388	0.77012	-0.11008
5.36	0.0692	0.15268	0.76956	-0.112
5.365	0.07964	0.15116	0.76912	-0.11312
5.37	0.09004	0.14964	0.76928	-0.11332
5.375	0.09868	0.1478	0.77092	-0.11256
5.38	0.10728	0.14596	0.77508	-0.11088
5.385	0.11396	0.14384	0.78268	-0.1084
5.39	0.12064	0.14176	0.7942	-0.10528
5.395	0.12524	0.1394	0.80944	-0.10168
5.4	0.12984	0.13704	0.82744	-0.09772
5.405	0.13228	0.1346	0.84672	-0.0936
5.41	0.13472	0.13216	0.86564	-0.08948
5.415	0.13504	0.12972	0.88268	-0.08544
5.42	0.1354	0.12728	0.89652	-0.0816
5.425	0.1338	0.125	0.90608	-0.078
5.43	0.13224	0.12268	0.91072	-0.07464
5.435	0.129	0.12064	0.91012	-0.07156
5.44	0.12576	0.1186	0.90452	-0.06888
5.445	0.12116	0.11684	0.89484	-0.0666
5.45	0.11652	0.11508	0.88264	-0.0648
5.455	0.11072	0.1136	0.86984	-0.06348
5.46	0.10492	0.11216	0.85836	-0.06264
5.465	0.09824	0.11096	0.85008	-0.06232
5.47	0.09152	0.10976	0.8464	-0.06248
5.475	0.08412	0.10884	0.84792	-0.06308
5.48	0.07676	0.10788	0.85412	-0.06408
5.485	0.06892	0.10716	0.86332	-0.06552
5.49	0.06112	0.10644	0.87336	-0.06736
5.495	0.05304	0.106	0.8818	-0.06956
5.5	0.04496	0.10556	0.88632	-0.07216
5.505	0.03684	0.10548	0.88524	-0.07504
5.51	0.02868	0.1054	0.8776	-0.07792
5.515	0.0208	0.10584	0.86324	-0.08064
5.52	0.01292	0.10628	0.8426	-0.08304
5.525	0.00564	0.10728	0.8168	-0.08496
5.53	-0.001634956	0.10828	0.78748	-0.08628
5.535	-0.00788	0.10984	0.75696	-0.087
5.54	-0.01408	0.1114	0.7278	-0.08708
5.545	-0.01896	0.11336	0.70272	-0.08656
5.55	-0.02384	0.11536	0.68392	-0.08552
5.555	-0.02728	0.11756	0.67292	-0.08404
5.56	-0.03068	0.11976	0.67024	-0.08232
5.565	-0.0328	0.12196	0.6756	-0.0804
5.57	-0.03488	0.12416	0.68788	-0.07856
5.575	-0.03588	0.12616	0.70552	-0.07688
5.58	-0.03684	0.12816	0.72656	-0.07552
5.585	-0.03696	0.12968	0.74896	-0.07448
5.59	-0.03712	0.13124	0.77084	-0.07376
5.595	-0.0366	0.1322	0.7906	-0.07336
5.6	-0.03608	0.13316	0.80712	-0.0732
5.605	-0.03508	0.13344	0.8196	-0.07328
5.61	-0.03412	0.13372	0.82752	-0.07364
5.615	-0.0328	0.13328	0.83076	-0.07432
5.62	-0.03148	0.13288	0.82936	-0.07532
5.625	-0.02996	0.13188	0.8238	-0.0766
5.63	-0.02844	0.13088	0.81464	-0.0782
5.635	-0.0268	0.12948	0.80252	-0.07996
5.64	-0.0252	0.12808	0.788	-0.08188
5.645	-0.02352	0.12652	0.77172	-0.08388
5.65	-0.02188	0.12496	0.75412	-0.08584
5.655	-0.02024	0.12336	0.73552	-0.08772
5.66	-0.0186	0.1218	0.71608	-0.08944
5.665	-0.01696	0.12028	0.69584	-0.09088
5.67	-0.01532	0.11876	0.67488	-0.09208
5.675	-0.01372	0.1174	0.65332	-0.09296
5.68	-0.01212	0.116	0.6316	-0.09352
5.685	-0.01064	0.11484	0.61048	-0.09364
5.69	-0.00916	0.11368	0.59072	-0.0934
5.695	-0.00788	0.1128	0.57316	-0.09272
5.7	-0.0066	0.11196	0.55832	-0.0916
5.705	-0.00564	0.11156	0.54612	-0.09008
5.71	-0.00468	0.11116	0.53564	-0.08816
5.715	-0.00404	0.11132	0.52516	-0.08592
5.72	-0.003421712	0.11152	0.51272	-0.08336
5.725	-0.003122396	0.1124	0.49628	-0.08056
5.73	-0.00282308	0.11328	0.4742	-0.07768
5.735	-0.002797144	0.115	0.44528	-0.07484
5.74	-0.002771208	0.11668	0.40884	-0.07208
5.745	-0.002982128	0.11924	0.36456	-0.06964
5.75	-0.003193044	0.1218	0.31264	-0.06748
5.755	-0.003643884	0.12512	0.25352	-0.06576
5.76	-0.00408	0.12844	0.1878	-0.06452
5.765	-0.0048	0.13232	0.1164	-0.06376
5.77	-0.00552	0.13624	0.04048	-0.06344
5.775	-0.00648	0.14036	-0.03856	-0.06356
5.78	-0.00748	0.14448	-0.11896	-0.06404
5.785	-0.00872	0.14856	-0.19896	-0.06492
5.79	-0.00996	0.15264	-0.27676	-0.06616
5.795	-0.01148	0.15632	-0.35084	-0.06772
5.8	-0.013	0.16	-0.41992	-0.06956
5.805	-0.01476	0.16296	-0.48296	-0.07172
5.81	-0.01648	0.16592	-0.53916	-0.07404
5.815	-0.0184	0.16772	-0.58788	-0.07648
5.82	-0.02036	0.16956	-0.62888	-0.07896
5.825	-0.02252	0.17	-0.66228	-0.0814
5.83	-0.02468	0.17044	-0.68852	-0.08368
5.835	-0.02716	0.1694	-0.70828	-0.08584
5.84	-0.0296	0.16836	-0.72224	-0.08776
5.845	-0.03248	0.16588	-0.73104	-0.0894
5.85	-0.03532	0.1634	-0.73548	-0.09076
5.855	-0.03856	0.15968	-0.73632	-0.09176
5.86	-0.04176	0.15596	-0.7342	-0.0924
5.865	-0.04528	0.1512	-0.72984	-0.09264
5.87	-0.04876	0.1464	-0.72376	-0.09248
5.875	-0.0524	0.14084	-0.71664	-0.09188
5.88	-0.05604	0.13524	-0.70924	-0.09092
5.885	-0.05972	0.12904	-0.70236	-0.08968
5.89	-0.06344	0.12284	-0.69684	-0.08828
5.895	-0.06712	0.11628	-0.69312	-0.0868
5.9	-0.0708	0.10972	-0.69096	-0.08532
5.905	-0.0744	0.10304	-0.6898	-0.084
5.91	-0.078	0.09632	-0.68872	-0.08284
5.915	-0.08148	0.08964	-0.68676	-0.08188
5.92	-0.08496	0.083	-0.68308	-0.0812
5.925	-0.08832	0.0766	-0.67712	-0.08076
5.93	-0.09164	0.07024	-0.66868	-0.08056
5.935	-0.09476	0.06428	-0.65808	-0.0806
5.94	-0.09792	0.05832	-0.64552	-0.08084
5.945	-0.1008	0.053	-0.6308	-0.08128
5.95	-0.10372	0.04768	-0.61308	-0.08184
5.955	-0.1064	0.0432	-0.59124	-0.0826
5.96	-0.10908	0.03872	-0.564	-0.0834
5.965	-0.11152	0.03532	-0.53008	-0.08424
5.97	-0.114	0.03196	-0.48836	-0.08504
5.975	-0.11636	0.02988	-0.43796	-0.0858
5.98	-0.11868	0.0278	-0.3786	-0.0864
5.985	-0.12112	0.0272	-0.31048	-0.08688
5.99	-0.12352	0.02656	-0.2342	-0.0872
5.995	-0.12612	0.02744	-0.15052	-0.08728
6	-0.12868	0.02828	-0.06044	-0.08716
6.005	-0.13148	0.0306	0.03488	-0.0868
6.01	-0.13424	0.03292	0.13396	-0.08632
6.015	-0.13716	0.0366	0.23508	-0.08576
6.02	-0.14004	0.04032	0.33616	-0.08512
6.025	-0.14296	0.04524	0.43508	-0.08444
6.03	-0.14588	0.0502	0.52968	-0.08372
6.035	-0.14868	0.0562	0.61796	-0.08288
6.04	-0.15152	0.06224	0.69804	-0.08192
6.045	-0.15412	0.06908	0.7684	-0.08076
6.05	-0.15672	0.07588	0.82788	-0.07944
6.055	-0.15896	0.08332	0.87552	-0.078
6.06	-0.1612	0.09076	0.9106	-0.07656
6.065	-0.16288	0.09856	0.93288	-0.0752
6.07	-0.1646	0.1064	0.94276	-0.07392
6.075	-0.16568	0.11444	0.94124	-0.07292
6.08	-0.16672	0.12252	0.93016	-0.07216
6.085	-0.16708	0.13072	0.91164	-0.07172
6.09	-0.16748	0.13888	0.88772	-0.07168
6.095	-0.16708	0.14696	0.86032	-0.07196
6.1	-0.16672	0.15504	0.83096	-0.07252
6.105	-0.16552	0.16272	0.80076	-0.07336
6.11	-0.16436	0.17036	0.77068	-0.0744
6.115	-0.16236	0.17736	0.74152	-0.0756
6.12	-0.16032	0.18432	0.71388	-0.07696
6.125	-0.15748	0.19036	0.6884	-0.07836
6.13	-0.15464	0.1964	0.66552	-0.07976
6.135	-0.15104	0.20136	0.64536	-0.08116
6.14	-0.1474	0.20632	0.62796	-0.0824
6.145	-0.14308	0.21008	0.61316	-0.08344
6.15	-0.13872	0.21384	0.60072	-0.0842
6.155	-0.1338	0.21632	0.59044	-0.08472
6.16	-0.12892	0.21884	0.58208	-0.08492
6.165	-0.12364	0.22004	0.5754	-0.08484
6.17	-0.11836	0.22128	0.57016	-0.08464
6.175	-0.11296	0.22128	0.56596	-0.0844
6.18	-0.1076	0.22124	0.56248	-0.08428
6.185	-0.10232	0.2202	0.55928	-0.08432
6.19	-0.097	0.21912	0.55628	-0.08456
6.195	-0.092	0.21716	0.55328	-0.08504
6.2	-0.08696	0.21524	0.55008	-0.0856
6.205	-0.0822	0.2126	0.5466	-0.08628
6.21	-0.07748	0.20996	0.54276	-0.08692
6.215	-0.073	0.20684	0.53844	-0.08748
6.22	-0.06852	0.20368	0.53356	-0.08796
6.225	-0.06424	0.20016	0.52792	-0.08832
6.23	-0.05992	0.19668	0.52144	-0.08864
6.235	-0.05568	0.19288	0.51408	-0.08896
6.24	-0.05144	0.18912	0.50612	-0.08932
6.245	-0.04704	0.1852	0.49828	-0.0898
6.25	-0.04264	0.18128	0.4918	-0.09024
6.255	-0.03788	0.17728	0.48836	-0.09072
6.26	-0.03312	0.17332	0.48988	-0.09112
6.265	-0.02776	0.16936	0.49772	-0.09148
6.27	-0.0224	0.1654	0.51256	-0.09172
6.275	-0.01628	0.16164	0.53388	-0.0918
6.28	-0.0102	0.15784	0.56036	-0.09172
6.285	-0.003295968	0.15436	0.59008	-0.0914
6.29	0.003595024	0.15084	0.62088	-0.09076
6.295	0.01112	0.14772	0.65056	-0.08988
6.3	0.01864	0.14464	0.67716	-0.08876
6.305	0.02648	0.14208	0.69932	-0.08744
6.31	0.03432	0.13948	0.71628	-0.08596
6.315	0.04216	0.1376	0.72796	-0.08436
6.32	0.05	0.13568	0.73472	-0.08272
6.325	0.05752	0.13448	0.73756	-0.0812
6.33	0.06504	0.13332	0.73788	-0.0798
6.335	0.072	0.13276	0.73732	-0.07864
6.34	0.07896	0.13224	0.73772	-0.07764
6.345	0.08512	0.1322	0.74076	-0.0768
6.35	0.09132	0.13216	0.74784	-0.07604
6.355	0.0966	0.13248	0.75968	-0.07532
6.36	0.10188	0.1328	0.77612	-0.07464
6.365	0.10616	0.1332	0.79624	-0.074
6.37	0.11044	0.1336	0.81836	-0.07344
6.375	0.11364	0.1338	0.84048	-0.07292
6.38	0.11684	0.134	0.86044	-0.07244
6.385	0.11888	0.13368	0.8764	-0.07204
6.39	0.12096	0.13332	0.88692	-0.07168
6.395	0.1218	0.13216	0.89112	-0.0714
6.4	0.12268	0.131	0.88868	-0.07116
6.405	0.12228	0.12884	0.87984	-0.07096
6.41	0.12188	0.12668	0.86564	-0.07088
6.415	0.1202	0.12348	0.84784	-0.07088
6.42	0.11848	0.12024	0.82832	-0.07104
6.425	0.11544	0.11596	0.80928	-0.07128
6.43	0.1124	0.11168	0.79264	-0.0716
6.435	0.108	0.10648	0.78	-0.07192
6.44	0.10364	0.10128	0.77232	-0.0722
6.445	0.09792	0.0954	0.7698	-0.07244
6.45	0.09224	0.08948	0.77184	-0.0726
6.455	0.08528	0.08316	0.7776	-0.07272
6.46	0.07836	0.07684	0.78584	-0.07272
6.465	0.0704	0.0704	0.7954	-0.07264
6.47	0.06248	0.06396	0.80504	-0.07248
6.475	0.05376	0.0576	0.81376	-0.07236
6.48	0.04508	0.05124	0.82068	-0.07228
6.485	0.03592	0.0452	0.82508	-0.07236
6.49	0.02672	0.03916	0.82636	-0.0726
6.495	0.01732	0.03356	0.8242	-0.07304
6.5	0.00792	0.02796	0.81864	-0.0738
6.505	-0.001552972	0.023	0.80988	-0.07488
6.51	-0.011	0.018	0.79836	-0.07624
6.515	-0.0204	0.01376	0.78472	-0.07784
6.52	-0.02976	0.00956	0.76984	-0.07956
6.525	-0.03884	0.00628	0.7546	-0.0812
6.53	-0.04796	0.002975324	0.73972	-0.0826
6.535	-0.05664	8.4178E-4	0.72588	-0.08356
6.54	-0.06532	-0.00129176	0.7136	-0.084
6.545	-0.07344	-0.0020857	0.70328	-0.08396
6.55	-0.08152	-0.00287964	0.695	-0.0834
6.555	-0.08892	-0.002220812	0.68864	-0.08248
6.56	-0.09628	-0.001561988	0.68392	-0.08128
6.565	-0.10284	5.86916E-4	0.68072	-0.08
6.57	-0.1094	0.00273582	0.6788	-0.07876
6.575	-0.11508	0.00636	0.67824	-0.07768
6.58	-0.1208	0.00996	0.67888	-0.07696
6.585	-0.1256	0.01496	0.68068	-0.07664
6.59	-0.1304	0.01996	0.68352	-0.07688
6.595	-0.13428	0.0262	0.68724	-0.07764
6.6	-0.1382	0.03244	0.69168	-0.07904
6.605	-0.14124	0.03968	0.69668	-0.08096
6.61	-0.14424	0.04696	0.70216	-0.0834
6.615	-0.1464	0.05492	0.70784	-0.08624
6.62	-0.14856	0.06292	0.71352	-0.0892
6.625	-0.14996	0.07132	0.71876	-0.09208
6.63	-0.15136	0.07976	0.72312	-0.0948
6.635	-0.15216	0.08828	0.72616	-0.09716
6.64	-0.15296	0.0968	0.72772	-0.09916
6.645	-0.15328	0.10508	0.7278	-0.10084
6.65	-0.1536	0.11336	0.7268	-0.10216
6.655	-0.15364	0.121	0.72512	-0.1032
6.66	-0.15364	0.12868	0.72328	-0.104
6.665	-0.15336	0.1354	0.72136	-0.10464
6.67	-0.15308	0.14212	0.7194	-0.10512
6.675	-0.1524	0.1476	0.7172	-0.10548
6.68	-0.15172	0.15308	0.71452	-0.10572
6.685	-0.15052	0.15712	0.711	-0.10588
6.69	-0.14928	0.1612	0.7066	-0.10596
6.695	-0.14728	0.16368	0.70128	-0.106
6.7	-0.14524	0.1662	0.69524	-0.10604
6.705	-0.14204	0.16704	0.68888	-0.10616
6.71	-0.1388	0.16788	0.68252	-0.10632
6.715	-0.13392	0.16704	0.67656	-0.10652
6.72	-0.12904	0.1662	0.671	-0.10672
6.725	-0.12208	0.1638	0.66604	-0.10684
6.73	-0.11512	0.16136	0.6618	-0.10684
6.735	-0.1058	0.15748	0.65832	-0.10668
6.74	-0.09648	0.1536	0.65564	-0.10628
6.745	-0.08468	0.14844	0.65356	-0.10572
6.75	-0.07284	0.14328	0.65192	-0.10504
6.755	-0.05868	0.13716	0.6504	-0.1042
6.76	-0.04448	0.13104	0.64884	-0.10332
6.765	-0.02816	0.12428	0.64712	-0.1024
6.77	-0.0118	0.11752	0.64528	-0.10156
6.775	0.0062	0.11044	0.64324	-0.10084
6.78	0.0242	0.1034	0.64096	-0.10028
6.785	0.04324	0.09632	0.63832	-0.09996
6.79	0.06224	0.08928	0.63532	-0.09988
6.795	0.08156	0.08252	0.632	-0.10004
6.8	0.10088	0.07576	0.62872	-0.10056
6.805	0.1196	0.06944	0.6262	-0.1014
6.81	0.13836	0.06312	0.62548	-0.10264
6.815	0.15576	0.05732	0.62752	-0.10424
6.82	0.17316	0.05156	0.63308	-0.10612
6.825	0.18844	0.0464	0.64272	-0.1082
6.83	0.20372	0.04124	0.65644	-0.11032
6.835	0.21624	0.0368	0.67364	-0.11228
6.84	0.2288	0.03236	0.69328	-0.11404
6.845	0.23808	0.02868	0.71388	-0.11548
6.85	0.2474	0.02504	0.73392	-0.11656
6.855	0.25312	0.0222	0.75184	-0.11728
6.86	0.25888	0.0194	0.76632	-0.11752
6.865	0.26092	0.01736	0.77636	-0.11724
6.87	0.263	0.01532	0.78144	-0.11652
6.875	0.26144	0.01404	0.78156	-0.11532
6.88	0.25988	0.01276	0.77696	-0.11372
6.885	0.25496	0.01212	0.76828	-0.11172
6.89	0.25004	0.01148	0.75624	-0.10944
6.895	0.24208	0.01132	0.74188	-0.10688
6.9	0.23416	0.01116	0.72628	-0.1042
6.905	0.22368	0.01132	0.71056	-0.10152
6.91	0.2132	0.01148	0.69568	-0.09896
6.915	0.20076	0.01184	0.68232	-0.09664
6.92	0.18832	0.0122	0.67104	-0.09472
6.925	0.17436	0.0126	0.66204	-0.09336
6.93	0.16044	0.01304	0.65532	-0.09252
6.935	0.14544	0.01352	0.65056	-0.09236
6.94	0.13044	0.01396	0.64728	-0.09284
6.945	0.11484	0.0144	0.645	-0.09392
6.95	0.0992	0.01484	0.64308	-0.09556
6.955	0.0834	0.01528	0.641	-0.09764
6.96	0.06756	0.01568	0.6382	-0.09992
6.965	0.05192	0.01616	0.63424	-0.10224
6.97	0.03628	0.01664	0.62872	-0.10428
6.975	0.02116	0.01724	0.62132	-0.10592
6.98	0.006	0.01784	0.6118	-0.107
6.985	-0.00836	0.01868	0.6002	-0.1076
6.99	-0.02276	0.01956	0.5866	-0.10776
6.995	-0.03624	0.02072	0.57136	-0.10772
7	-0.04968	0.02192	0.55496	-0.10752
7.005	-0.06204	0.02356	0.53776	-0.10736
7.01	-0.07444	0.02516	0.5202	-0.10724
7.015	-0.08552	0.0272	0.50272	-0.10732
7.02	-0.0966	0.02928	0.48564	-0.10756
7.025	-0.1062	0.03176	0.4692	-0.10796
7.03	-0.11576	0.03424	0.45368	-0.10852
7.035	-0.1236	0.03708	0.43924	-0.10912
7.04	-0.1314	0.03996	0.42624	-0.1098
7.045	-0.13732	0.04316	0.41508	-0.11056
7.05	-0.14324	0.04636	0.40608	-0.11128
7.055	-0.14712	0.04984	0.39928	-0.11204
7.06	-0.151	0.05332	0.39448	-0.1128
7.065	-0.15284	0.05708	0.39124	-0.11352
7.07	-0.15464	0.06084	0.3892	-0.1142
7.075	-0.1544	0.06484	0.38796	-0.11476
7.08	-0.15416	0.06884	0.38732	-0.11524
7.085	-0.15196	0.07292	0.38696	-0.11552
7.09	-0.14976	0.077	0.38656	-0.11572
7.095	-0.14572	0.08104	0.386	-0.11576
7.1	-0.14172	0.08508	0.385	-0.11584
7.105	-0.13612	0.08884	0.3834	-0.11592
7.11	-0.13056	0.0926	0.38084	-0.11612
7.115	-0.12384	0.09596	0.37708	-0.11648
7.12	-0.11708	0.09932	0.37184	-0.11692
7.125	-0.10956	0.10208	0.365	-0.11752
7.13	-0.10204	0.10484	0.35656	-0.1182
7.135	-0.0942	0.10696	0.34652	-0.11912
7.14	-0.08632	0.10904	0.33488	-0.12016
7.145	-0.07852	0.11044	0.32156	-0.12136
7.15	-0.07072	0.11188	0.3066	-0.12264
7.155	-0.06332	0.11264	0.29036	-0.12388
7.16	-0.05592	0.11344	0.27376	-0.12504
7.165	-0.0492	0.11368	0.25796	-0.12604
7.17	-0.04248	0.11392	0.24416	-0.12696
7.175	-0.03672	0.11368	0.23304	-0.12784
7.18	-0.03092	0.11348	0.22448	-0.12872
7.185	-0.02628	0.11284	0.2178	-0.12976
7.19	-0.0216	0.1122	0.21212	-0.13096
7.195	-0.0182	0.1112	0.20652	-0.13232
7.2	-0.0148	0.11024	0.20028	-0.1338
7.205	-0.01272	0.10908	0.193	-0.13528
7.21	-0.0106	0.10792	0.18456	-0.13676
7.215	-0.00972	0.10664	0.17488	-0.13808
7.22	-0.00888	0.10536	0.16444	-0.13936
7.225	-0.00916	0.10408	0.15404	-0.14044
7.23	-0.0094	0.10284	0.14488	-0.1414
7.235	-0.01056	0.10164	0.13824	-0.14208
7.24	-0.01172	0.1004	0.13532	-0.14244
7.245	-0.01352	0.09936	0.13688	-0.1424
7.25	-0.01528	0.09828	0.14284	-0.14196
7.255	-0.0174	0.09736	0.15232	-0.14112
7.26	-0.01948	0.09648	0.16344	-0.13988
7.265	-0.02172	0.0958	0.1736	-0.13824
7.27	-0.02392	0.09512	0.18004	-0.13632
7.275	-0.02608	0.0946	0.18016	-0.13404
7.28	-0.0282	0.09408	0.17184	-0.1314
7.285	-0.03012	0.09376	0.15372	-0.12836
7.29	-0.03208	0.0934	0.12496	-0.125
7.295	-0.03368	0.09316	0.08528	-0.1214
7.3	-0.03532	0.09292	0.03496	-0.1176
7.305	-0.03664	0.09268	0.025	-0.11376
7.31	-0.03796	0.09248	0.09276	-0.11004
7.315	-0.03916	0.09228	0.16568	-0.10664
7.32	-0.04032	0.09204	0.24068	-0.10372
7.325	-0.0416	0.09192	0.31464	-0.10148
7.33	-0.04284	0.09176	0.38472	-0.09992
7.335	-0.04432	0.09176	0.44856	-0.09912
7.34	-0.0458	0.0918	0.5044	-0.09896
7.345	-0.0476	0.09208	0.55148	-0.09936
7.35	-0.04936	0.09236	0.58968	-0.10016
7.355	-0.05156	0.093	0.61952	-0.10128
7.36	-0.05372	0.0936	0.64196	-0.10252
7.365	-0.05632	0.0946	0.65808	-0.10392
7.37	-0.05888	0.09556	0.66916	-0.1054
7.375	-0.0618	0.09692	0.67652	-0.10684
7.38	-0.06476	0.09828	0.68112	-0.10816
7.385	-0.06792	0.1	0.68384	-0.10936
7.39	-0.07104	0.10172	0.68524	-0.11032
7.395	-0.07428	0.10372	0.68568	-0.11104
7.4	-0.07748	0.10576	0.68532	-0.1114
7.405	-0.0806	0.108	0.68424	-0.11132
7.41	-0.08376	0.11024	0.6824	-0.11076
7.415	-0.08664	0.1126	0.67964	-0.10984
7.42	-0.08952	0.115	0.67592	-0.10864
7.425	-0.09204	0.11744	0.67132	-0.1074
7.43	-0.09456	0.11988	0.66632	-0.10628
7.435	-0.09664	0.12232	0.6616	-0.1054
7.44	-0.09872	0.1248	0.65792	-0.10492
7.445	-0.10028	0.12724	0.65576	-0.10488
7.45	-0.10184	0.12964	0.6556	-0.10528
7.455	-0.10284	0.13192	0.6576	-0.106
7.46	-0.10384	0.13416	0.66184	-0.10688
7.465	-0.10428	0.13608	0.66808	-0.1076
7.47	-0.10472	0.138	0.67596	-0.10788
7.475	-0.10468	0.13932	0.68484	-0.10752
7.48	-0.1046	0.14068	0.69412	-0.10624
7.485	-0.10408	0.14124	0.70332	-0.104
7.49	-0.10352	0.1418	0.71208	-0.10084
7.495	-0.10256	0.1414	0.72012	-0.09688
7.5	-0.10164	0.141	0.72708	-0.0924
7.505	-0.10032	0.13964	0.73248	-0.08752
7.51	-0.099	0.13828	0.73588	-0.08256
7.515	-0.09736	0.13596	0.737	-0.07764
7.52	-0.09572	0.1336	0.73584	-0.07304
7.525	-0.0938	0.1304	0.73276	-0.06896
7.53	-0.09184	0.12716	0.72824	-0.06564
7.535	-0.08968	0.12324	0.7228	-0.0632
7.54	-0.08748	0.11928	0.717	-0.06176
7.545	-0.08516	0.11472	0.71132	-0.06136
7.55	-0.0828	0.1102	0.70616	-0.06196
7.555	-0.08044	0.1052	0.70172	-0.06352
7.56	-0.07808	0.1002	0.69792	-0.06596
7.565	-0.07588	0.09492	0.69448	-0.06932
7.57	-0.07368	0.08964	0.69108	-0.07356
7.575	-0.0718	0.08432	0.68732	-0.07864
7.58	-0.06992	0.079	0.68268	-0.08436
7.585	-0.06844	0.07384	0.6766	-0.09052
7.59	-0.06696	0.06872	0.66876	-0.09692
7.595	-0.06588	0.064	0.65912	-0.10324
7.6	-0.06476	0.05928	0.64776	-0.10932
7.605	-0.064	0.05524	0.63516	-0.11492
7.61	-0.0632	0.0512	0.62192	-0.12
7.615	-0.06276	0.04812	0.60888	-0.12444
7.62	-0.06232	0.045	0.59684	-0.12816
7.625	-0.06224	0.043	0.58676	-0.1312
7.63	-0.06216	0.04096	0.57944	-0.1336
7.635	-0.06256	0.04008	0.57544	-0.13532
7.64	-0.06296	0.0392	0.57508	-0.13636
7.645	-0.06396	0.03944	0.57864	-0.13676
7.65	-0.06492	0.03968	0.58596	-0.13652
7.655	-0.06656	0.04088	0.5966	-0.13564
7.66	-0.0682	0.04208	0.60968	-0.13424
7.665	-0.07064	0.04416	0.62404	-0.13248
7.67	-0.07308	0.0462	0.6382	-0.13052
7.675	-0.07624	0.04908	0.6506	-0.12844
7.68	-0.0794	0.05196	0.65996	-0.12636
7.685	-0.08304	0.05556	0.66548	-0.12436
7.69	-0.08668	0.0592	0.66736	-0.12248
7.695	-0.0904	0.06356	0.66636	-0.12076
7.7	-0.09408	0.06788	0.66364	-0.1192
7.705	-0.09728	0.0728	0.66048	-0.11772
7.71	-0.10048	0.07768	0.65792	-0.11624
7.715	-0.10256	0.08296	0.6566	-0.11468
7.72	-0.1046	0.0882	0.65696	-0.11296
7.725	-0.1048	0.09352	0.65888	-0.111
7.73	-0.10504	0.09884	0.66188	-0.10884
7.735	-0.103	0.10396	0.6652	-0.10648
7.74	-0.10092	0.10908	0.66792	-0.104
7.745	-0.0964	0.11372	0.669	-0.10148
7.75	-0.09188	0.11832	0.66724	-0.09896
7.755	-0.08492	0.12228	0.66148	-0.09636
7.76	-0.078	0.12624	0.65112	-0.0938
7.765	-0.06888	0.12932	0.63596	-0.09124
7.77	-0.0598	0.13244	0.61652	-0.08884
7.775	-0.049	0.13464	0.59388	-0.08676
7.78	-0.0382	0.13684	0.56948	-0.08504
7.785	-0.0264	0.1382	0.54488	-0.0838
7.79	-0.0146	0.13956	0.52152	-0.0832
7.795	-0.00255698	0.1402	0.50064	-0.08324
7.8	0.00948	0.1408	0.48336	-0.084
7.805	0.02092	0.14088	0.47064	-0.0854
7.81	0.0324	0.14096	0.46312	-0.0874
7.815	0.04268	0.14072	0.461	-0.08984
7.82	0.05296	0.14048	0.46432	-0.09252
7.825	0.06164	0.14012	0.47272	-0.09528
7.83	0.07032	0.13976	0.48572	-0.09788
7.835	0.07712	0.13944	0.5026	-0.10016
7.84	0.08392	0.13912	0.52256	-0.10188
7.845	0.08868	0.13888	0.54448	-0.1028
7.85	0.0934	0.13868	0.56716	-0.1028
7.855	0.096	0.13856	0.58948	-0.10188
7.86	0.09864	0.13848	0.6106	-0.10004
7.865	0.09924	0.13852	0.62996	-0.09748
7.87	0.0998	0.13852	0.6474	-0.09432
7.875	0.09856	0.13868	0.6628	-0.09076
7.88	0.09728	0.1388	0.67644	-0.08708
7.885	0.09428	0.13904	0.68848	-0.08344
7.89	0.09132	0.13932	0.69936	-0.08012
7.895	0.08676	0.13976	0.70956	-0.07728
7.9	0.0822	0.1402	0.71972	-0.07496
7.905	0.07616	0.14092	0.73032	-0.07328
7.91	0.07012	0.14168	0.74168	-0.0722
7.915	0.0628	0.1428	0.75424	-0.07192
7.92	0.05544	0.14388	0.76812	-0.07236
7.925	0.04692	0.14548	0.78336	-0.07364
7.93	0.03836	0.14708	0.79976	-0.07568
7.935	0.02876	0.14928	0.81704	-0.07836
7.94	0.0192	0.15148	0.83472	-0.08148
7.945	0.00868	0.15432	0.85216	-0.08488
7.95	-0.001799268	0.15712	0.86876	-0.0884
7.955	-0.01296	0.16048	0.88392	-0.09192
7.96	-0.02412	0.16384	0.89712	-0.0952
7.965	-0.0356	0.16752	0.90792	-0.09816
7.97	-0.04712	0.17116	0.91596	-0.10068
7.975	-0.05864	0.17472	0.92104	-0.10268
7.98	-0.07012	0.17828	0.92312	-0.10424
7.985	-0.08124	0.1814	0.9222	-0.10536
7.99	-0.09232	0.18452	0.9182	-0.10608
7.995	-0.10268	0.18684	0.91128	-0.10648
8	-0.113	0.18916	0.9018	-0.10656
8.005	-0.1222	0.19052	0.89036	-0.10648
8.01	-0.13144	0.19188	0.87752	-0.10632
8.015	-0.13932	0.19216	0.86344	-0.1062
8.02	-0.1472	0.19244	0.84804	-0.10624
8.025	-0.1536	0.19168	0.83088	-0.10648
8.03	-0.16	0.19088	0.81152	-0.10696
8.035	-0.16496	0.18912	0.78976	-0.1076
8.04	-0.16988	0.18732	0.76592	-0.10848
8.045	-0.17344	0.18456	0.74108	-0.10944
8.05	-0.177	0.1818	0.71684	-0.11052
8.055	-0.17924	0.17812	0.695	-0.11156
8.06	-0.18148	0.17444	0.677	-0.11264
8.065	-0.1826	0.16984	0.66396	-0.1136
8.07	-0.18368	0.16524	0.6566	-0.11452
8.075	-0.18392	0.1598	0.65524	-0.11532
8.08	-0.18416	0.1544	0.66	-0.116
8.085	-0.18376	0.14832	0.67044	-0.1166
8.09	-0.1834	0.14224	0.68588	-0.11704
8.095	-0.1826	0.13584	0.70528	-0.1174
8.1	-0.1818	0.1294	0.72712	-0.1176
8.105	-0.18068	0.123	0.7496	-0.1176
8.11	-0.1796	0.1166	0.77072	-0.11752
8.115	-0.17828	0.11064	0.78844	-0.11736
8.12	-0.17696	0.10464	0.8008	-0.11716
8.125	-0.17564	0.09936	0.8066	-0.11688
8.13	-0.17428	0.09408	0.80556	-0.11652
8.135	-0.17304	0.08976	0.79872	-0.11604
8.14	-0.1718	0.08548	0.788	-0.11544
8.145	-0.17064	0.08224	0.77588	-0.1146
8.15	-0.16952	0.079	0.76488	-0.11352
8.155	-0.1684	0.07684	0.75728	-0.1122
8.16	-0.16724	0.07468	0.7546	-0.11064
8.165	-0.16592	0.07352	0.75772	-0.10888
8.17	-0.16456	0.07232	0.76688	-0.10704
8.175	-0.1626	0.07188	0.78172	-0.10512
8.18	-0.16064	0.07148	0.80128	-0.10316
8.185	-0.15744	0.07148	0.82392	-0.10124
8.19	-0.15428	0.07148	0.84732	-0.09936
8.195	-0.14936	0.0716	0.869	-0.09748
8.2	-0.14444	0.07172	0.88652	-0.09572
8.205	-0.13752	0.0716	0.89792	-0.09404
8.21	-0.13056	0.07148	0.90192	-0.09252
8.215	-0.12164	0.0708	0.8984	-0.09124
8.22	-0.11272	0.07012	0.88804	-0.0902
8.225	-0.10208	0.06864	0.87216	-0.08944
8.23	-0.09144	0.06716	0.85256	-0.089
8.235	-0.07952	0.06476	0.83092	-0.08884
8.24	-0.0676	0.06236	0.80892	-0.089
8.245	-0.05492	0.05912	0.78804	-0.08948
8.25	-0.0422	0.05584	0.76956	-0.09032
8.255	-0.02928	0.05168	0.75456	-0.09152
8.26	-0.01632	0.04752	0.74392	-0.093
8.265	-0.003665692	0.0424	0.73824	-0.09456
8.27	0.009	0.03724	0.73768	-0.09592
8.275	0.02092	0.03104	0.74212	-0.09676
8.28	0.03284	0.02484	0.75096	-0.09688
8.285	0.0436	0.01772	0.76344	-0.0962
8.29	0.0544	0.0106	0.7786	-0.09476
8.295	0.06372	0.002811008	0.7956	-0.09256
8.3	0.07308	-0.005	0.81368	-0.08984
8.305	0.08076	-0.01316	0.83216	-0.08664
8.31	0.08848	-0.02132	0.85044	-0.08324
8.315	0.09436	-0.02948	0.86816	-0.07972
8.32	0.10024	-0.03764	0.88488	-0.07624
8.325	0.1042	-0.0454	0.90032	-0.07296
8.33	0.10816	-0.05316	0.91424	-0.07
8.335	0.11016	-0.06012	0.92608	-0.06752
8.34	0.11216	-0.06708	0.9354	-0.06556
8.345	0.11232	-0.07288	0.94156	-0.06428
8.35	0.11244	-0.07864	0.94392	-0.0638
8.355	0.11092	-0.08296	0.94188	-0.06412
8.36	0.10936	-0.08724	0.93492	-0.06532
8.365	0.10628	-0.0898	0.92276	-0.06736
8.37	0.10316	-0.09236	0.9052	-0.07024
8.375	0.09864	-0.09316	0.88248	-0.07384
8.38	0.09408	-0.09392	0.85496	-0.07804
8.385	0.08824	-0.09296	0.82336	-0.08264
8.39	0.08236	-0.092	0.78872	-0.08748
8.395	0.07544	-0.08952	0.75216	-0.09244
8.4	0.06852	-0.087	0.71512	-0.09736
8.405	0.06084	-0.08316	0.67888	-0.10228
8.41	0.05312	-0.07936	0.64456	-0.10712
8.415	0.04488	-0.07448	0.61304	-0.11184
8.42	0.03668	-0.06964	0.58508	-0.1164
8.425	0.02808	-0.06392	0.56132	-0.12072
8.43	0.01948	-0.05824	0.54228	-0.12468
8.435	0.01072	-0.05196	0.5284	-0.12824
8.44	0.00198658	-0.04568	0.51984	-0.13128
8.445	-0.00672	-0.03904	0.5166	-0.13376
8.45	-0.01548	-0.0324	0.5184	-0.13556
8.455	-0.024	-0.02568	0.52468	-0.13656
8.46	-0.03252	-0.01896	0.53488	-0.1368
8.465	-0.04072	-0.01248	0.54836	-0.13616
8.47	-0.04896	-0.006	0.5644	-0.13476
8.475	-0.05684	-5.83704E-5	0.58244	-0.1326
8.48	-0.06468	0.00588	0.60196	-0.12984
8.485	-0.0722	0.01112	0.6224	-0.12652
8.49	-0.07968	0.01636	0.64324	-0.12268
8.495	-0.08684	0.02076	0.66404	-0.1184
8.5	-0.094	0.02516	0.68444	-0.11388
8.505	-0.10084	0.02876	0.7042	-0.10916
8.51	-0.10768	0.03236	0.72316	-0.10444
8.515	-0.11432	0.0352	0.74132	-0.09976
8.52	-0.12092	0.03804	0.75876	-0.09528
8.525	-0.12744	0.04028	0.7756	-0.09112
8.53	-0.13396	0.04252	0.79192	-0.0874
8.535	-0.14052	0.0442	0.80744	-0.08416
8.54	-0.14704	0.04588	0.82136	-0.08152
8.545	-0.15368	0.04708	0.83268	-0.07944
8.55	-0.16036	0.04824	0.84044	-0.07792
8.555	-0.16716	0.04896	0.84388	-0.07688
8.56	-0.17396	0.04964	0.84248	-0.07632
8.565	-0.18072	0.0498	0.83588	-0.07612
8.57	-0.18752	0.04996	0.82424	-0.07628
8.575	-0.19384	0.04952	0.80828	-0.07676
8.58	-0.20016	0.04908	0.7892	-0.07768
8.585	-0.20536	0.04804	0.76868	-0.07896
8.59	-0.21056	0.047	0.74844	-0.08064
8.595	-0.21388	0.04544	0.72992	-0.08264
8.6	-0.21716	0.04384	0.71444	-0.08496
8.605	-0.21796	0.04176	0.70296	-0.08756
8.61	-0.21876	0.03968	0.69612	-0.09048
8.615	-0.21672	0.03724	0.69408	-0.09364
8.62	-0.21468	0.0348	0.69624	-0.09704
8.625	-0.20984	0.03212	0.70168	-0.10048
8.63	-0.20496	0.02944	0.70912	-0.10376
8.635	-0.19764	0.02652	0.71736	-0.1068
8.64	-0.19036	0.02364	0.72528	-0.1094
8.645	-0.18132	0.0206	0.73208	-0.11152
8.65	-0.17228	0.01752	0.7372	-0.1132
8.655	-0.1624	0.01436	0.74036	-0.11444
8.66	-0.15252	0.0112	0.74172	-0.11552
8.665	-0.1426	0.008	0.74168	-0.11656
8.67	-0.13268	0.00484	0.74076	-0.11776
8.675	-0.12332	0.001794456	0.73968	-0.11924
8.68	-0.11396	-0.001260824	0.73912	-0.12116
8.685	-0.10544	-0.00412	0.73972	-0.12352
8.69	-0.09692	-0.00696	0.74204	-0.1264
8.695	-0.08932	-0.00948	0.74652	-0.12976
8.7	-0.08168	-0.01204	0.75336	-0.13352
8.705	-0.07476	-0.01412	0.76248	-0.13764
8.71	-0.06784	-0.01624	0.77356	-0.14204
8.715	-0.0612	-0.01768	0.78608	-0.14656
8.72	-0.05456	-0.01916	0.7996	-0.15108
8.725	-0.04772	-0.01984	0.8136	-0.1554
8.73	-0.04088	-0.02048	0.8278	-0.15932
8.735	-0.03336	-0.0202	0.84212	-0.1626
8.74	-0.0258	-0.01996	0.85652	-0.16508
8.745	-0.01736	-0.01868	0.87088	-0.16668
8.75	-0.00888	-0.01744	0.885	-0.16736
8.755	4.24044E-4	-0.0152	0.8986	-0.16716
8.76	0.00972	-0.01296	0.91156	-0.16608
8.765	0.0196	-0.00984	0.92372	-0.16424
8.77	0.02948	-0.00672	0.93512	-0.16168
8.775	0.03948	-0.002923844	0.94568	-0.15852
8.78	0.04948	8.75352E-4	0.95524	-0.15476
8.785	0.05912	0.00512	0.9634	-0.15056
8.79	0.06876	0.0094	0.9694	-0.14596
8.795	0.07752	0.01392	0.97232	-0.14112
8.8	0.08632	0.0184	0.9714	-0.1362
8.805	0.09376	0.02296	0.966	-0.13132
8.81	0.1012	0.02748	0.95584	-0.12672
8.815	0.10692	0.03188	0.94084	-0.12268
8.82	0.11264	0.03628	0.92132	-0.11928
8.825	0.1164	0.04036	0.89776	-0.1168
8.83	0.12016	0.04444	0.87084	-0.11528
8.835	0.12196	0.04812	0.84144	-0.1148
8.84	0.12376	0.0518	0.81068	-0.11536
8.845	0.12376	0.055	0.77988	-0.1168
8.85	0.12372	0.05824	0.75044	-0.11908
8.855	0.12204	0.061	0.7238	-0.12192
8.86	0.12036	0.06372	0.70116	-0.12516
8.865	0.11728	0.06596	0.68336	-0.12864
8.87	0.1142	0.06824	0.67096	-0.1322
8.875	0.10988	0.07	0.664	-0.13568
8.88	0.10552	0.07176	0.662	-0.13896
8.885	0.1002	0.07304	0.6638	-0.14192
8.89	0.09484	0.07432	0.66784	-0.14452
8.895	0.0886	0.0752	0.67216	-0.14664
8.9	0.08236	0.07604	0.67488	-0.14832
8.905	0.07536	0.07648	0.67436	-0.14952
8.91	0.06832	0.07692	0.66952	-0.15032
8.915	0.06048	0.07696	0.66012	-0.15076
8.92	0.05268	0.07704	0.64656	-0.15096
8.925	0.04396	0.07676	0.62972	-0.151
8.93	0.03528	0.07648	0.6108	-0.151
8.935	0.0256	0.07588	0.59072	-0.151
8.94	0.01596	0.07528	0.57	-0.15092
8.945	0.00532	0.07432	0.5488	-0.15088
8.95	-0.00532	0.0734	0.527	-0.15072
8.955	-0.01672	0.0722	0.50432	-0.15048
8.96	-0.02812	0.07104	0.48064	-0.15004
8.965	-0.03976	0.06976	0.45576	-0.14932
8.97	-0.05144	0.06844	0.4296	-0.14828
8.975	-0.06248	0.06712	0.4024	-0.14684
8.98	-0.07356	0.0658	0.37456	-0.145
8.985	-0.08312	0.06448	0.34676	-0.14292
8.99	-0.09268	0.0632	0.3198	-0.14056
8.995	-0.10008	0.06192	0.29484	-0.13812
9	-0.10748	0.06068	0.27344	-0.1356
9.005	-0.11232	0.05936	0.25764	-0.13316
9.01	-0.1172	0.05804	0.24972	-0.13092
9.015	-0.11948	0.05648	0.25196	-0.12884
9.02	-0.1218	0.05492	0.26624	-0.127
9.025	-0.1218	0.05304	0.29372	-0.12528
9.03	-0.1218	0.05116	0.33444	-0.1238
9.035	-0.11996	0.049	0.38728	-0.12248
9.04	-0.11812	0.04684	0.45008	-0.12136
9.045	-0.11496	0.04456	0.5198	-0.12052
9.05	-0.11184	0.04232	0.593	-0.11984
9.055	-0.10796	0.04024	0.6658	-0.11928
9.06	-0.10408	0.03816	0.73448	-0.11864
9.065	-0.09996	0.03652	0.7956	-0.11768
9.07	-0.09584	0.03488	0.84616	-0.11628
9.075	-0.09196	0.03384	0.88392	-0.11436
9.08	-0.08808	0.0328	0.90716	-0.11196
9.085	-0.08496	0.0324	0.91488	-0.10928
9.09	-0.0818	0.03196	0.90672	-0.10636
9.095	-0.0798	0.03212	0.88284	-0.10344
9.1	-0.0778	0.03224	0.84408	-0.10072
9.105	-0.07732	0.03292	0.7918	-0.09832
9.11	-0.0768	0.0336	0.72788	-0.0964
9.115	-0.07808	0.03476	0.65468	-0.09508
9.12	-0.07936	0.03588	0.57524	-0.0944
9.125	-0.08252	0.03744	0.49312	-0.09448
9.13	-0.08572	0.039	0.4124	-0.09532
9.135	-0.09076	0.04088	0.33776	-0.0968
9.14	-0.0958	0.04272	0.27396	-0.09896
9.145	-0.10244	0.04476	0.22552	-0.1016
9.15	-0.10912	0.0468	0.19628	-0.10468
9.155	-0.11708	0.04884	0.18888	-0.10808
9.16	-0.12504	0.05092	0.20456	-0.11164
9.165	-0.13388	0.05288	0.24244	-0.11528
9.17	-0.14276	0.05484	0.29976	-0.11892
9.175	-0.152	0.05664	0.3724	-0.12248
9.18	-0.16128	0.05844	0.45528	-0.12588
9.185	-0.17032	0.06	0.54292	-0.12908
9.19	-0.17936	0.0616	0.6298	-0.13196
9.195	-0.18728	0.06296	0.71096	-0.1344
9.2	-0.1952	0.06436	0.78212	-0.13644
9.205	-0.20104	0.0656	0.84004	-0.13796
9.21	-0.20688	0.06688	0.8826	-0.139
9.215	-0.20956	0.06824	0.90892	-0.13952
9.22	-0.21224	0.06956	0.91936	-0.13944
9.225	-0.21064	0.0712	0.91524	-0.13876
9.23	-0.20908	0.07284	0.89864	-0.13744
9.235	-0.20196	0.07488	0.87216	-0.13552
9.24	-0.19488	0.07696	0.83868	-0.13308
9.245	-0.18096	0.07952	0.801	-0.13016
9.25	-0.16704	0.08208	0.76168	-0.1268
9.255	-0.14512	0.08516	0.72284	-0.12316
9.26	-0.12324	0.08828	0.68628	-0.11936
9.265	-0.09268	0.09204	0.65344	-0.11548
9.27	-0.06212	0.09584	0.62556	-0.11168
9.275	-0.02316	0.10036	0.60332	-0.10812
9.28	0.01584	0.10488	0.58708	-0.10488
9.285	0.06204	0.11016	0.57688	-0.10196
9.29	0.10824	0.11548	0.5728	-0.09944
9.295	0.15952	0.12148	0.57496	-0.09732
9.3	0.2108	0.12752	0.58324	-0.09564
9.305	0.26424	0.1342	0.59768	-0.09432
9.31	0.31768	0.14088	0.61804	-0.09336
9.315	0.36996	0.14796	0.64412	-0.09268
9.32	0.42228	0.15504	0.67568	-0.09236
9.325	0.47004	0.1622	0.71252	-0.09244
9.33	0.5178	0.16936	0.75456	-0.093
9.335	0.5582	0.17612	0.80164	-0.09416
9.34	0.59864	0.18288	0.85368	-0.09588
9.345	0.62976	0.18876	0.91052	-0.0982
9.35	0.66084	0.19464	0.97172	-0.10108
9.355	0.6816	0.19928	1.03672	-0.1044
9.36	0.70236	0.20388	1.10436	-0.10804
9.365	0.71264	0.20696	1.17264	-0.11184
9.37	0.72288	0.21	1.23896	-0.1156
9.375	0.72328	0.2114	1.30068	-0.11928
9.38	0.72364	0.21276	1.35584	-0.12284
9.385	0.71552	0.21244	1.404	-0.12624
9.39	0.70736	0.21212	1.44564	-0.12948
9.395	0.69244	0.21028	1.482	-0.13252
9.4	0.67748	0.20844	1.5146	-0.13536
9.405	0.65776	0.20524	1.54564	-0.13784
9.41	0.638	0.20208	1.578	-0.13984
9.415	0.6154	0.19772	1.61472	-0.1412
9.42	0.59276	0.1934	1.65876	-0.14156
9.425	0.56884	0.18804	1.71184	-0.14076
9.43	0.54488	0.18268	1.77392	-0.1386
9.435	0.52068	0.17644	1.84236	-0.13516
9.44	0.49644	0.17016	1.91208	-0.13048
9.445	0.47248	0.16316	1.97568	-0.12488
9.45	0.44852	0.15616	2.02396	-0.11856
9.455	0.42496	0.14852	2.04676	-0.1118
9.46	0.4014	0.14092	2.03416	-0.105
9.465	0.37816	0.13272	1.97732	-0.09844
9.47	0.35492	0.12452	1.86948	-0.09252
9.475	0.33192	0.11584	1.70604	-0.0876
9.48	0.30892	0.10716	1.48528	-0.08388
9.485	0.28628	0.09812	1.20828	-0.08144
9.49	0.26364	0.08908	0.8794	-0.08036
9.495	0.24168	0.07984	0.50628	-0.08052
9.5	0.21972	0.0706	0.09932	-0.08188
9.505	0.19896	0.0614	-0.32864	-0.08428
9.51	0.1782	0.05216	-0.76292	-0.08748
9.515	0.1594	0.04312	-1.188	-0.09128
9.52	0.1406	0.03408	-1.58768	-0.09544
9.525	0.12484	0.02548	-1.94588	-0.09976
9.53	0.10908	0.01688	-2.24724	-0.10404
9.535	0.09788	0.00892	-2.47788	-0.10812
9.54	0.08668	9.76128E-4	-2.62668	-0.11192
9.545	0.0816	-0.00612	-2.68652	-0.11532
9.55	0.07656	-0.0132	-2.6546	-0.11828
9.555	0.07904	-0.01924	-2.53288	-0.12084
9.56	0.08148	-0.02528	-2.32784	-0.123
9.565	0.09216	-0.03016	-2.0504	-0.1248
9.57	0.1028	-0.03504	-1.7148	-0.12628
9.575	0.1216	-0.03872	-1.33732	-0.12748
9.58	0.1404	-0.04236	-0.93492	-0.12844
9.585	0.16664	-0.0448	-0.5246	-0.12912
9.59	0.19288	-0.04724	-0.12204	-0.12956
9.595	0.22528	-0.04844	0.25928	-0.1298
9.6	0.25768	-0.04964	0.60852	-0.1298
9.605	0.29436	-0.04956	0.91784	-0.1296
9.61	0.33104	-0.04944	1.182	-0.12928
9.615	0.36964	-0.04808	1.39796	-0.12892
9.62	0.4082	-0.04668	1.56452	-0.12856
9.625	0.44616	-0.044	1.68188	-0.1282
9.63	0.48408	-0.04136	1.7518	-0.12772
9.635	0.51888	-0.03756	1.77764	-0.1272
9.64	0.55368	-0.0338	1.76444	-0.12652
9.645	0.58304	-0.02908	1.71884	-0.12572
9.65	0.61236	-0.02436	1.649	-0.1248
9.655	0.63432	-0.01896	1.564	-0.1238
9.66	0.65628	-0.0136	1.47316	-0.12276
9.665	0.6694	-0.00792	1.38548	-0.1218
9.67	0.68252	-0.002273608	1.3086	-0.12088
9.675	0.6862	0.003237004	1.2484	-0.12
9.68	0.68984	0.00876	1.2088	-0.11916
9.685	0.68408	0.01376	1.19156	-0.11824
9.69	0.67828	0.01876	1.19624	-0.11736
9.695	0.66368	0.02296	1.22032	-0.11652
9.7	0.64904	0.0272	1.25944	-0.11572
9.705	0.6264	0.03052	1.30808	-0.11496
9.71	0.6038	0.03384	1.36036	-0.11428
9.715	0.57428	0.0362	1.41028	-0.11364
9.72	0.54476	0.03856	1.45264	-0.11308
9.725	0.50964	0.04008	1.48348	-0.1126
9.73	0.47448	0.0416	1.50044	-0.11224
9.735	0.43516	0.0424	1.50252	-0.11196
9.74	0.3958	0.0432	1.49032	-0.11168
9.745	0.35364	0.04344	1.46612	-0.11144
9.75	0.31144	0.04368	1.43404	-0.1112
9.755	0.26784	0.0436	1.39968	-0.111
9.76	0.22424	0.04348	1.36932	-0.11088
9.765	0.18076	0.04316	1.34904	-0.111
9.77	0.13728	0.0428	1.34412	-0.11132
9.775	0.0956	0.0424	1.35792	-0.11184
9.78	0.05388	0.04196	1.39164	-0.11244
9.785	0.01568	0.04156	1.44388	-0.113
9.79	-0.02252	0.0412	1.51064	-0.11332
9.795	-0.05564	0.04088	1.58548	-0.11328
9.8	-0.08876	0.0406	1.66024	-0.1128
9.805	-0.11548	0.04044	1.72548	-0.11196
9.81	-0.14224	0.04028	1.77128	-0.11072
9.815	-0.1618	0.04016	1.78788	-0.10924
9.82	-0.18136	0.04008	1.76668	-0.1076
9.825	-0.19352	0.03996	1.70148	-0.106
9.83	-0.20568	0.03984	1.58916	-0.1046
9.835	-0.21072	0.03968	1.43	-0.10344
9.84	-0.2158	0.03956	1.2274	-0.10248
9.845	-0.21456	0.03944	0.98724	-0.10156
9.85	-0.21332	0.03936	0.71788	-0.10056
9.855	-0.20692	0.03936	0.4294	-0.0994
9.86	-0.20052	0.03936	0.13308	-0.09808
9.865	-0.1902	0.03952	-0.15948	-0.0966
9.87	-0.17992	0.03968	-0.437	-0.09504
9.875	-0.167	0.04004	-0.68928	-0.09348
9.88	-0.15404	0.04044	-0.90832	-0.09208
9.885	-0.13948	0.04104	-1.08884	-0.09092
9.89	-0.12496	0.0416	-1.2288	-0.09012
9.895	-0.10956	0.04248	-1.32852	-0.08976
9.9	-0.09416	0.04332	-1.39048	-0.08988
9.905	-0.07844	0.04444	-1.41844	-0.0906
9.91	-0.06272	0.04556	-1.41712	-0.09196
9.915	-0.04692	0.04704	-1.39152	-0.09388
9.92	-0.03112	0.04848	-1.34632	-0.09624
9.925	-0.01544	0.05024	-1.28544	-0.09884
9.93	2.15537E-4	0.05196	-1.21164	-0.10148
9.935	0.0156	0.054	-1.12668	-0.10396
9.94	0.031	0.05604	-1.03164	-0.1062
9.945	0.04612	0.05832	-0.92716	-0.10816
9.95	0.0612	0.06056	-0.81404	-0.10988
9.955	0.07608	0.06284	-0.69332	-0.11136
9.96	0.09092	0.06508	-0.56652	-0.11276
9.965	0.10556	0.06712	-0.43564	-0.11408
9.97	0.1202	0.06916	-0.3032	-0.1154
9.975	0.13448	0.07076	-0.17216	-0.11672
9.98	0.1488	0.07232	-0.04592	-0.11804
9.985	0.16252	0.07332	0.07196	-0.11936
[truncated: 8,003 more rows]
