# Supplementary material for: Differences of dynamic responses of single-pile and pile-group foundations in Meizoseismal areas
Source: PLoS One. 2026 Jul 24;21(7):e0354278. doi: 10.1371/journal.pone.0354278 (PMC13399318; doi:10.1371/journal.pone.0354278)
Supplement: S1 Supporting information — 1 Cross-sectional diagram of the physical model and the placement of instruments showing the soil layer boundaries and thicknesses. S2 Fig. 2 Production process of model pile. S3 Fig. 3 Fourier spectra under different seismic waves. S1 File. Model pile compressive strength. S2 File. Four different types of seismic waves. S3 File. Peak accelerations of different types of pile foundations. S4 File. Variations of acceleration amplification factors. S5 File. Time-history responses of acceleration on top of six piles. S6 File. Time-history curve of horizontal displacement of single pile, four piles, and six piles. S7 File. Peak values of horizontal displacements of pile tops. S8 File. Pile foundation bending moments. S9 File. Peak moments of pile bodies. S1 Table. (ZIP) [file pone.0354278.s001.zip › supporting information files(1)/S8 File. Pile foundation bending moments/fig10a Bending moments of Single pile.csv]

Maximum bending moment	Pile length	Maximum bending moment	Pile length	Maximum bending moment	Pile length	Maximum bending moment	Pile length
KN¡¤m	cm	KN¡¤m	cm	KN¡¤m	cm	KN¡¤m	cm
	5002		5010		Kobe		El-centro
19.7468	0	30.3797	0	31.519	0	39.1139	0
77.8481	22.3	91.519	22.3	112.025	22.3	80.1266	22.3
127.215	39.6	124.557	39.6	128.734	39.6	122.278	39.6
99.8734	56.3	109.367	56.3	118.101	56.3	115.063	56.3
86.962	73	89.6203	73	104.051	73	99.8734	73
80.8861	102	78.9873	102	88.8608	102	85.443	102
92.2785	131	110.127	131	101.392	131	97.5949	131
97.5949	160	116.203	160	110.886	160	109.367	160
36.0759	180	34.9367	180	39.1139	180	41.0127	180
