# Supplementary material for: Differences of dynamic responses of single-pile and pile-group foundations in Meizoseismal areas
Source: PLoS One. 2026 Jul 24;21(7):e0354278. doi: 10.1371/journal.pone.0354278 (PMC13399318; doi:10.1371/journal.pone.0354278)
Supplement: S1 Supporting information — 1 Cross-sectional diagram of the physical model and the placement of instruments showing the soil layer boundaries and thicknesses. S2 Fig. 2 Production process of model pile. S3 Fig. 3 Fourier spectra under different seismic waves. S1 File. Model pile compressive strength. S2 File. Four different types of seismic waves. S3 File. Peak accelerations of different types of pile foundations. S4 File. Variations of acceleration amplification factors. S5 File. Time-history responses of acceleration on top of six piles. S6 File. Time-history curve of horizontal displacement of single pile, four piles, and six piles. S7 File. Peak values of horizontal displacements of pile tops. S8 File. Pile foundation bending moments. S9 File. Peak moments of pile bodies. S1 Table. (ZIP) [file pone.0354278.s001.zip › supporting information files(1)/S8 File. Pile foundation bending moments/fig10b Bending moments of Four piles.csv]

Maximum bending moment	Pile length	Maximum bending moment	Pile length	Maximum bending moment	Pile length	Maximum bending moment	Pile length
KN¡¤m	cm	KN¡¤m	cm	KN¡¤m	cm	KN¡¤m	cm
	5002		5010		Kobe		El-centro
9.49367	0	14.0506	0	22.0253	0	10.6329	0
32.6582	22.3	57.7215	22.3	58.8608	22.3	42.9114	22.3
74.4304	39.6	90	39.6	119.62	39.6	82.7848	39.6
100.633	56.3	106.329	56.3	118.481	56.3	104.43	56.3
55.443	73	69.4937	73	96.4557	73	79.3671	73
44.8101	102	65.3165	102	70.6329	102	74.8101	102
48.9873	131	63.7975	131	78.2278	131	85.8228	131
58.481	160	83.5443	160	103.671	160	94.9367	160
13.2911	180	18.2278	180	24.3038	180	26.2025	180
