# Supplementary material for: Differences of dynamic responses of single-pile and pile-group foundations in Meizoseismal areas
Source: PLoS One. 2026 Jul 24;21(7):e0354278. doi: 10.1371/journal.pone.0354278 (PMC13399318; doi:10.1371/journal.pone.0354278)
Supplement: S1 Supporting information — 1 Cross-sectional diagram of the physical model and the placement of instruments showing the soil layer boundaries and thicknesses. S2 Fig. 2 Production process of model pile. S3 Fig. 3 Fourier spectra under different seismic waves. S1 File. Model pile compressive strength. S2 File. Four different types of seismic waves. S3 File. Peak accelerations of different types of pile foundations. S4 File. Variations of acceleration amplification factors. S5 File. Time-history responses of acceleration on top of six piles. S6 File. Time-history curve of horizontal displacement of single pile, four piles, and six piles. S7 File. Peak values of horizontal displacements of pile tops. S8 File. Pile foundation bending moments. S9 File. Peak moments of pile bodies. S1 Table. (ZIP) [file pone.0354278.s001.zip › supporting information files(1)/S8 File. Pile foundation bending moments/fig10c Bending momentsof Six piles.csv]

Maximum bending moment	Pile length	Maximum bending moment	Pile length	Maximum bending moment	Pile length	Maximum bending moment	Pile length
KN¡¤m	cm	KN¡¤m	cm	KN¡¤m	cm	KN¡¤m	cm
	5002		5010		Kobe		El-centro
20.5584	0	14.467	0	29.6954	0	19.797	0
45.3046	22.3	79.9492	22.3	68.9086	22.3	89.0863	22.3
99.3655	39.6	90.9898	39.6	110.406	39.6	104.315	39.6
85.6599	56.3	101.269	56.3	117.64	56.3	104.695	56.3
71.9543	73	92.5127	73	95.9391	73	89.0863	73
68.9086	102	80.3299	102	94.4162	102	79.1878	102
63.9594	131	79.9492	131	89.467	131	81.8528	131
84.5178	160	92.132	160	124.492	160	93.6548	160
22.8426	180	20.1777	180	38.8325	180	25.1269	180
